# Supplementary material for: Proteomic analysis of cerebrospinal fluid from children with central nervous system tumors identifies candidate proteins relating to tumor metastatic spread
Source: Oncotarget. 2017 May 3;8(28):46177–90. doi: 10.18632/oncotarget.17579 (PMC5542258; doi:10.18632/oncotarget.17579)
Supplement: Supplementary file 2 [file oncotarget-08-46177-s002.xls]

## Sheet: Sample 1
Supplementary Data 1: List of proteins and peptides identified by mass spectrometry after the SEQUEST searcher for each sample
	Reference						P (pro)	Sf	Score	Coverage	MW	Accession	Peptide (Hits)
	Scan(s)	Peptide	MH+	DeltaM	z	Type	P (pep)	Sf	XC	DeltaCn	Sp	RSp	Ions	Count
1	insulin-like growth factor binding protein-like 1 [Homo sapiens]						1e-30	8.15532	100.292		28986.6	56090548	21 (21 0 0 0 0)
	1246	R.CLGAEGASCGGR.A	1194.5	-0.0105725	2	CID	0.00030182	0.804364	2.43351	0.458996	615.503	1	13/22
	4566	R.SFHFPAPDDRM*.-	1335.58	-0.00853137	2	CID	5.26729e-05	0.557878	2.2231	0.366769	321.578	1	10/20
	4699	R.SFHFPAPDDR.-	1188.54	-0.0106946	2	CID	3.16375e-05	0.491668	2.49344	0.262808	280.151	1	9/18
	5307	K.CGPCRPEGCPAPAPCPAPGISALDECGCCAR.C	3400.39	-0.0230982	3	CID	1e-30	0.971535	5.83599	0.82484	962.221	1	37/120
	5685	R.CGPGLVCASQAAGAAPEGTGLCVCAQR.G	2718.22	-0.00971804	2	CID	2.66163e-07	0.782711	3.00927	0.488607	412.111	1	17/52
	5805	R.CGPGLVCASQAAGAAPEGTGLCVCAQR.G	2718.22	-0.021023	3	CID	0.00763349	0.696874	2.67342	0.401106	639.058	1	23/104
	6543	R.DGPCEFAPVVVVPPR.S	1638.83	-0.0126477	2	CID	9.7038e-05	0.843785	2.87405	0.508598	612.339	1	14/28
	6695	R.DGPCEFAPVVVVPPR.S	1638.83	-0.0105725	2	CID	8.39635e-10	0.933372	3.68298	0.622614	691.637	1	16/28
	6706	R.DGPCEFAPVVVVPPR.S	1638.83	-0.0128443	3	CID	8.09743e-05	0.672815	2.84027	0.335207	509.446	1	20/56
	6779	K.ARDGPCEFAPVVVVPPR.S	1865.97	-0.0143702	3	CID	0.00081639	0.896849	4.19802	0.492151	717.751	1	20/64
	6845	R.DGPCEFAPVVVVPPR.S	1638.83	-0.0106946	2	CID	1.0765e-08	0.948529	3.95748	0.580618	909.504	1	17/28
	6927	K.ARDGPCEFAPVVVVPPR.S	1865.97	-0.0160181	3	CID	0.00126032	0.760155	3.33892	0.441635	537.285	1	17/64
	6993	R.DGPCEFAPVVVVPPR.S	1638.83	-0.0102063	2	CID	4.22962e-08	0.932668	3.50417	0.590909	863.218	1	16/28
	7079	K.ARDGPCEFAPVVVVPPR.S	1865.97	-0.0112574	3	CID	0.00169525	0.622528	3.14795	0.289701	495.983	1	17/64
	7148	R.DGPCEFAPVVVVPPR.S	1638.83	-0.00959597	2	CID	0.00223536	0.869253	3.49484	0.583087	497.642	1	12/28
	7402	K.SPEGTQALEELPGDHVNIAVQVR.G	2459.25	-0.014187	3	CID	4.18603e-09	0.913771	4.48456	0.514595	619.611	1	26/88
	7411	K.SPEGTQALEELPGDHVNIAVQVR.G	2459.25	-0.0133801	2	CID	3.85528e-08	0.892477	4.02671	0.418063	487.194	1	19/44
	7584	K.SPEGTQALEELPGDHVNIAVQVR.G	2459.25	-0.0149195	3	CID	0.000330751	0.641879	3.34865	0.313669	375.457	1	18/88
	9893	R.GGPSDHEATAWILINPLRK.E	2075.1	-0.0142481	3	CID	5.22315e-05	0.826552	3.8167	0.370283	659.265	1	20/72
	10000	R.GGPSDHEATAWILINPLR.K	1947.01	-0.00825319	2	CID	9.25199e-09	0.976626	5.45183	0.606658	1538.97	1	20/34
	10070	R.GGPSDHEATAWILINPLR.K	1947.01	-0.0151026	3	CID	0.000686882	0.77433	3.25263	0.474418	453.837	1	20/68
2	albumin preproprotein [Homo sapiens]						1.88738e-14	37.9067	440.316		69321.6	4502027	95 (95 0 0 0 0)
	1211	K.TCVADESAENCDK.S	1498.58	-0.011305	2	CID	7.23163e-08	0.979219	3.72143	0.664808	2409.86	1	20/24
	1786	K.AAFTECCQAADK.A	1371.57	-0.011427	2	CID	0.0019363	0.700496	2.6174	0.5129	328.69	1	10/22
	1917	K.CCTESLVNR.R	1138.5	-0.00910768	2	CID	0.000145143	0.72935	2.36627	0.396607	362.801	1	10/16
	1960	K.YICENQDSISSK.L	1443.64	-0.0100842	2	CID	0.000763411	0.841949	2.90665	0.387939	481.702	1	14/22
	1992	K.ADDKETCFAEEGKK.L	1627.73	-0.0132581	2	CID	6.92518e-07	0.889259	2.94127	0.611581	496.063	1	15/26
	2117	K.YICENQDSISSK.L	1443.64	-0.00984011	2	CID	0.000107724	0.574716	2.43254	0.34052	251.124	1	11/22
	2124	K.ADDKETCFAEEGKK.L	1627.73	-0.0146143	3	CID	0.00176749	0.734144	2.93879	0.508921	402.757	1	17/52
	2386	R.ETYGEMADCCAK.Q	1434.53	-0.011305	2	CID	9.74585e-07	0.885636	2.01569	0.766298	585.242	1	14/22
	2697	R.YKAAFTECCQAADK.A	1662.73	-0.0152246	3	CID	1.36971e-06	0.96333	4.481	0.566812	1490.85	1	26/52
	2702	R.YKAAFTECCQAADK.A	1662.73	-0.011305	2	CID	0.00109658	0.940705	3.77651	0.474135	902.127	1	17/26
	3396	K.LKECCEKPLLEK.S	1546.8	-0.00996218	2	CID	8.43952e-05	0.912963	3.53246	0.411241	743.884	1	14/22
	3562	K.LKECCEKPLLEK.S	1546.8	-0.00996218	2	CID	0.00481068	0.89685	3.7749	0.241774	634.417	1	15/22
	3728	K.LKECCEKPLLEK.S	1546.8	-0.0104505	2	CID	5.33384e-05	0.940055	3.98462	0.386239	928.018	1	15/22
	3831	R.FKDLGEENFK.A	1226.61	-0.00837526	2	CID	0.00325745	0.849795	2.74385	0.276094	711.319	1	13/18
	3990	R.FKDLGEENFK.A	1226.61	-0.00971804	2	CID	0.000129925	0.953798	3.57399	0.426607	1044.15	1	16/18
	3991	R.FKDLGEENFK.A	1226.61	-0.0100977	3	CID	0.006482	0.93008	4.1841	0.399288	919.77	1	20/36
	4071	K.VHTECCHGDLLECADDR.A	2086.84	-0.0128443	3	CID	0.00795989	0.935869	4.2275	0.752935	502.455	1	24/64
	4138	R.FPKAEFAEVSK.L	1252.66	-0.0122815	2	CID	0.000203804	0.620215	2.74824	0.276911	234.764	1	11/20
	4143	R.FPKAEFAEVSK.L	1252.66	-0.00765629	3	CID	0.00888232	0.89392	3.00686	0.32775	1168.27	1	23/40
	4295	K.FQNALLVR.Y	960.562	-0.00709352	2	CID	0.0014851	0.919704	2.96612	0.232951	972.2	1	13/14
	4403	K.LVNEVTEFAK.T	1149.61	-0.0100842	2	CID	3.76848e-07	0.919375	2.59026	0.488118	792.736	1	15/18
	4466	R.NECFLQHKDDNPNLPR.L	1996.93	-0.0154688	3	CID	7.50163e-08	0.774725	3.85747	0.316081	418.999	1	18/60
	4500	K.KYLYEIAR.R	1055.59	-0.00935183	2	CID	0.00462238	0.745164	2.17441	0.190114	511.333	1	11/14
	4572	K.SLHTLFGDK.L	1017.54	-0.00800905	2	CID	0.000216294	0.812754	2.34517	0.304214	417.419	1	13/16
	5165	K.KVPQVSTPTLVEVSR.N	1639.94	-0.0102063	2	CID	2.99956e-05	0.802679	2.99653	0.505193	286.036	1	14/28
	5205	K.VPQVSTPTLVEVSR.N	1511.84	-0.0110608	2	CID	9.35726e-05	0.840232	3.03863	0.412438	624.609	1	14/26
	5274	K.KVPQVSTPTLVEVSR.N	1639.94	-0.0126001	3	CID	4.33243e-05	0.957514	4.25459	0.550234	1332.37	1	29/56
	5322	K.KVPQVSTPTLVEVSR.N	1639.94	-0.00959597	2	CID	1.21618e-08	0.94873	3.94868	0.679608	579.107	1	18/28
	5362	K.VPQVSTPTLVEVSR.N	1511.84	-0.0086194	2	CID	5.48227e-06	0.786912	2.81223	0.374868	531.798	1	14/26
	5434	K.KVPQVSTPTLVEVSR.N	1639.94	-0.0113184	3	CID	0.002054	0.960278	5.08756	0.543173	1114.96	1	26/56
	5478	K.KVPQVSTPTLVEVSR.N	1639.94	-0.00910768	2	CID	3.60621e-09	0.88628	3.53014	0.602345	358.9	1	14/28
	5586	K.KLVAASQAALGL.-	1141.69	-0.00825319	2	CID	2.25083e-06	0.929969	3.46651	0.629632	715.562	1	14/22
	5661	K.LVAASQAALGL.-	1013.6	-0.00794802	2	CID	0.00750955	0.923819	2.95954	0.512056	886.732	1	15/20
	5815	K.LVAASQAALGL.-	1013.6	-0.0073987	2	CID	0.00108391	0.924594	2.78456	0.60671	789.171	1	15/20
	6714	K.VHTECCHGDLLECADDRADLAK.Y	2585.12	-0.0149805	3	CID	2.49647e-06	0.860606	3.74658	0.595185	304.741	1	23/84
	6773	K.AVM*DDFAAFVEK.C	1358.63	-0.0102474	2	CID	6.28583e-06	0.923846	2.75911	0.415217	1190.62	1	16/22
	6864	K.VHTECCHGDLLECADDRADLAK.Y	2585.12	-0.0153467	3	CID	3.07991e-07	0.904646	4.25613	0.600825	383.772	1	25/84
	6922	K.AVM*DDFAAFVEK.C	1358.63	-0.00951502	2	CID	7.49876e-07	0.965772	3.81344	0.563056	1312.59	1	18/22
	6963	K.AAFTECCQAADKAACLLPK.L	2124.99	-0.0116236	3	CID	7.26348e-07	0.918737	4.0102	0.674804	544.095	1	25/72
	7007	K.AAFTECCQAADKAACLLPK.L	2124.99	-0.0109387	2	CID	2.42827e-10	0.93767	4.65861	0.591546	490.92	1	16/36
	7291	K.QNCELFEQLGEYK.F	1657.75	-0.0120374	2	CID	2.17204e-05	0.760036	2.76963	0.550779	261.376	1	11/24
	7459	R.RPCFSALEVDETYVPK.E	1910.93	-0.0112574	3	CID	0.00672606	0.667648	3.21534	0.337381	298.443	1	19/60
	7469	R.RPCFSALEVDETYVPK.E	1910.93	-0.00837526	2	CID	0.00024009	0.688569	3.02876	0.459541	242.312	1	11/30
	7472	K.LCTVATLRETYGEMADCCAK.Q	2349.03	-0.0133326	3	CID	4.22312e-06	0.742989	2.89354	0.478987	448.597	1	21/76
	7526	K.QNCELFEQLGEYK.F	1657.75	-0.00959597	2	CID	2.75184e-05	0.777395	3.10289	0.510393	222.929	1	11/24
	7620	R.RPCFSALEVDETYVPK.E	1910.93	-0.0143702	3	CID	9.93392e-07	0.896574	3.57773	0.528258	662.753	1	25/60
	7627	R.RPCFSALEVDETYVPK.E	1910.93	-0.0111829	2	CID	0.000514983	0.886084	3.60455	0.492008	468.571	1	15/30
	7759	K.QNCELFEQLGEYK.F	1657.75	-0.00691042	2	CID	0.000573692	0.538771	2.35974	0.478109	258.357	1	9/24
	7832	R.YKAAFTECCQAADKAACLLPK.L	2416.15	-0.0188257	3	CID	4.84906e-06	0.695464	3.0551	0.431118	286.902	1	21/80
	8671	K.AVMDDFAAFVEK.C	1342.63	-0.0111829	2	CID	1.87453e-06	0.932462	2.87053	0.41104	1316.68	1	16/22
	8701	K.AVMDDFAAFVEK.C	1342.63	-0.0110132	3	CID	0.00209263	0.87643	3.52766	0.453218	634.075	1	21/44
	8797	K.AVMDDFAAFVEK.C	1342.63	-0.00910768	2	CID	1.86504e-07	0.960763	3.56829	0.509343	1449.09	1	17/22
	8877	K.EFNAETFTFHADICTLSEK.E	2260.02	-0.0104505	2	CID	5.77964e-07	0.761197	2.61554	0.603821	352.306	1	13/36
	9078	K.AVMDDFAAFVEK.C	1342.63	-0.0117932	2	CID	0.0028856	0.642449	2.2355	0.446004	373.159	1	11/22
	9291	K.VFDEFKPLVEEPQNLIK.Q	2045.1	-0.014187	3	CID	0.00099475	0.638401	2.72324	0.349428	386.4	1	21/64
	9303	K.VFDEFKPLVEEPQNLIK.Q	2045.1	-0.00898561	2	CID	8.43898e-10	0.923027	3.91894	0.586754	515.724	1	16/32
	9442	K.VFDEFKPLVEEPQNLIK.Q	2045.1	-0.0092432	3	CID	8.65316e-09	0.958168	4.72577	0.535016	1003.31	1	33/64
	9452	K.VFDEFKPLVEEPQNLIK.Q	2045.1	-0.0125257	2	CID	3.14499e-07	0.953101	4.87701	0.562106	539.062	1	18/32
	9586	K.VFDEFKPLVEEPQNLIK.Q	2045.1	-0.0130884	3	CID	2.34069e-07	0.920035	4.33897	0.44091	687.447	1	27/64
	9606	K.SLHTLFGDKLCTVATLR.E	1932.04	-0.00959597	2	CID	4.5133e-06	0.830518	3.29457	0.587934	396.379	1	12/32
	9666	K.SLHTLFGDKLCTVATLR.E	1932.04	-0.0145533	3	CID	0.000131461	0.915185	3.74491	0.458475	966.79	1	27/64
	9716	K.VFDEFKPLVEEPQNLIK.Q	2045.1	-0.015835	3	CID	9.58836e-07	0.91925	4.24407	0.52781	678.935	1	24/64
	9734	K.SLHTLFGDKLCTVATLR.E	1932.04	-0.0139905	2	CID	4.20053e-09	0.944092	4.01835	0.566586	908.975	1	17/32
	9796	K.SLHTLFGDKLCTVATLR.E	1932.04	-0.014187	3	CID	1.23877e-07	0.866765	3.62937	0.496208	565.281	1	23/64
	9945	K.SHCIAEVENDEM*PADLPSLAADFVESK.D	2990.34	-0.00705994	3	CID	5.27717e-06	0.933411	4.17201	0.650585	844.181	1	29/104
	10075	K.SHCIAEVENDEM*PADLPSLAADFVESK.D	2990.34	-0.0152997	3	CID	2.01172e-12	0.974637	5.70213	0.66264	1527.4	1	39/104
	10237	R.LVRPEVDVMCTAFHDNEETFLK.K	2650.26	-0.0151636	3	CID	1.79039e-05	0.950659	4.92125	0.604642	851.78	1	28/84
	10621	K.QNCELFEQLGEYKFQNALLVR.Y	2599.3	-0.0180323	3	CID	7.15343e-06	0.594442	2.6212	0.4507	339.838	1	16/80
	10663	R.RHPDYSVVLLLR.L	1467.84	-0.0119287	3	CID	0.000161793	0.864771	3.08103	0.458349	749.265	1	21/44
	10705	R.LVRPEVDVMCTAFHDNEETFLKK.Y	2778.36	-0.0194361	3	CID	9.02179e-08	0.886011	3.90917	0.585859	475.931	1	23/88
	10796	R.RHPDYSVVLLLR.L	1467.84	-0.0123865	3	CID	5.64167e-05	0.962885	4.7376	0.452574	1509.1	1	24/44
	10839	R.LVRPEVDVMCTAFHDNEETFLKK.Y	2778.36	-0.0121119	3	CID	0.00269813	0.480994	2.74995	0.317202	242.909	1	16/88
	10855	K.SHCIAEVENDEMPADLPSLAADFVESK.D	2974.34	-0.00875492	3	CID	0.000141189	0.857687	3.48608	0.562557	567.506	1	24/104
	10923	R.RHPDYSVVLLLR.L	1467.84	-0.0113794	3	CID	0.00058081	0.969321	4.58256	0.52273	1725.24	1	26/44
	10965	R.LVRPEVDVMCTAFHDNEETFLKK.Y	2778.36	-0.0113794	3	CID	3.06956e-05	0.855376	3.76912	0.555857	444.634	1	20/88
	10980	K.SHCIAEVENDEMPADLPSLAADFVESK.D	2974.34	-0.0180933	3	CID	1.9984e-13	0.967295	5.5048	0.563906	1283.03	1	38/104
	10982	K.SHCIAEVENDEMPADLPSLAADFVESKDVCK.N	3476.57	-0.00637455	3	CID	1.92732e-10	0.943068	4.20414	0.585529	1239.64	1	32/120
	11059	K.DVFLGM*FLYEYAR.R	1639.78	-0.00900693	2	CID	1.84598e-05	0.951651	3.00063	0.506831	1390.44	1	18/24
	11087	K.SHCIAEVENDEMPADLPSLAADFVESK.D	2974.34	-0.0163098	2	CID	1.06438e-05	0.753751	2.26688	0.669842	340.092	1	16/52
	11112	K.SHCIAEVENDEMPADLPSLAADFVESK.D	2974.34	-0.0142481	3	CID	1.88738e-14	0.979741	6.32551	0.714083	1646.3	1	40/104
	11187	K.DVFLGM*FLYEYAR.R	1639.78	-0.00851865	2	CID	4.25299e-07	0.952995	3.56515	0.544254	1106.63	1	17/24
	11238	K.SHCIAEVENDEMPADLPSLAADFVESK.D	2974.34	-0.0169947	3	CID	1.72739e-07	0.909037	4.08296	0.570464	612.442	1	29/104
	11361	K.SHCIAEVENDEMPADLPSLAADFVESK.D	2974.34	-0.0202906	3	CID	0.00421052	0.771654	3.12322	0.448063	446.434	1	25/104
	12185	K.DVFLGMFLYEYAR.R	1623.79	-0.011305	2	CID	7.14466e-06	0.887976	2.63125	0.545371	811.554	1	14/24
	12196	K.DVFLGMFLYEYAR.R	1623.79	-0.0105249	3	CID	0.00119668	0.396287	2.64229	0.28634	146.86	1	15/48
	12310	K.DVFLGMFLYEYAR.R	1623.79	-0.00813112	2	CID	1.23943e-07	0.960487	3.39602	0.592205	1434.31	1	17/24
	12431	K.DVFLGMFLYEYAR.R	1623.79	-0.00984011	2	CID	4.89299e-07	0.912936	2.85184	0.562065	694.085	1	16/24
	12820	K.ALVLIAFAQYLQQCPFEDHVK.L	2490.28	-0.0196192	3	CID	9.96116e-09	0.853532	3.40205	0.555961	574.481	1	22/80
	12854	K.ALVLIAFAQYLQQCPFEDHVK.L	2490.28	-0.011427	2	CID	0.00108353	0.754216	2.98562	0.617113	278.579	1	11/40
	12938	K.ALVLIAFAQYLQQCPFEDHVK.L	2490.28	-0.0146753	3	CID	2.69732e-09	0.95873	4.812	0.697021	1013.61	1	28/80
	12957	R.MPCAEDYLSVVLNQLCVLHEK.T	2518.21	-0.0172998	3	CID	5.10927e-05	0.818924	3.12945	0.483646	563.665	1	24/80
	13042	K.ALVLIAFAQYLQQCPFEDHVK.L	2490.28	-0.0161402	3	CID	0.00052104	0.871781	3.72063	0.573297	455.907	1	23/80
	13130	K.RMPCAEDYLSVVLNQLCVLHEK.T	2674.31	-0.0226099	3	CID	0.00379108	0.38444	2.70022	0.255308	122.817	1	17/84
	13233	K.RMPCAEDYLSVVLNQLCVLHEK.T	2674.31	-0.0130884	3	CID	9.8787e-05	0.885586	4.47453	0.553608	331.937	1	19/84
	13331	R.RHPYFYAPELLFFAK.R	1899	-0.0181543	3	CID	0.00146318	0.674875	2.61575	0.442762	385.827	1	19/56
3	complement component 1, r subcomponent [Homo sapiens]						4.88498e-13	8.39295	100.23		80147.9	66347875	12 (12 0 0 0 0)
	3576	R.DYFIATCK.Q	1017.47	-0.0102674	2	CID	1.19228e-05	0.87391	2.21612	0.334869	764.963	1	12/14
	3638	R.CLPVCGKPVNPVEQR.Q	1752.89	-0.0110608	2	CID	1.35506e-05	0.911085	3.38967	0.569441	562.328	1	16/28
	4005	R.IQYYCHEPYYK.M	1563.69	-0.0137464	2	CID	0.000303814	0.918425	3.0672	0.548979	754.984	1	13/20
	7833	R.WILTAAHTLYPK.E	1413.79	-0.00971804	2	CID	0.00039999	0.798334	3.02222	0.368915	496.308	1	12/22
	8640	K.GFLAYYQAVDLDECASR.S	1977.9	-0.00997562	3	CID	2.17474e-09	0.948632	4.32152	0.5104	1347.68	1	25/64
	8675	K.GFLAYYQAVDLDECASR.S	1977.9	-0.0132581	2	CID	4.88498e-13	0.976052	4.60641	0.587648	1796.36	1	22/32
	8993	R.WVATGIVSWGIGCSR.G	1648.83	-0.0132581	2	CID	1.05411e-05	0.862065	3.38633	0.514095	419.254	1	14/28
	10097	K.QRPPDLDTSSNAVDLLFFTDESGDSR.G	2882.34	-0.0134546	3	CID	1.79036e-07	0.892811	3.43672	0.578245	893.07	1	25/100
	10520	K.TLDEFTIIQNLQPQYQFR.D	2254.15	-0.0152857	3	CID	0.00015227	0.920878	4.14021	0.515753	819.484	1	24/68
	10521	K.TLDEFTIIQNLQPQYQFR.D	2254.15	-0.0126477	2	CID	2.5874e-05	0.744746	2.90855	0.411645	354.746	1	14/34
	10593	K.LVFQQFDLEPSEGCFYDYVK.I	2484.14	-0.011427	2	CID	1.00435e-06	0.725006	2.85706	0.444302	301.527	1	14/38
	10934	K.LFGEVTSPLFPKPYPNNFETTTVITVPTGYR.V	3485.8	-0.0217554	3	CID	1.53899e-06	0.690511	2.56705	0.440639	472.546	1	24/120
4	cystatin C precursor [Homo sapiens]						6.99441e-13	10.1773	120.255		15789.1	4503107	44 (44 0 0 0 0)
	3199	R.LVGGPM*DASVEEEGVR.R	1660.78	-0.0111918	2	CID	9.17086e-05	0.90795	3.53306	0.545304	524.321	1	17/30
	3239	R.LVGGPM*DASVEEEGVR.R	1660.78	-0.0138908	3	CID	0.000236451	0.826118	3.11299	0.352022	858.461	1	24/60
	4070	R.LVGGPMDASVEEEGVRR.A	1800.89	-0.0094739	2	CID	2.78445e-05	0.306563	2.53883	0.346486	135.195	1	9/32
	4230	R.LVGGPMDASVEEEGVRR.A	1800.89	-0.0104505	2	CID	0.00823709	0.319465	2.65581	0.26395	164.478	1	10/32
	4424	R.LVGGPMDASVEEEGVR.R	1644.79	-0.0130139	2	CID	5.30221e-07	0.804009	2.97954	0.541427	330.553	1	14/30
	4480	K.TQPNLDNCPFHDQPHLK.R	2060.96	-0.0170423	2	CID	0.000266983	0.680856	2.55327	0.499111	228.188	1	13/32
	4641	K.TQPNLDNCPFHDQPHLK.R	2060.96	-0.0102063	2	CID	0.00263652	0.611056	2.57766	0.482923	142.368	1	12/32
	4792	K.TQPNLDNCPFHDQPHLK.R	2060.96	-0.00922976	2	CID	3.77023e-07	0.83089	3.32681	0.593796	217.572	1	13/32
	4978	K.TQPNLDNCPFHDQPHLK.R	2060.96	-0.0141126	2	CID	0.00110226	0.758047	2.90082	0.556107	181.874	1	13/32
	5153	R.RALDFAVGEYNK.A	1382.71	-0.00788698	2	CID	8.25309e-05	0.956312	3.69356	0.520125	1248.69	1	16/22
	5183	R.ALDFAVGEYNK.A	1226.61	-0.00959597	2	CID	0.000239701	0.932495	3.49554	0.304248	1163.13	1	15/20
	5341	R.ALDFAVGEYNK.A	1226.61	-0.00825319	2	CID	0.000308185	0.948775	3.77068	0.416026	1161.12	1	15/20
	5496	R.ALDFAVGEYNK.A	1226.61	-0.00800905	2	CID	6.56051e-05	0.936943	3.7621	0.411056	987.038	1	14/20
	5648	R.ALDFAVGEYNK.A	1226.61	-0.00837526	2	CID	7.65577e-05	0.945456	3.64981	0.388723	1198.5	1	15/20
	5809	R.ALDFAVGEYNK.A	1226.61	-0.00898561	2	CID	1.20131e-05	0.895974	2.84818	0.422681	822.76	1	14/20
	6052	R.ALDFAVGEYNK.A	1226.61	-0.00984011	2	CID	0.00059407	0.927472	3.45253	0.389104	868.364	1	15/20
	6211	R.ALDFAVGEYNK.A	1226.61	-0.00996218	2	CID	0.00017738	0.832768	2.93843	0.337837	553.77	1	13/20
	6360	R.ALDFAVGEYNK.A	1226.61	-0.00837526	2	CID	0.00191478	0.813241	3.08304	0.408033	512.192	1	11/20
	6541	R.ALDFAVGEYNK.A	1226.61	-0.00752077	2	CID	0.00077625	0.789991	2.58151	0.351537	484.846	1	13/20
	6949	R.ALDFAVGEYNK.A	1226.61	-0.00703249	2	CID	0.000438618	0.717849	2.95016	0.248317	515.671	1	11/20
	7106	R.ALDFAVGEYNK.A	1226.61	-0.0137464	2	CID	0.00295555	0.463274	2.2989	0.371842	247.784	1	9/20
	7531	R.ALDFAVGEYNK.A	1226.61	-0.00898561	2	CID	0.00486669	0.707066	2.48528	0.302194	461.221	1	12/20
	9341	R.KAFCSFQIYAVPWQGTM*TLSK.S	2479.21	-0.0150229	3	CID	1.96156e-06	0.919669	4.40284	0.514255	711.708	1	25/80
	9487	R.KAFCSFQIYAVPWQGTM*TLSK.S	2479.21	-0.0153891	3	CID	8.39329e-13	0.953214	5.09964	0.583263	862.835	1	28/80
	9782	K.AFCSFQIYAVPWQGTM*TLSK.S	2351.12	-0.0109889	2	CID	2.99428e-05	0.733733	2.84531	0.526613	294.017	1	13/38
	9892	K.AFCSFQIYAVPWQGTM*TLSK.S	2351.12	-0.0158851	3	CID	0.00301198	0.845936	3.12997	0.44098	806.064	1	25/76
	10295	R.KAFCSFQIYAVPWQGTMTLSK.S	2463.22	-0.0185071	2	CID	0.000282247	0.685338	2.33883	0.506305	408.996	1	14/40
	10401	R.KAFCSFQIYAVPWQGTMTLSK.S	2463.22	-0.0134546	3	CID	1.41025e-08	0.944172	4.75281	0.529987	903.369	1	28/80
	10453	R.KQIVAGVNYFLDVELGR.T	1921.05	-0.011427	2	CID	7.50259e-05	0.911133	2.97462	0.690872	722.825	1	16/32
	10568	K.QIVAGVNYFLDVELGR.T	1792.96	-0.00593386	2	CID	2.85169e-05	0.764924	3.12357	0.470793	381.122	1	12/30
	10574	R.KQIVAGVNYFLDVELGR.T	1921.05	-0.0132715	3	CID	4.36143e-08	0.963397	4.99393	0.602326	1348.28	1	25/64
	10589	R.KQIVAGVNYFLDVELGR.T	1921.05	-0.0104505	2	CID	1.44476e-08	0.962745	3.73563	0.686701	1343.12	1	19/32
	10597	K.AFCSFQIYAVPWQGTMTLSK.S	2335.12	-0.0119153	2	CID	0.00191657	0.576273	2.18045	0.524919	209.5	1	13/38
	10600	K.AFCSFQIYAVPWQGTMTLSK.S	2335.12	-0.0154078	3	CID	0.000123841	0.673546	2.78945	0.395309	481.253	1	20/76
	10601	K.QIVAGVNYFLDVELGR.T	1792.96	-0.012295	3	CID	0.00034671	0.760368	3.40201	0.241258	645.312	1	22/60
	10709	K.QIVAGVNYFLDVELGR.T	1792.96	-0.00959597	2	CID	5.22934e-10	0.957618	3.869	0.574184	1198.34	1	19/30
	10715	R.KQIVAGVNYFLDVELGR.T	1921.05	-0.0154688	3	CID	0.000231037	0.791823	3.21316	0.446312	635.649	1	19/64
	10731	R.KQIVAGVNYFLDVELGR.T	1921.05	-0.00922976	2	CID	3.19698e-07	0.938101	3.0629	0.661756	1045.38	1	18/32
	10736	K.AFCSFQIYAVPWQGTMTLSK.S	2335.12	-0.0111829	2	CID	6.99441e-13	0.924158	3.79722	0.492591	575.158	1	21/38
	10741	K.AFCSFQIYAVPWQGTMTLSK.S	2335.12	-0.0130274	3	CID	3.99902e-12	0.965407	4.38281	0.659911	1549.52	1	32/76
	10843	K.QIVAGVNYFLDVELGR.T	1792.96	-0.013136	2	CID	1.13972e-08	0.939215	3.55304	0.6367	947.319	1	16/30
	10847	R.KQIVAGVNYFLDVELGR.T	1921.05	-0.0147364	3	CID	0.000352577	0.868292	3.55502	0.366237	883.173	1	24/64
	10971	K.QIVAGVNYFLDVELGR.T	1792.96	-0.00849733	2	CID	4.23197e-06	0.90632	3.49389	0.514895	768.446	1	15/30
	11230	K.QIVAGVNYFLDVELGR.T	1792.96	-0.0104505	2	CID	0.000478356	0.569527	2.58957	0.572415	197.731	1	9/30
5	pancreatic ribonuclease precursor [Homo sapiens]						9.59233e-13	4.32959	50.2717		17632.7	38201682	12 (12 0 0 0 0)
	1819	K.SNSSMHITDCR.L	1307.55	-0.0108167	2	CID	1.66759e-07	0.802324	2.51859	0.549717	449.592	1	11/20	3
	2876	R.QHM*DSDSSPSSSSTYCNQMMR.R	2451.93	-0.0124537	3	CID	7.67664e-05	0.740029	2.62952	0.598326	304.016	1	22/80	3
	3247	R.QHMDSDSSPSSSSTYCNQMMR.R	2435.93	-0.0174219	3	CID	3.64528e-07	0.93954	4.86849	0.74011	375.928	1	24/80	3
	8073	R.HIIVACEGSPYVPVHFDASVEDST.-	2629.22	-0.0318872	3	CID	0.00017032	0.801975	3.56412	0.508184	299.628	1	22/92	3
	8074	R.HIIVACEGSPYVPVHFDASVEDST.-	2629.22	-0.0143567	2	CID	7.8535e-07	0.627386	2.8552	0.515711	206.003	1	11/46	3
	8227	R.HIIVACEGSPYVPVHFDASVEDST.-	2629.22	-0.0179712	3	CID	1.98619e-06	0.886949	3.62057	0.598973	527.647	1	28/92	3
	8376	R.HIIVACEGSPYVPVHFDASVEDST.-	2629.22	-0.0161402	3	CID	9.44756e-06	0.894781	3.88066	0.584523	528.051	1	27/92	3
	8449	R.CKPVNTFVHEPLVDVQNVCFQEK.V	2787.36	-0.0191919	3	CID	6.32578e-05	0.861717	3.67417	0.515743	496.29	1	24/88	3
	8515	R.HIIVACEGSPYVPVHFDASVEDST.-	2629.22	-0.0128443	3	CID	1.08568e-08	0.897504	3.51336	0.649606	648.999	1	27/92	3
	8592	R.CKPVNTFVHEPLVDVQNVCFQEK.V	2787.36	-0.0190088	3	CID	9.59233e-13	0.950196	5.43332	0.612593	516.444	1	28/88	3
	8664	R.HIIVACEGSPYVPVHFDASVEDST.-	2629.22	-0.014126	3	CID	0.000478354	0.764881	3.10258	0.545133	304.49	1	22/92	3
	8793	R.HIIVACEGSPYVPVHFDASVEDST.-	2629.22	-0.0150415	3	CID	0.00195592	0.669632	2.6981	0.43195	419.863	1	22/92	3
6	complement component 1, q subcomponent, B chain precursor [Homo sapiens]						2.27152e-12	7.47296	90.2138		26704.5	87298828	10 (10 0 0 0 0)
	3252	R.GNLCVNLM*R.G	1092.53	-0.00882957	2	CID	0.000762532	0.758714	2.37434	0.273379	359.546	1	12/16
	3472	R.FDHVITNM*NNNYEPR.S	1879.84	-0.0140036	3	CID	0.00166354	0.663947	2.81784	0.473247	286.874	1	17/56
	4595	R.GNLCVNLMR.G	1076.53	-0.00764284	2	CID	3.80934e-05	0.857027	2.4077	0.350571	569.353	1	13/16
	4633	R.FDHVITNMNNNYEPR.S	1863.84	-0.00691042	2	CID	0.00321617	0.72587	2.57778	0.502762	366.08	1	12/28
	5376	K.LEQGENVFLQATDK.N	1591.8	-0.00910768	2	CID	1.65628e-05	0.865893	3.31041	0.521023	506.382	1	13/26
	5971	R.DQTIRFDHVITNM*NNNYEPR.S	2493.16	-0.0103561	3	CID	1.71586e-07	0.918123	4.27661	0.486434	815.789	1	24/76
	7389	R.DQTIRFDHVITNMNNNYEPR.S	2477.16	-0.00838871	3	CID	1.82538e-06	0.915075	3.67413	0.520815	1026.82	1	25/76
	8144	K.VPGLYYFTYHASSR.G	1660.81	-0.0106946	2	CID	2.27152e-12	0.904693	3.15704	0.536214	710.062	1	15/26
	8181	K.VPGLYYFTYHASSR.G	1660.81	-0.0136988	3	CID	1.77426e-08	0.797896	2.61518	0.562623	382.514	1	23/52
	11284	K.VVTFCDYAYNTFQVTTGGMVLK.L	2514.2	-0.0136243	2	CID	2.1343e-06	0.863619	3.17481	0.518969	656.5	1	16/42
7	prostaglandin H2 D-isomerase [Homo sapiens]						5.56222e-12	6.21585	80.255		21015.3	32171249	18 (18 0 0 0 0)
	6156	R.TM*LLQPAGSLGSYSYR.S	1759.87	-0.00550634	2	CID	0.000170841	0.951437	4.03932	0.596144	699.81	1	20/30
	6191	R.TM*LLQPAGSLGSYSYR.S	1759.87	-0.0144309	3	CID	0.00102227	0.903883	3.49446	0.490514	835.01	1	27/60
	6302	R.TM*LLQPAGSLGSYSYR.S	1759.87	-0.0100229	2	CID	0.00140316	0.875073	3.33507	0.550946	441.234	1	15/30
	7001	R.TMLLQPAGSLGSYSYR.S	1743.87	-0.0130139	2	CID	5.76605e-06	0.918663	3.48448	0.455269	799.808	1	18/30
	7056	R.TMLLQPAGSLGSYSYR.S	1743.87	-0.0152246	3	CID	1.53003e-06	0.863321	3.75756	0.440921	619.903	1	22/60
	7154	R.TMLLQPAGSLGSYSYR.S	1743.87	-0.00849733	2	CID	5.56222e-12	0.975905	4.86073	0.575962	1325.4	1	25/30
	7212	R.TMLLQPAGSLGSYSYR.S	1743.87	-0.012295	3	CID	2.39064e-05	0.624553	3.17949	0.307821	307.338	1	19/60
	7303	R.TMLLQPAGSLGSYSYR.S	1743.87	-0.0126477	2	CID	0.000141063	0.772492	2.90398	0.211639	600	1	17/30
	7473	R.TMLLQPAGSLGSYSYR.S	1743.87	-0.00532351	2	CID	0.00624807	0.264186	2.05723	0.173722	286.381	1	12/30
	7956	K.AQGFTEDTIVFLPQTDKCM*TEQ.-	2575.17	-0.0133084	2	CID	0.000197919	0.488529	2.24524	0.461254	191.129	1	12/42
	8084	K.AQGFTEDTIVFLPQTDK.C	1909.95	-0.0129663	3	CID	1.03168e-05	0.936394	4.48053	0.495283	949.218	1	25/64
	8206	K.AQGFTEDTIVFLPQTDK.C	1909.95	-0.0110608	2	CID	1.40245e-08	0.95761	4.79626	0.517513	825.721	1	19/32
	8630	K.AQGFTEDTIVFLPQTDKCMTEQ.-	2559.17	-0.0104505	2	CID	0.00494665	0.412763	2.13509	0.514999	134.085	1	10/42
	8896	K.SVVAPATDGGLNLTSTFLR.K	1919.02	-0.0128919	2	CID	1.1422e-08	0.930799	4.11699	0.631194	559.248	1	17/36
	9011	R.WFSAGLASNSSWLR.E	1581.78	-0.0124036	2	CID	0.00429163	0.558992	2.88549	0.319225	329.184	1	10/26
	10402	R.SPHWGSTYSVSVVETDYDQYALLYSQGSK.G	3267.51	-0.014065	3	CID	0.00039881	0.838893	3.57804	0.616267	312.463	1	21/112
	10528	R.SPHWGSTYSVSVVETDYDQYALLYSQGSK.G	3267.51	-0.0199244	3	CID	5.06014e-09	0.939812	5.10056	0.67316	541.997	1	24/112
	10759	R.SPHWGSTYSVSVVETDYDQYALLYSQGSK.G	3267.51	-0.0213892	3	CID	0.000109382	0.790011	3.27327	0.567724	349.272	1	19/112
8	insulin-like growth factor binding protein 2, 36kDa [Homo sapiens]						1.79812e-11	7.09412	80.2331		35114.4	55925576	12 (12 0 0 0 0)
	2747	R.LEGEACGVYTPR.C	1351.63	-0.0086194	2	CID	0.000233153	0.87551	3.16972	0.552464	551.621	1	12/22
	3055	R.GECWCVNPNTGK.L	1421.59	-0.0116712	2	CID	6.8037e-06	0.883364	3.20967	0.511638	671.345	1	12/22
	4331	R.GDPECHLFYNEQQEAR.G	1992.85	-0.0164453	3	CID	0.00277378	0.619769	3.00591	0.4368	196.394	1	16/60
	4362	R.GDPECHLFYNEQQEAR.G	1992.85	-0.00788698	2	CID	1.79812e-11	0.794101	2.50857	0.592669	227.272	1	15/30
	4536	R.MPCAELVREPGCGCCSVCAR.L	2368.97	-0.0185816	3	CID	2.69794e-09	0.93877	4.0822	0.701678	779.72	1	27/76
	5907	R.TPCQQELDQVLER.I	1615.77	-0.00752077	2	CID	5.76783e-07	0.752975	2.61694	0.367681	463.185	1	13/24
	6060	R.TPCQQELDQVLER.I	1615.77	-0.00935183	2	CID	3.54462e-09	0.976056	4.66124	0.463617	1931.9	1	19/24
	6574	R.LAACGPPPVAPPAAVAAVAGGAR.M	2041.1	-0.0165064	3	CID	5.1255e-06	0.925541	3.86796	0.602709	964.779	1	30/88
	6596	R.LAACGPPPVAPPAAVAAVAGGAR.M	2041.1	-0.0108167	2	CID	2.46393e-10	0.87697	3.23707	0.53787	512.877	1	21/44
	7262	K.LIQGAPTIRGDPECHLFYNEQQEAR.G	2942.42	-0.0102808	3	CID	1.35496e-05	0.826449	3.28404	0.55901	435.332	1	23/96
	9463	R.CYPHPGSELPLQALVMGEGTCEK.R	2573.18	-0.0247461	3	CID	6.62872e-07	0.840873	3.6243	0.621165	361.028	1	19/88
	9605	R.CYPHPGSELPLQALVMGEGTCEK.R	2573.18	-0.0119287	3	CID	8.26697e-09	0.922904	4.20866	0.620256	682.152	1	26/88
9	vitronectin precursor [Homo sapiens]						2.23699e-11	4.49824	60.2074		54271.2	88853069	8 (8 0 0 0 0)
	3131	R.GQYCYELDEK.A	1304.55	-0.00996218	2	CID	0.00317784	0.580599	2.2978	0.390226	302.014	1	9/18
	5169	R.IYISGMAPRPSLAK.K	1503.84	-0.00825319	2	CID	0.000157621	0.841499	3.03487	0.394205	681.553	1	14/26
	5777	K.CQCDELCSYYQSCCTDYTAECKPQVTR.G	3482.35	-0.0177271	3	CID	1.27827e-10	0.889579	3.59671	0.679837	555.314	1	22/104
	5991	R.DWHGVPGQVDAAMAGR.I	1666.78	-0.0139429	3	CID	1.92866e-05	0.922054	3.98216	0.464251	1018.59	1	25/60
	5992	R.DWHGVPGQVDAAMAGR.I	1666.78	-0.0102063	2	CID	1.62581e-05	0.40039	2.02946	0.359368	272.68	1	12/30
	9027	R.SIAQYWLGCPAPGHL.-	1669.82	-0.0105725	2	CID	0.000352401	0.817528	2.74306	0.465847	607.07	1	14/28
	10050	R.DVWGIEGPIDAAFTR.I	1646.82	-0.0102063	2	CID	0.000187593	0.730131	2.59881	0.407887	534.962	1	13/28
	10179	R.DVWGIEGPIDAAFTR.I	1646.82	-0.0100842	2	CID	2.23699e-11	0.968644	4.14789	0.615215	1355.25	1	20/28
10	complement factor H isoform a precursor [Homo sapiens]						2.40574e-11	17.0074	220.206		138978	62739186	24 (24 0 0 0 0)
	2019	R.TGDEITYQCR.N	1242.54	-0.0109387	2	CID	0.00338909	0.785849	2.54907	0.430469	431.674	1	11/18	1
	2916	R.TGESVEFVCK.R	1155.54	-0.0086194	2	CID	0.000152892	0.885131	2.61212	0.371706	744.338	1	14/18
	3084	K.SPDVINGSPISQK.I	1341.7	-0.0102063	2	CID	0.000318853	0.900641	3.16654	0.452072	805.687	1	15/24	1
	3430	K.AQTTVTCM*ENGWSPTPR.C	1951.86	-0.0090467	2	CID	0.000707856	0.249903	2.03742	0.330183	150.469	1	10/32	1
	3643	K.LSYTCEGGFR.I	1189.53	-0.00886354	2	CID	4.2938e-08	0.911247	2.94809	0.475573	617.71	1	14/18
	3651	K.AGEQVTYTCATYYK.M	1654.74	-0.00898561	2	CID	1.58822e-09	0.92622	3.32142	0.515199	763.464	1	17/26
	3756	K.LGYVTADGETSGSITCGK.D	1815.84	-0.0116712	2	CID	5.88744e-07	0.940458	4.11673	0.580688	845.064	1	17/34
	3844	R.CTLKPCDYPDIK.H	1509.71	-0.0122339	3	CID	0.00119677	0.824275	2.91065	0.344587	870.893	1	20/44	1
	4452	K.CTSTGWIPAPR.C	1245.6	-0.0120374	2	CID	0.00617135	0.90724	3.32736	0.448447	605.963	1	14/20	1
	4509	K.SIDVACHPGYALPK.A	1527.76	-0.00996218	2	CID	3.38844e-06	0.89221	3.3242	0.439404	719.273	1	15/26	1
	4568	K.EQVQSCGPPPELLNGNVK.E	1965.97	-0.011427	2	CID	7.59471e-05	0.468165	2.87704	0.368551	159.937	1	10/34
	4880	R.DTSCVNPPTVQNAYIVSR.Q	2020.98	-0.0155774	2	CID	0.000347291	0.761361	2.39282	0.490419	447.358	1	16/34
	5050	R.SLGNVIMVCR.K	1148.59	-0.00874147	2	CID	0.000381746	0.817999	2.6945	0.449502	514.404	1	11/18	1
	5054	K.AQTTVTCMENGWSPTPR.C	1935.87	-0.00984011	2	CID	2.0329e-05	0.823564	2.73177	0.635295	388.052	1	14/32	1
	6046	K.SCDNPYIPNGDYSPLR.I	1867.83	-0.014845	2	CID	0.000382606	0.626644	2.03934	0.527276	292.481	1	13/30	1
	7022	K.CFEGFGIDGPAIAK.C	1481.71	-0.00971804	2	CID	5.50945e-05	0.799818	2.95511	0.439796	504.532	1	13/26
	7496	R.ECELPKIDVHLVPDR.K	1819.94	-0.0108912	3	CID	0.00555203	0.493143	2.68505	0.227071	449.869	1	17/56
	7605	R.NTEILTGSWSDQTYPEGTQAIYK.C	2602.23	-0.0143567	2	CID	5.53286e-07	0.837511	2.85078	0.647219	327.94	1	17/44	1
	8672	K.AVYTCNEGYQLLGEINYR.E	2163.02	-0.0234644	3	CID	1.69881e-09	0.901642	3.79516	0.550126	677.32	1	24/68	1
	8677	K.AVYTCNEGYQLLGEINYR.E	2163.02	-0.018263	2	CID	2.40574e-11	0.94192	3.60016	0.675564	801.398	1	18/34	1
	8982	K.SSIDIENGFISESQYTYALK.E	2265.09	-0.014845	2	CID	2.80805e-05	0.874788	3.53692	0.513696	485.106	1	16/38
	9122	K.TDCLSLPSFENAIPMGEK.K	2008.94	-0.0100842	2	CID	0.00503715	0.684484	2.92725	0.520239	265.544	1	11/34
	9685	K.VSVLCQENYLIQEGEEITCK.D	2412.14	-0.0150415	3	CID	0.00120522	0.74638	2.52526	0.36357	805.26	1	24/76
	9708	K.VSVLCQENYLIQEGEEITCK.D	2412.14	-0.00434694	2	CID	0.000173085	0.654794	2.62961	0.432491	337.426	1	13/38
11	insulin-like growth factor binding protein 7 [Homo sapiens]						2.95608e-11	9.15844	110.256		29111.5	4504619	14 (14 0 0 0 0)
	1545	K.EDAGEYECHASNSQGQASASAK.I	2296.94	-0.015774	3	CID	1.64458e-05	0.829022	3.27278	0.72053	360.312	1	18/84
	2654	K.AGAAAGGPGVSGVCVCK.S	1517.72	-0.0124036	2	CID	4.2059e-07	0.943496	4.01349	0.61431	911.315	1	17/32
	2854	K.GTCEQGPSIVTPPK.D	1470.73	-0.0106946	2	CID	1.32525e-06	0.9213	3.34896	0.577122	812.879	1	15/26
	3791	R.YPVCGSDGTTYPSGCQLR.A	2017.87	-0.0141126	2	CID	2.95608e-11	0.95234	4.59008	0.648472	594.385	1	18/34
	3992	K.SRYPVCGSDGTTYPSGCQLR.A	2261.01	-0.0161402	3	CID	8.43716e-07	0.959345	5.11104	0.540133	1006.04	1	33/76
	5240	R.TELLPGDRDNLAIQTR.G	1811.96	-0.0109387	2	CID	0.000367856	0.327451	2.34429	0.337483	135.795	1	10/30
	5395	R.TELLPGDRDNLAIQTR.G	1811.96	-0.0109387	2	CID	9.83938e-05	0.814833	3.2649	0.419739	319.217	1	15/30
	7816	K.ITVVDALHEIPVKK.G	1561.93	-0.011427	2	CID	4.36119e-07	0.784119	2.66566	0.483288	344.248	1	14/26
	8185	K.ITVVDALHEIPVK.K	1433.84	-0.0108167	2	CID	0.00374772	0.468853	2.05968	0.340301	355.416	1	11/24
	8338	K.ITVVDALHEIPVK.K	1433.84	-0.0108167	2	CID	0.00923353	0.797706	2.51921	0.376679	646.24	1	14/24
	8426	K.HEVTGWVLVSPLSK.E	1551.85	-0.0115491	2	CID	0.0010392	0.904275	3.06366	0.589862	676.386	1	15/26
	8864	R.GGPEKHEVTGWVLVSPLSK.E	2020.09	-0.0100977	3	CID	3.45855e-06	0.709439	2.92047	0.502953	293.965	1	21/72
	8998	R.GGPEKHEVTGWVLVSPLSK.E	2020.09	-0.0161402	3	CID	3.8857e-06	0.942994	4.87642	0.562327	869.061	1	24/72
	9149	K.ITVVDALHEIPVKKGEGAEL.-	2118.18	-0.0104505	2	CID	5.16276e-11	0.871418	2.74958	0.532926	863.301	1	17/38
12	PREDICTED: similar to complement component 3 [Homo sapiens]						3.43647e-11	10.4505	120.204		44900.9	169214179	12 (12 0 0 0 0)
	2530	R.CAEENCFIQK.S	1298.55	-0.0120374	2	CID	0.0073973	0.818907	2.64663	0.367135	494.995	1	12/18	1
	2781	R.SEETKENEGFTVTAEGK.G	1855.86	-0.0119153	2	CID	0.00241204	0.818614	2.97137	0.442337	558.868	1	15/32	1
	3331	K.VSHSEDDCLAFK.V	1407.62	-0.0102503	3	CID	2.69031e-05	0.917066	3.58204	0.39942	1012.32	1	24/44	1
	3584	K.ACEPGVDYVYK.T	1300.59	-0.0103284	2	CID	5.27912e-06	0.918458	3.14799	0.587422	548.071	1	14/20	1
	4041	R.LDKACEPGVDYVYK.T	1656.79	-0.0094739	2	CID	9.32454e-06	0.926542	3.55425	0.491989	797.59	1	16/26	1
	5023	K.VYAYYNLEESCTR.F	1667.74	-0.0142346	2	CID	1.43715e-07	0.906045	3.51863	0.36207	758.845	1	15/24	1
	5660	K.NTMILEICTR.Y	1250.62	-0.00922976	2	CID	0.000694974	0.874206	3.12981	0.338138	531.367	1	13/18	1
	5914	K.DTWVEHWPEEDECQDEENQK.Q	2603.03	-0.0115015	3	CID	0.00237927	0.849035	3.28544	0.592006	454.48	1	22/76	1
	6412	R.NTLIIYLDK.V	1092.63	-0.00849733	2	CID	0.000941326	0.69723	2.50502	0.206886	391.376	1	11/16	1
	7250	R.IHWESASLLR.S	1211.65	-0.00813112	2	CID	1.54951e-07	0.828929	2.5785	0.362935	461.444	1	13/18	1
	7984	K.VHQYFNVELIQPGAVK.V	1841.99	-0.00922976	2	CID	1.70482e-06	0.94949	4.07347	0.517023	1079.89	1	17/30	1
	13033	K.VQLSNDFDEYIMAIEQTIK.S	2257.11	-0.0138684	2	CID	3.43647e-11	0.946014	3.77305	0.570622	1030.3	1	19/36	1
13	phospholipid transfer protein isoform b precursor [Homo sapiens]						6.61404e-11	1.39423	20.209		49241	33356541	2 (2 0 0 0 0)
	2320	R.AVEPQLQEEER.M	1327.65	-0.0102063	2	CID	0.000158805	0.464261	2.17492	0.303293	256.046	1	10/20	1
	11467	R.SSVDELVGIDYSLMKDPVASTSNLDMDFR.G	3204.51	-0.0154078	3	CID	6.61404e-11	0.929972	4.18011	0.617754	841.963	1	30/112	1
14	apolipoprotein C-III precursor [Homo sapiens]						7.68285e-11	5.21738	60.2414		10845.5	4557323	12 (12 0 0 0 0)
	3617	K.TAKDALSSVQESQVAQQAR.G	2017.03	-0.0128443	3	CID	3.65921e-07	0.940732	4.66261	0.381881	1251.78	1	27/72
	3627	K.TAKDALSSVQESQVAQQAR.G	2017.03	-0.0116712	2	CID	7.68285e-11	0.974222	4.8274	0.553567	1655.85	1	23/36
	3703	K.DALSSVQESQVAQQAR.G	1716.85	-0.0143091	3	CID	4.37683e-06	0.965303	4.79803	0.556223	1418.71	1	30/60
	3704	K.DALSSVQESQVAQQAR.G	1716.85	-0.0104505	2	CID	1.78888e-08	0.969348	3.88182	0.456607	2012.93	1	21/30
	3870	K.DALSSVQESQVAQQAR.G	1716.85	-0.0116712	2	CID	1.05691e-05	0.945964	3.59995	0.433646	1207.38	1	20/30
	7133	R.GWVTDGFSSLK.D	1196.59	-0.0100842	2	CID	8.00358e-08	0.947598	3.42994	0.46073	1088.23	1	16/20
	7283	R.GWVTDGFSSLK.D	1196.59	-0.0094739	2	CID	0.00207783	0.924286	3.19806	0.527983	796.314	1	14/20
	9188	K.FSEFWDLDPEVRPTSAVAA.-	2137.02	-0.0111829	2	CID	1.35806e-05	0.551593	2.1521	0.516875	282.878	1	12/36
	9335	K.DKFSEFWDLDPEVRPTSAVAA.-	2380.15	-0.011427	2	CID	2.95843e-09	0.911859	3.67032	0.620205	468.926	1	18/40
	9587	K.FSEFWDLDPEVRPTSAVAA.-	2137.02	-0.0119153	2	CID	1.56872e-08	0.79781	2.73453	0.625899	351.579	1	14/36
	10008	K.DKFSEFWDLDPEVRPTSAVAA.-	2380.15	-0.0141126	2	CID	1.65205e-05	0.830485	3.41297	0.479332	409.122	1	15/40
	11461	R.GWVTDGFSSLKDYWSTVK.D	2076.01	-0.0128919	2	CID	0.00038861	0.616545	2.61385	0.497142	277.437	1	11/34
15	insulin-like growth factor 1 isoform 1 preproprotein [Homo sapiens]						2.12116e-10	5.43393	60.2618		17749.8	163659899	22 (22 0 0 0 0)
	3790	R.RLEM*YCAPLKPAK.S	1592.83	-0.0144629	3	CID	0.00101256	0.838684	3.34182	0.331338	760.129	1	21/48	3
	4106	R.RAPQTGIVDECCFR.S	1708.79	-0.0094739	2	CID	3.79099e-08	0.945842	4.23384	0.562872	648.213	1	16/26	3
	4124	R.RAPQTGIVDECCFR.S	1708.79	-0.0100367	3	CID	3.38185e-07	0.980298	5.23558	0.644938	2239.06	1	30/52	3
	4125	R.LEMYCAPLKPAK.S	1420.73	-0.00922976	2	CID	1.4652e-07	0.959137	4.17231	0.462928	1069.65	1	17/22	3
	4159	R.APQTGIVDECCFR.S	1552.69	-0.00971804	2	CID	3.19299e-08	0.893188	3.10587	0.636454	524.369	1	13/24	3
	4196	R.APQTGIVDECCFR.S	1552.69	-0.0120508	3	CID	0.000103732	0.86876	3.36957	0.467303	822.883	1	19/48	3
	4265	R.RAPQTGIVDECCFR.S	1708.79	-0.0104505	2	CID	9.95547e-10	0.96546	4.32109	0.628583	930.398	1	19/26	3
	4280	R.RAPQTGIVDECCFR.S	1708.79	-0.0113184	3	CID	6.75783e-07	0.980171	4.81341	0.582035	2621.29	1	31/52	3
	4319	R.APQTGIVDECCFR.S	1552.69	-0.0133801	2	CID	0.000134516	0.71609	2.34035	0.542993	405.642	1	11/24	3
	4422	R.RAPQTGIVDECCFR.S	1708.79	-0.0106946	2	CID	2.12116e-10	0.964896	4.77921	0.606497	765.999	1	18/26	3
	4440	R.RAPQTGIVDECCFR.S	1708.79	-0.0111353	3	CID	9.62919e-06	0.96663	4.34035	0.539626	1787.39	1	27/52	3
	4558	R.GFYFNKPTGYGSSSR.R	1667.78	-0.00959597	2	CID	0.00124862	0.446302	2.50996	0.466391	145.53	1	9/28	3
	4562	R.GFYFNKPTGYGSSSR.R	1667.78	-0.0136377	3	CID	2.76058e-05	0.87535	3.31416	0.642471	547.305	1	21/56	3
	4719	R.GFYFNKPTGYGSSSR.R	1667.78	-0.00984011	2	CID	2.34267e-10	0.93841	3.64773	0.656825	521.972	1	18/28	3
	4722	R.GFYFNKPTGYGSSSR.R	1667.78	-0.00942631	3	CID	8.18265e-08	0.926243	3.84053	0.636243	688.336	1	25/56	3
	4871	R.GFYFNKPTGYGSSSR.R	1667.78	-0.0125391	3	CID	2.63579e-06	0.849756	2.7551	0.548516	646.503	1	25/56	3
	4873	R.GFYFNKPTGYGSSSR.R	1667.78	-0.0106946	2	CID	6.21558e-10	0.875461	3.28981	0.489054	414.149	1	16/28	3
	5013	R.RAPQTGIVDECCFR.S	1708.79	-0.0146143	3	CID	0.00106958	0.746972	2.86782	0.450386	470.486	1	19/52	3
	5021	R.GFYFNKPTGYGSSSR.R	1667.78	-0.0116236	3	CID	1.06928e-06	0.798666	3.37383	0.613082	268.244	1	17/56	3
	5152	R.RLEMYCAPLKPAK.S	1576.83	-0.00960941	3	CID	0.00628595	0.924471	3.5831	0.406488	1221.81	1	24/48	3
	5164	R.RLEMYCAPLKPAK.S	1576.83	-0.00935183	2	CID	4.48738e-07	0.839612	2.66778	0.454983	446.663	1	15/24	3
	5957	R.RLEMYCAPLKPAK.S	1576.83	-0.0112574	3	CID	3.95624e-05	0.371598	2.76568	0.12351	393.593	1	15/48	3
16	vitamin D-binding protein precursor [Homo sapiens]						2.97409e-10	3.50437	40.1845		52883	32483410	5 (5 0 0 0 0)
	3626	K.SCESNSPFPVHPGTAECCTK.E	2264.94	-0.0174219	3	CID	7.84808e-05	0.891995	3.45265	0.677227	573.72	1	24/76
	4195	K.SLGECCDVEDSTTCFNAK.G	2092.83	-0.00996218	2	CID	2.97409e-10	0.897493	2.84048	0.688538	672.009	1	16/34
	4210	K.SLGECCDVEDSTTCFNAK.G	2092.83	-0.0164453	3	CID	3.51032e-05	0.777891	3.18241	0.530361	239.739	1	22/68
	8390	K.HQPQEFPTYVEPTNDEICEAFR.K	2707.21	-0.0181543	3	CID	1.86465e-05	0.794683	3.00941	0.429203	652.837	1	23/84
	9091	K.ELSSFIDKGQELCADYSENTFTEYK.K	2974.33	-0.0151636	3	CID	1.95138e-05	0.920197	3.69091	0.574585	1005.98	1	28/96
17	apolipoprotein D precursor [Homo sapiens]						4.12207e-10	9.97372	120.221		21261.8	4502163	16 (16 0 0 0 0)
	1507	K.M*TVTDQVNCPK.L	1308.59	-0.0110604	2	CID	0.000430471	0.792757	2.46753	0.570288	385.71	1	11/20
	1939	K.VLNQELR.A	871.5	-0.00666628	2	CID	0.0020117	0.804098	2.17055	0.164175	522.991	1	11/12
	2239	K.MTVTDQVNCPK.L	1292.6	-0.0094739	2	CID	5.9702e-05	0.953751	3.5	0.572044	1104.8	1	15/20
	2289	K.KMTVTDQVNCPK.L	1420.69	-0.0121594	2	CID	1.06677e-07	0.954793	3.77369	0.427005	1088.12	1	18/22
	3405	K.CPNPPVQENFDVNK.Y	1657.76	-0.0111829	2	CID	0.00430294	0.858071	2.51633	0.566162	559.151	1	15/26
	3507	K.CPNPPVQENFDVNK.Y	1657.76	-0.0136377	3	CID	9.4081e-05	0.944044	4.42868	0.489015	1110.9	1	23/52
	3570	K.CPNPPVQENFDVNK.Y	1657.76	-0.0106946	2	CID	4.12207e-10	0.971558	4.31262	0.603818	1254.6	1	21/26
	3750	K.NILTSNNIDVKK.M	1358.76	-0.00984011	2	CID	0.00691911	0.872072	3.08435	0.382384	666.085	1	14/22
	4147	R.CIQANYSLMENGK.I	1527.69	-0.00849733	2	CID	0.00190174	0.757504	3.04283	0.458596	332.499	1	11/24
	4245	R.NPNLPPETVDSLK.N	1423.74	-0.00935183	2	CID	4.37122e-05	0.753815	2.69223	0.551703	223.788	1	12/24
	4383	K.NILTSNNIDVK.K	1230.67	-0.00959597	2	CID	0.00639802	0.804121	3.00352	0.375941	413.42	1	12/20
	6931	K.CPNPPVQENFDVNKYLGR.W	2147.03	-0.017605	3	CID	2.1629e-08	0.84187	3.153	0.55102	438.801	1	25/68
	8141	R.WYEIEKIPTTFENGR.C	1882.93	-0.0122339	3	CID	5.27037e-05	0.848383	3.07876	0.47614	650.968	1	23/56
	8163	R.WYEIEKIPTTFENGR.C	1882.93	-0.0124036	2	CID	3.14632e-08	0.897123	3.39185	0.495146	501.487	1	16/28
	8289	R.WYEIEKIPTTFENGR.C	1882.93	-0.0127832	3	CID	0.00198177	0.387939	2.62387	0.197811	323.787	1	16/56
	9827	R.NPNLPPETVDSLKNILTSNNIDVK.K	2635.39	-0.0155909	3	CID	1.72595e-06	0.570254	2.75275	0.451187	136.594	1	19/92
18	serine proteinase inhibitor, clade A, member 1 [Homo sapiens]						4.30259e-10	1.82267	20.1866		46707.1	50363217	4 (4 0 0 0 0)
	6004	K.VFSNGADLSGVTEEAPLK.L	1833.92	-0.0111829	2	CID	4.30259e-10	0.904217	3.73273	0.488794	728.34	1	16/34	10
	11481	K.ITPNLAEFAFSLYR.Q	1641.86	-0.00922976	2	CID	0.00092179	0.798255	3.0836	0.471687	287.042	1	13/26	10
	11525	K.ITPNLAEFAFSLYR.Q	1641.86	-0.0104639	3	CID	0.000118927	0.56094	2.66912	0.404119	230.033	1	17/52	10
	11610	K.ITPNLAEFAFSLYR.Q	1641.86	-0.00910768	2	CID	6.89518e-06	0.918457	3.54229	0.587379	440.933	1	16/26	10
19	PREDICTED: similar to C4A protein isoform 1 [Homo sapiens]						4.79289e-10	21.7136	280.217		192754	239740684	30 (30 0 0 0 0)
	1558	K.LGQYASPTAK.R	1035.55	-0.00898561	2	CID	0.00386637	0.921799	3.4172	0.336471	899.087	1	14/18	3
	1825	R.GLQDEDGYR.M	1052.46	-0.00996218	2	CID	1.06675e-05	0.83809	2.04706	0.642257	408.176	1	11/16	4
	2637	K.LVNGQSHISLSK.A	1282.71	-0.00984011	2	CID	5.07046e-06	0.885763	2.86722	0.559065	557.196	1	14/22	4
	3636	K.VLSLAQEQVGGSPEK.L	1541.82	-0.011427	2	CID	5.97071e-07	0.935912	3.73612	0.492511	944.925	1	17/28	3
	3865	K.VDFTLSSER.D	1053.52	-0.006178	2	CID	0.00159037	0.77171	2.16315	0.346711	398.096	1	12/16	3
	4110	K.ITQVLHFTK.D	1086.63	-0.00776491	2	CID	0.000221601	0.868259	2.49535	0.341837	633.245	1	13/16	4
	4194	K.SCGLHQLLR.G	1083.57	-0.00788698	2	CID	0.00791557	0.837337	2.55454	0.16097	772.871	1	13/16	4
	5042	R.VGDTLNLNLR.A	1114.62	-0.00837526	2	CID	6.16508e-06	0.944407	3.52684	0.445277	897.293	1	15/18	3
	5100	R.YIYGKPVQGVAYVR.F	1612.88	-0.00971804	2	CID	0.00409372	0.500347	2.02556	0.498614	164.794	1	11/26	4
	5308	R.LLATLCSAEVCQCAEGK.C	1909.88	-0.0120374	2	CID	2.79275e-08	0.953602	4.12208	0.663825	929.05	1	17/32	4
	5338	R.VDVQAGACEGKLELSVDGAK.Q	2046.02	-0.0126612	3	CID	0.000784445	0.598656	2.65366	0.43761	370.167	1	19/76	3
	5817	K.ADGSYAAWLSR.D	1196.57	-0.00984011	2	CID	0.000379962	0.323033	2.10443	0.282708	228.535	1	9/20	3
	6678	-.KYVLPNFEVK.-	1236.7	-0.0094739	2	CID	0.00151149	0.335271	2.30633	0.370879	161.228	2	7/18	4
	7374	K.LNMGITDLQGLR.L	1330.71	-0.00996218	2	CID	0.00010679	0.934681	3.74332	0.303184	951.601	1	17/22	4
	7423	R.GPEVQLVAHSPWLK.D	1560.85	-0.0103284	2	CID	2.76972e-07	0.89353	3.66665	0.46168	708.19	1	13/26	4
	7873	R.GLEEELQFSLGSK.I	1436.73	-0.00825319	2	CID	1.73349e-05	0.838274	3.1548	0.505519	485.919	1	12/24	4
	7888	R.EPFLSCCQFAESLR.K	1743.78	-0.0198499	2	CID	7.07686e-08	0.812767	3.12895	0.440833	502.718	1	12/26	3
	7906	R.VQQPDCREPFLSCCQFAESLRK.K	2755.27	-0.0213892	3	CID	0.00905894	0.709573	3.19093	0.40501	298.319	1	20/84	3
	8579	R.TTNIQGINLLFSSR.R	1563.85	-0.0103284	2	CID	3.8631e-06	0.922083	3.77001	0.555449	703.847	1	14/26	4
	8639	R.TLEIPGNSDPNMIPDGDFNSYVR.V	2551.18	-0.0109387	2	CID	4.53788e-06	0.248531	2.2356	0.42539	48.5527	1	8/44	3
	8840	K.LQETSNWLLSQQQADGSFQDPCPVLDR.S	3132.47	-0.0151636	3	CID	2.79223e-05	0.928795	4.34908	0.696553	560.161	1	27/104	2
	8870	R.AACAQLNDFLQEYGTQGCQV.-	2273	-0.0126477	2	CID	0.000186959	0.675647	2.50091	0.458692	380.569	1	14/38	4
	8895	R.AACAQLNDFLQEYGTQGCQV.-	2273	-0.0172998	3	CID	1.07368e-05	0.901513	4.04649	0.560271	627.65	1	23/76	4
	9790	R.ALEILQEEDLIDEDDIPVR.S	2225.12	-0.0138684	2	CID	8.51548e-07	0.892274	3.43955	0.447433	639.288	1	18/36	3
	10937	R.VTASDPLDTLGSEGALSPGGVASLLR.L	2483.3	-0.0169947	3	CID	4.48909e-05	0.873226	3.66165	0.577551	586.286	1	26/100	3
	10952	R.VTASDPLDTLGSEGALSPGGVASLLR.L	2483.3	-0.0146008	2	CID	2.35263e-07	0.871398	3.1681	0.588866	572.22	1	19/50	3
	10997	R.ECVGFEAVQEVPVGLVQPASATLYDYYNPERR.C	3656.77	-0.0122339	3	CID	4.79289e-10	0.852709	2.85211	0.684039	556.939	1	29/124	4
	11168	R.ECVGFEAVQEVPVGLVQPASATLYDYYNPER.R	3500.67	-0.0202906	3	CID	5.14967e-06	0.835789	3.53514	0.584641	345.685	1	23/120	4
	11177	K.ASAGLLGAHAAAITAYALTLTK.A	2085.17	-0.00825319	2	CID	0.00919123	0.56035	2.40483	0.502174	271.714	1	13/42	4
	12221	R.LLLFSPSVVHLGVPLSVGVQLQDVPR.G	2769.6	-0.0120508	3	CID	0.000351389	0.797128	3.07896	0.501423	512.741	1	25/100	3
20	VGF nerve growth factor inducible precursor [Homo sapiens]						5.20363e-10	7.12288	80.2286		67217.8	17136078	9 (9 0 0 0 0)
	3237	R.RPESALLGGSEAGER.L	1528.77	-0.0105725	2	CID	0.00239487	0.856475	3.35804	0.507131	331.523	1	15/28
	3909	K.AYQGVAAPFPK.A	1148.61	-0.0100842	2	CID	1.01711e-05	0.956788	3.69551	0.465234	1279.52	1	16/20
	4475	R.VPERAPLPPPAPSQFQAR.M	1958.06	-0.0155909	3	CID	0.00484297	0.814167	3.59047	0.426687	418.123	1	23/68
	4543	K.THLGEALAPLSK.A	1236.69	-0.00837526	2	CID	0.00046953	0.912011	2.91745	0.543561	910.784	1	14/22
	4734	R.LLQQGLAQVEAGR.R	1382.78	-0.00825319	2	CID	1.10797e-05	0.930924	3.57911	0.458641	1017.52	1	15/24
	5399	R.VGEEDEEAAEAEAEAEEAER.A	2162.88	-0.0172388	3	CID	1.49292e-07	0.943255	4.57236	0.64749	844.563	1	25/76
	5427	R.VGEEDEEAAEAEAEAEEAER.A	2162.88	-0.0158216	2	CID	5.20363e-10	0.973253	4.24836	0.703951	1614.54	1	23/38
	5568	R.NSEPQDEGELFQGVDPR.A	1916.86	-0.0117932	2	CID	7.52098e-06	0.778262	2.26303	0.573118	470.625	1	15/32
	12911	R.LADLASDLLLQYLLQGGAR.Q	2030.13	-0.00922976	2	CID	2.58697e-07	0.901002	3.26	0.47103	773.854	1	19/36
21	lysozyme precursor [Homo sapiens]						5.52105e-10	4.28105	50.2698		16526.3	4557894	6 (6 0 0 0 0)
	6317	R.STDYGIFQINSR.Y	1400.68	-0.0174085	2	CID	3.33176e-06	0.915329	3.26471	0.453161	471.547	1	17/22
	6467	R.STDYGIFQINSR.Y	1400.68	-0.00666628	2	CID	0.000128058	0.831031	2.97514	0.544052	327.393	1	12/22
	7993	R.GISLANWM*CLAK.W	1379.68	-0.0107045	2	CID	0.000456713	0.737205	3.02764	0.43286	232.019	1	11/22
	8669	K.TPGAVNACHLSCSALLQDNIADAVACAK.R	2927.38	-0.0186426	3	CID	3.87165e-09	0.963344	5.39537	0.68177	1075.78	1	31/108
	9657	R.YWCNDGKTPGAVNACHLSCSALLQDNIADAVACAK.R	3850.74	-0.0127222	3	CID	5.52105e-10	0.718999	2.8466	0.523758	327.484	1	23/136
	9848	R.GISLANWMCLAK.W	1363.69	-0.00837526	2	CID	3.75232e-07	0.946176	4.0862	0.419554	1021.57	1	15/22
22	complement component 1, s subcomponent precursor [Homo sapiens]						5.87693e-10	11.1271	140.216		76634.9	41393602	14 (14 0 0 0 0)
	2864	R.VGATSFYSTCQSNGK.W	1606.72	-0.0110608	2	CID	2.482e-06	0.655862	3.37738	0.28026	352.837	1	11/28	1
	4937	K.CVPVCGVPREPFEEK.Q	1802.86	-0.0221692	2	CID	5.90529e-06	0.655079	2.56733	0.444474	277.073	1	12/28	1
	5665	R.TNFDNDIALVR.L	1277.65	-0.0103284	2	CID	0.00228521	0.725531	2.58591	0.355027	502.522	1	11/20	1
	6125	K.GFQVVVTLR.R	1018.6	-0.00416384	2	CID	0.0017975	0.748665	2.46037	0.167766	537.395	1	12/16	1
	6583	R.SSNNPHSPIVEEFQVPYNK.L	2186.05	-0.0147974	3	CID	5.68535e-06	0.866476	3.77704	0.428866	542.595	1	26/72	1
	7684	K.VEKPTADAEAYVFTPNMICAGGEK.G	2598.22	-0.0136377	3	CID	0.00142543	0.905749	4.32399	0.487816	706.205	1	25/92	1
	8234	R.VKNYVDWIMK.T	1295.68	-0.00984011	2	CID	0.00334553	0.636887	2.39473	0.335114	336.67	1	10/18	1
	9086	R.DVVQITCLDGFEVVEGR.V	1935.95	-0.0128919	2	CID	5.87693e-10	0.975886	4.31275	0.623546	1975.24	1	21/32	1
	9573	K.SNALDIIFQTDLTGQKK.G	1892.01	-0.00996218	2	CID	0.0011169	0.713377	2.77098	0.388597	405.189	1	14/32	1
	9765	K.FYAAGLVSWGPQCGTYGLYTR.V	2367.12	-0.0113184	3	CID	6.39725e-07	0.809342	3.26681	0.53318	516.805	1	20/80	1
	9956	K.SNALDIIFQTDLTGQK.K	1763.92	-0.0125257	2	CID	0.000918723	0.886858	3.61426	0.372053	693.441	1	16/30	1
	10486	R.REDFDVEAADSAGNCLDSLVFVAGDR.Q	2828.28	-0.0163233	3	CID	4.87177e-05	0.821742	2.80273	0.488813	756.915	1	28/100	1
	10786	R.EDFDVEAADSAGNCLDSLVFVAGDR.Q	2672.18	-0.0224133	2	CID	6.93302e-08	0.865431	2.40777	0.575337	795.876	1	21/48	1
	12385	K.MGPTVSPICLPGTSSDYNLMDGDLGLISGWGR.T	3366.58	-0.024441	3	CID	3.30973e-05	0.860215	3.39497	0.679073	431.383	1	24/124	1
23	apolipoprotein A-I preproprotein [Homo sapiens]						7.25138e-10	13.0043	150.225		30758.9	4557321	19 (19 0 0 0 0)
	1767	R.LEALKENGGAR.L	1157.63	-0.00996218	2	CID	0.00951241	0.858492	2.87166	0.277305	797.57	1	14/20
	3846	R.THLAPYSDELR.Q	1301.65	-0.00991459	3	CID	0.00054763	0.830207	3.24719	0.347732	786.107	1	18/40
	3891	K.WQEEM*ELYR.Q	1299.57	-0.0110919	2	CID	0.000508773	0.931204	3.27068	0.435459	547.677	1	14/16
	4044	K.VEPLRAELQEGAR.Q	1467.79	-0.0100842	2	CID	7.47019e-07	0.607778	2.65599	0.229332	300.738	1	13/24
	5523	K.WQEEMELYR.Q	1283.57	-0.00837526	2	CID	0.000178826	0.721805	2.22995	0.441927	261.075	1	10/16
	6420	K.DSGRDYVSQFEGSALGK.Q	1815.85	-0.0128919	2	CID	6.02758e-05	0.882698	3.16921	0.556244	586.07	1	16/32
	6626	R.DYVSQFEGSALGK.Q	1400.67	-0.00959597	2	CID	1.87294e-07	0.978077	4.49248	0.631651	1726.53	1	21/24
	8152	K.LLDNWDSVTSTFSK.L	1612.79	-0.0119153	2	CID	3.26634e-07	0.864981	2.68671	0.616766	539.581	1	14/26
	8300	K.LLDNWDSVTSTFSK.L	1612.79	-0.0115491	2	CID	9.51606e-08	0.952484	3.95142	0.512622	1085.57	1	17/26
	8341	R.VKDLATVYVDVLK.D	1462.85	-0.0109387	2	CID	0.00398282	0.847515	3.41957	0.445788	375.642	1	13/24
	8478	R.VKDLATVYVDVLK.D	1462.85	-0.011471	3	CID	0.00499074	0.777397	3.43925	0.326733	528.001	1	19/48
	8479	R.VKDLATVYVDVLK.D	1462.85	-0.00996218	2	CID	1.64653e-05	0.959993	4.03196	0.425676	1346.89	1	18/24
	8603	K.DLATVYVDVLK.D	1235.69	-0.00825319	2	CID	3.03687e-05	0.879168	2.92395	0.507049	549.049	1	13/20
	9558	K.DLATVYVDVLKDSGR.D	1650.87	-0.011305	2	CID	1.00267e-08	0.853868	3.45327	0.559296	447.406	1	12/28
	9660	R.QGLLPVLESFK.V	1230.71	-0.00837526	2	CID	3.76302e-09	0.905429	2.98289	0.36254	534.587	1	17/20
	9919	R.VKDLATVYVDVLKDSGR.D	1878.03	-0.00825319	2	CID	5.0749e-08	0.920562	3.36928	0.533044	895.06	1	17/32
	10304	K.VSFLSALEEYTKK.L	1514.81	-0.0102063	2	CID	0.00138905	0.747895	2.78631	0.487164	391.365	1	11/24
	10562	K.VSFLSALEEYTK.K	1386.72	-0.0108167	2	CID	0.000565571	0.940075	3.36825	0.604912	843.67	1	15/22
	10701	K.VSFLSALEEYTK.K	1386.72	-0.0102063	2	CID	7.25138e-10	0.974656	4.40108	0.611071	1549.65	1	18/22
24	PREDICTED: similar to complement component C3, partial [Homo sapiens]						9.98771e-10	17.5661	230.206		144718	169218213	28 (28 0 0 0 0)
	4768	R.IPIEDGSGEVVLSR.K	1470.78	-0.013136	2	CID	6.60401e-08	0.905986	2.91738	0.582848	835.075	1	15/26	1
	4817	R.EGVQKEDIPPADLSDQVPDTESETR.I	2755.29	0.000156213	3	CID	0.00387132	0.643921	2.99583	0.459824	223.042	1	18/96	1
	4972	R.EGVQKEDIPPADLSDQVPDTESETR.I	2755.29	-0.0148584	3	CID	4.19521e-07	0.592003	3.04956	0.464111	126.36	1	15/96	1
	5091	K.DICEEQVNSLPGSITK.A	1789.86	-0.00910768	2	CID	6.93067e-05	0.759537	2.76219	0.46445	366.911	1	14/30	1
	5180	K.RIPIEDGSGEVVLSR.K	1626.88	-0.0103284	2	CID	0.00051849	0.793641	2.81633	0.352724	580.04	1	15/28	1
	6045	R.YYTYLIMNK.G	1208.6	-0.00849733	2	CID	8.78911e-05	0.74086	2.11423	0.376138	372.285	1	11/16	1
	6165	K.AGDFLEANYM*NLQR.S	1657.76	-0.0137122	2	CID	0.00291562	0.327714	2.42382	0.328981	127.898	1	9/26	1
	6286	R.EVVADSVWVDVK.D	1345.7	-0.0104505	2	CID	6.08224e-05	0.942101	3.70823	0.532087	870.271	1	15/22	1
	6619	R.VPVAVQGEDTVQSLTQGDGVAK.L	2198.13	-0.00605593	2	CID	0.000138683	0.834016	3.18728	0.589364	440.008	1	15/42	1
	6820	R.ILLQGTPVAQM*TEDAVDAER.L	2173.08	-0.0091878	2	CID	4.57961e-05	0.910439	3.27095	0.687736	618.809	1	17/38	1
	7041	R.LVAYYTLIGASGQR.E	1511.82	-0.00849733	2	CID	0.00316077	0.931521	2.8893	0.449942	1353.22	1	17/26	1
	7308	R.VELLHNPAFCSLATTK.R	1800.93	-0.0119287	3	CID	0.000257374	0.786365	3.3241	0.322853	684.667	1	21/60	1
	8010	R.SGIPIVTSPYQIHFTK.T	1787.97	-0.0137464	2	CID	4.97306e-05	0.659777	3.03879	0.473553	156.122	1	11/30	1
	8034	R.SNLDEDIIAEENIVSR.S	1816.89	-0.00959597	2	CID	7.00744e-05	0.909126	3.70979	0.517058	552.342	1	16/30	1
	8042	R.SNLDEDIIAEENIVSR.S	1816.89	-0.0138819	3	CID	0.000403169	0.848018	3.62898	0.465516	662.229	1	19/60	1
	8070	K.KVFLDCCNYITELR.R	1830.89	-0.0139905	2	CID	1.73848e-06	0.864704	3.46785	0.495601	374.086	1	13/26	1
	8075	K.VFLDCCNYITELR.R	1702.79	-0.0175305	2	CID	0.00287435	0.847424	2.6935	0.4497	594.236	1	14/24	1
	8183	R.AYYENSPQQVFSTEFEVK.E	2166	-0.0143567	2	CID	5.48172e-06	0.838722	3.26922	0.542158	364.601	1	14/34	1
	8188	K.ADIGCTPGSGKDYAGVFSDAGLTFTSSSGQQTAQR.A	3537.62	-0.0221216	3	CID	9.98771e-10	0.906007	4.06292	0.568275	774.29	1	28/136	1
	8207	R.AYYENSPQQVFSTEFEVK.E	2166	-0.0166285	3	CID	0.000668057	0.745934	3.5972	0.380588	354.584	1	18/68	1
	8228	K.VFLDCCNYITELR.R	1702.79	-0.013136	2	CID	0.000666495	0.271946	2.25871	0.237827	163.669	1	9/24	1
	8663	R.TM*QALPYSTVGNSNNYLHLSVLR.T	2594.3	-0.0185675	3	CID	0.00171972	0.434828	2.70562	0.339498	156.875	1	16/88	1
	9290	R.ILLQGTPVAQMTEDAVDAER.L	2157.09	-0.00973148	3	CID	1.10622e-06	0.917641	4.13007	0.439408	1053.82	1	25/76	1
	9297	R.ILLQGTPVAQMTEDAVDAER.L	2157.09	-0.0109387	2	CID	4.47624e-08	0.952782	3.92849	0.671321	787.356	1	22/38	1
	9321	R.TELRPGETLNVNFLLR.M	1872.03	-0.0138819	3	CID	7.34899e-07	0.955798	3.98073	0.515127	1617.18	1	28/60	1
	9518	K.EYVLPSFEVIVEPTEK.F	1878.97	-0.00886354	2	CID	0.00800573	0.857178	3.38401	0.439003	470.903	1	15/30	1
	9675	K.SLYVSATVILHSGSDMVQAER.S	2263.14	-0.0155298	3	CID	0.000529062	0.61285	2.96944	0.478269	226.653	1	16/80	1
	11745	R.YYGGGYGSTQATFMVFQALAQYQK.D	2679.25	-0.0150415	3	CID	0.000332665	0.77824	3.10704	0.549842	383.405	1	21/92	1
25	CD14 antigen precursor [Homo sapiens]						1.02326e-09	2.25468	30.2234		40050.8	4557417	3 (3 0 0 0 0)
	5587	K.VLSIAQAHSPAFSCEQVR.A	2000	-0.0171778	3	CID	0.000159686	0.889993	4.46844	0.48962	394.547	1	22/68	1
	9041	R.AFPALTSLDLSDNPGLGER.G	1973	-0.00825319	2	CID	1.02326e-09	0.865743	3.37031	0.361297	695.137	1	18/36	1
	10227	R.LTVGAAQVPAQLLVGALR.V	1777.07	-0.0104505	2	CID	0.00390007	0.498948	2.19982	0.55085	218.838	1	11/34	1
26	neural proliferation, differentiation and control, 1 [Homo sapiens]						1.62021e-09	1.90845	20.2494		34494.5	223029449	3 (3 0 0 0 0)
	6715	R.CPPGAHACGPCLQPFQEDQQGLCVPR.M	2979.31	-0.015896	3	CID	1.62021e-09	0.941743	4.98858	0.476297	950.638	1	28/100
	10755	R.LEDEIDFLAQELAR.K	1661.84	-0.00715456	2	CID	5.9653e-08	0.966706	3.70392	0.284274	2115.11	1	21/26
	10775	R.LEDEIDFLAQELAR.K	1661.84	-0.0121119	3	CID	1.05873e-05	0.878662	3.32099	0.395835	861.85	1	24/52
27	Trypsin_porcine						1.75763e-09	1.42537	20.2239		24393.8		2 (2 0 0 0 0)
	7528	R.LGEHNIDVLEGNEQFINAAK.I	2211.1	-0.013136	2	CID	1.75763e-09	0.961832	4.47802	0.517971	1424.93	1	19/38
	9176	K.IITHPNFNGNTLDNDIMLIK.L	2283.18	-0.0187037	3	CID	0.00151429	0.46354	2.56216	0.192651	437.544	1	21/76
28	serine (or cysteine) proteinase inhibitor, clade F (alpha-2 antiplasmin, pigment epithelium derived factor), member 1 [Homo sapiens]						1.77931e-09	6.96495	80.2256		46283.4	39725934	9 (9 0 0 0 0)
	3629	K.ELLDTVTAPQK.N	1214.66	-0.00898561	2	CID	0.00109797	0.721064	2.6475	0.309211	404.626	1	12/20
	6836	K.LQSLFDSPDFSK.I	1383.68	-0.00971804	2	CID	1.10599e-05	0.948156	3.53483	0.509508	932.101	1	17/22
	7105	R.DTDTGALLFIGK.I	1250.66	-0.0106946	2	CID	2.46635e-06	0.967924	3.76807	0.554089	1428.35	1	19/22
	7143	K.TSLEDFYLDEER.T	1516.68	-0.0103284	2	CID	1.77931e-09	0.746207	2.42058	0.37998	553.663	1	12/22
	7177	R.KTSLEDFYLDEER.T	1644.78	-0.00727663	2	CID	4.41329e-05	0.854238	2.98173	0.414247	568.631	1	14/24
	7493	K.LAAAVSNFGYDLYR.V	1559.79	-0.00959597	2	CID	4.32167e-08	0.971962	4.51114	0.53495	1370.92	1	21/26
	7529	K.LAAAVSNFGYDLYR.V	1559.79	-0.012356	3	CID	0.00198028	0.811929	3.19295	0.453145	643.527	1	19/52
	9652	R.LDLQEINNWVQAQM*K.G	1845.92	0.00141248	2	CID	0.000764917	0.794686	3.27935	0.368396	428.041	1	13/28
	11401	R.LDLQEINNWVQAQMK.G	1829.92	-0.011305	2	CID	3.9177e-08	0.960707	4.19072	0.526756	1322.57	1	17/28
29	transferrin [Homo sapiens]						1.95823e-09	7.19321	100.174		76999.7	4557871	10 (10 0 0 0 0)
	3434	K.IECVSAETTEDCIAK.I	1725.77	-0.00922976	2	CID	1.44989e-07	0.836177	2.61327	0.550969	477.81	1	15/28
	4064	R.LKCDEWSVNSVGK.I	1521.74	-0.00642214	2	CID	3.98485e-05	0.941362	3.47887	0.500592	1055.21	1	16/24
	5168	K.EGYYGYTGAFR.C	1283.57	-0.0086194	2	CID	0.000313588	0.399957	2.41845	0.39241	135.706	1	8/20
	5357	K.SASDLTWDNLK.G	1249.61	-0.00959597	2	CID	0.000167527	0.85947	3.4707	0.38145	481.717	1	12/20
	5553	R.FDEFFSEGCAPGSK.K	1577.66	-0.0103284	2	CID	0.000445168	0.814262	2.6653	0.619425	460.934	1	12/26
	5845	K.CSTSSLLEACTFR.R	1531.69	-0.0111829	2	CID	1.95823e-09	0.917845	3.19116	0.555851	733.108	1	15/24
	7221	K.M*YLGYEYVTAIR.N	1494.73	-0.00897746	2	CID	0.00567685	0.559743	2.09975	0.426967	366.72	1	10/22
	8126	K.MYLGYEYVTAIR.N	1478.73	-0.0103284	2	CID	8.5632e-06	0.905452	2.87657	0.535295	777.157	1	14/22
	9082	K.IMNGEADAMSLDGGFVYIAGK.C	2159.01	-0.00874147	2	CID	0.00108605	0.364728	2.11277	0.467581	147.484	1	11/40
	11663	R.SAGWNIPIGLLYCDLPEPR.K	2171.1	-0.0172864	2	CID	1.73674e-07	0.594211	2.53672	0.434758	228.329	1	13/36
30	PREDICTED: similar to immunoglobulin lambda-like polypeptide 1 [Homo sapiens]						2.57244e-09	2.21863	30.1852		53218.3	239752604	4 (4 0 0 0 0)
	4705	R.STSESTAALGCLVK.D	1423.71	-0.0128919	2	CID	0.000120374	0.85693	2.94308	0.315198	818.277	1	16/26
	8555	K.GFYPSDIAVEWESNGQPENNYK.T	2544.13	-0.0153333	2	CID	2.57244e-09	0.835997	2.77703	0.401977	793.508	1	18/42
	8560	K.GFYPSDIAVEWESNGQPENNYK.T	2544.13	-0.0162012	3	CID	3.38851e-08	0.869233	3.70404	0.509317	538.723	1	25/84
	8572	K.CCVECPPCPAPPVAGPSVFLFPPKPK.D	2908.4	-0.0143091	3	CID	0.00435334	0.525699	2.50786	0.52356	106.701	1	15/100
31	orosomucoid 1 precursor [Homo sapiens]						3.55952e-09	2.42459	30.1491		23524.8	167857790	3 (3 0 0 0 0)
	3596	K.SDVVYTDWKK.D	1240.62	-0.00984011	2	CID	9.5549e-05	0.671582	2.51369	0.362967	333.62	1	10/18
	4116	K.SDVVYTDWK.K	1112.53	-0.00752077	2	CID	0.000167812	0.826502	2.32821	0.434266	592.242	1	11/16
	9916	K.EQLGEFYEALDCLR.I	1742.81	-0.0124036	2	CID	3.55952e-09	0.926507	2.98151	0.634745	921.924	1	15/26
32	apolipoprotein A-IV precursor [Homo sapiens]						4.48591e-09	3.81481	50.2455		45344.5	71773110	5 (5 0 0 0 0)
	2297	R.SLAPYAQDTQEK.L	1350.65	-0.00971804	2	CID	0.00956551	0.768702	2.32273	0.434521	344.871	1	14/22
	3938	K.LGEVNTYAGDLQK.K	1407.71	-0.0104505	2	CID	0.00146425	0.948746	3.71818	0.548677	1046.31	1	16/24
	5450	K.ALVQQMEQLR.Q	1215.65	-0.00898561	2	CID	0.000272178	0.324471	2.46524	0.176573	265.709	1	8/18
	8421	K.SLAELGGHLDQQVEEFR.R	1927.95	-0.0139429	3	CID	4.48591e-09	0.971355	4.91025	0.635977	1589.15	1	31/64
	9896	K.SELTQQLNALFQDK.L	1634.84	-0.00959597	2	CID	8.28533e-06	0.801537	3.12437	0.355838	546.8	1	13/26
33	GDNF family receptor alpha 2 preproprotein [Homo sapiens]						4.6381e-09	0.77836	10.1437		51510	47078235	1 (1 0 0 0 0)
	1922	R.ANELCAAESNCSSR.Y	1568.64	-0.0127698	2	CID	4.6381e-09	0.77836	2.87391	0.55521	287.246	1	12/26	2
34	dystroglycan 1 preproprotein [Homo sapiens]						4.82717e-09	0.573372	10.1477		97479.9	148539835	1 (1 0 0 0 0)
	5337	K.LGCSLNQNSVPDIHGVEAPAR.E	2234.1	-0.0139429	3	CID	4.82717e-09	0.573372	2.95499	0.212023	428.763	1	23/80
35	proprotein convertase subtilisin/kexin type 1 inhibitor precursor [Homo sapiens]						5.79807e-09	2.3142	30.2048		27355.8	7019519	4 (4 0 0 0 0)
	2706	R.ILAGSADSEGVAAPR.R	1413.73	-0.0116712	2	CID	1.05855e-05	0.979321	4.09586	0.537516	2672.4	1	22/28
	4300	R.SVPRGEAAGAVQELAR.A	1610.86	-0.00936527	3	CID	0.00169699	0.472856	2.73626	0.284248	260.075	1	19/60
	5947	R.NSDPALGLDDDPDAPAAQLAR.A	2122	-0.0109387	2	CID	5.79807e-09	0.862027	3.0728	0.454517	743.007	1	18/40
	5953	R.NSDPALGLDDDPDAPAAQLAR.A	2122	-0.0129663	3	CID	4.23937e-06	0.794444	3.11738	0.524439	486.315	1	23/80
36	tissue inhibitor of metalloproteinase 1 precursor [Homo sapiens]						6.22813e-09	4.42176	60.199		23155.5	4507509	7 (7 0 0 0 0)
	2802	R.HLACLPR.E	866.467	-0.00672731	2	CID	0.00837925	0.779478	2.16544	0.248155	465.731	1	10/12
	5976	R.EPGLCTWQSLR.S	1346.65	-0.0102063	2	CID	5.69756e-05	0.501446	2.31212	0.474032	243.946	1	8/20
	7431	K.LQSGTHCLWTDQLLQGSEK.G	2201.07	-0.0128919	2	CID	6.22813e-09	0.945376	3.97986	0.6507	878.533	1	17/36
	7484	K.LQSGTHCLWTDQLLQGSEK.G	2201.07	-0.0138208	3	CID	0.000963488	0.879495	3.4786	0.548826	762.597	1	22/72
	7485	K.MYKGFQALGDAADIR.F	1655.82	-0.0126001	3	CID	0.00190314	0.891485	3.66042	0.397057	956.143	1	23/56
	8948	R.FVYTPAMESVCGYFHR.S	1963.88	-0.0127698	2	CID	1.30189e-06	0.835997	2.66025	0.57834	312.72	1	16/30
	11495	K.LQDGLLHITTCSFVAPWNSLSLAQR.R	2827.46	-0.0144922	3	CID	6.68509e-05	0.467979	2.57017	0.216453	398.206	1	21/96
37	clusterin isoform 1 [Homo sapiens]						6.31594e-09	7.06039	80.2199		57795.7	42716297	13 (13 0 0 0 0)
	3039	R.EILSVDCSTNNPSQAK.L	1762.83	-0.0126477	2	CID	5.57453e-06	0.899324	3.06889	0.654627	635.774	1	15/30	1
	3063	R.EILSVDCSTNNPSQAK.L	1762.83	-0.012356	3	CID	2.38653e-06	0.927405	4.39864	0.500887	744.754	1	25/60	1
	3527	R.ELDESLQVAER.L	1288.64	-0.00703249	2	CID	2.36658e-05	0.924869	2.90176	0.379964	1163.72	1	15/20	1
	3696	R.ELDESLQVAER.L	1288.64	-0.00642214	2	CID	0.00107883	0.747144	2.56678	0.267472	629.193	1	12/20	1
	4827	R.VTTVASHTSDSDVPSGVTEVVVK.L	2314.18	-0.0141126	2	CID	2.57153e-08	0.945058	4.14328	0.522489	1014.39	1	21/44	1
	5692	K.TLLSNLEEAKK.K	1245.7	-0.0086194	2	CID	0.000803365	0.763686	2.90597	0.376424	431.21	1	11/20	1
	5853	R.KTLLSNLEEAK.K	1245.7	-0.00800905	2	CID	1.14636e-06	0.950303	3.81271	0.403937	1063.78	1	16/20	1
	5865	R.KTLLSNLEEAK.K	1245.7	-0.00979252	3	CID	0.00317655	0.922421	3.91603	0.282007	1232.99	1	22/40	1
	6163	R.KTLLSNLEEAKK.K	1373.8	-0.0108606	3	CID	0.000164602	0.658274	3.18749	0.23219	413.704	1	18/44	1
	8241	K.LFDSDPITVTVPVEVSR.K	1873.99	-0.011427	2	CID	6.31594e-09	0.936753	4.06108	0.592376	647.69	1	17/32	1
	8388	K.LFDSDPITVTVPVEVSR.K	1873.99	-0.0110608	2	CID	7.06716e-06	0.932198	4.17126	0.583114	596.427	1	16/32	1
	9731	R.ASSIIDELFQDR.F	1393.7	-0.00886354	2	CID	0.00498696	0.867449	3.18586	0.267742	822.083	1	14/22	1
	9863	R.ASSIIDELFQDR.F	1393.7	-0.00996218	2	CID	0.000119248	0.954044	3.67907	0.469401	1286.67	1	16/22	1
38	insulin-like growth factor binding protein 6 [Homo sapiens]						7.26291e-09	1.69452	20.2413		25306.2	11321593	6 (6 0 0 0 0)
	2855	R.GAQTLYVPNCDHR.G	1530.71	-0.0106946	2	CID	9.5544e-06	0.720695	2.89885	0.447561	295.713	1	11/24
	9357	R.HLDSVLQQLQTEVYR.G	1828.96	-0.0148584	3	CID	1.27206e-06	0.939599	4.26017	0.44794	1131.4	1	25/56
	9379	R.HLDSVLQQLQTEVYR.G	1828.96	-0.0128919	2	CID	7.26291e-09	0.973826	4.82601	0.594505	1358.87	1	20/28
	9502	R.HLDSVLQQLQTEVYR.G	1828.96	-0.014126	3	CID	3.42974e-06	0.960052	4.64633	0.436418	1603.01	1	26/56
	9528	R.HLDSVLQQLQTEVYR.G	1828.96	-0.00996218	2	CID	0.00267782	0.689387	2.27363	0.43153	467.344	1	13/28
	9644	R.HLDSVLQQLQTEVYR.G	1828.96	-0.0121119	3	CID	0.000376199	0.78071	2.92616	0.304393	792.173	1	22/56
39	matrix Gla protein [Homo sapiens]						7.90991e-09	0.9769	10.192		12345.3	49574514	1 (1 0 0 0 0)
	4973	R.YAMVYGYNAAYNR.Y	1555.7	-0.0130139	2	CID	7.90991e-09	0.9769	3.84035	0.651277	1893.13	1	21/24
40	complement factor H-related 3 [Homo sapiens]						8.06083e-09	1.6375	20.2228		37298.8	54792787	2 (2 0 0 0 0)
	7572	K.CYFPYLENGYNQNYGR.K	2057.88	-0.0179102	3	CID	3.27818e-06	0.694199	2.73311	0.519401	290.527	1	18/60
	7699	R.KCYFPYLENGYNQNYGR.K	2185.98	-0.0139429	3	CID	8.06083e-09	0.943299	4.45503	0.585706	914.338	1	24/64
41	VPS10 domain receptor protein SORCS 3 [Homo sapiens]						1.01108e-08	0.956663	10.2138		135670	18379346	1 (1 0 0 0 0)
	6153	R.AVASQWPEELASAR.R	1514.76	-0.0094739	2	CID	1.01108e-08	0.956663	4.27627	0.559862	847.327	1	18/26
42	apolipoprotein H precursor [Homo sapiens]						1.0295e-08	6.01419	70.226		38272.7	153266841	9 (9 0 0 0 0)
	1573	K.ATVVYQGER.V	1022.53	-0.0100842	2	CID	0.000281031	0.827359	2.44867	0.287	692.981	1	12/16
	5824	K.ATFGCHDGYSLDGPEEIECTK.L	2386	-0.0163843	3	CID	1.23676e-06	0.939361	4.52001	0.52736	1058.64	1	25/80
	5993	K.CSYTEDAQCIDGTIEVPK.C	2085.91	-0.0116712	2	CID	2.89802e-06	0.908631	3.53797	0.641275	482.48	1	16/34
	7994	R.VCPFAGILENGAVR.Y	1502.78	-0.0126477	2	CID	0.000128085	0.684201	2.83652	0.195023	376.183	1	15/26
	11123	K.CTEEGKWSPELPVCAPIICPPPSIPTFATLR.V	3523.74	-0.017605	3	CID	1.9536e-08	0.856	3.25644	0.597993	493.93	1	29/120
	11604	K.FICPLTGLWPINTLK.C	1772.98	-0.0104505	2	CID	9.36935e-06	0.883938	2.64497	0.496938	852.767	1	16/28
	11648	K.WSPELPVCAPIICPPPSIPTFATLR.V	2819.46	-0.0148584	3	CID	1.45471e-05	0.854366	3.37027	0.622858	481.676	1	23/96
	11721	K.FICPLTGLWPINTLK.C	1772.98	-0.00935183	2	CID	1.0295e-08	0.944276	3.96282	0.548971	700.327	1	18/28
	11857	K.FICPLTGLWPINTLK.C	1772.98	-0.0121594	2	CID	0.00013081	0.679222	2.70037	0.417211	344.781	1	12/28
43	fibulin 1 isoform C precursor [Homo sapiens]						1.64331e-08	5.81211	70.2184		74412	34734062	7 (7 0 0 0 0)
	2334	R.MCVDVNECQR.Y	1310.53	-0.0104505	2	CID	1.64331e-08	0.953306	3.11412	0.505704	1252.22	1	15/18	3
	2700	R.CVDVDECAPPAEPCGK.G	1803.73	-0.0130139	2	CID	5.6711e-05	0.825555	2.27345	0.637406	521.105	1	15/30	3
	2856	R.CCHCCLLGR.A	1235.49	-0.00849733	2	CID	0.000371833	0.795447	2.22532	0.344701	418.835	1	12/16	3
	5212	R.CLAFECPENYR.R	1458.61	-0.0102063	2	CID	3.90205e-05	0.811028	2.74096	0.382328	513.418	1	12/20	3
	7778	R.AAQAQGQSCEYSLMVGYQCGQVFR.A	2738.21	-0.0198633	3	CID	4.68128e-05	0.916443	4.36844	0.656462	496.178	1	23/92	3
	9984	K.SQETGDLDVGGLQETDKIIEVEEEQEDPYLNDR.C	3763.73	-0.015896	3	CID	3.70743e-08	0.69318	3.48185	0.350711	276.998	1	20/128	3
	10465	R.ITYYHLSFPTNIQAPAVVFR.M	2337.24	-0.0149195	3	CID	0.00228056	0.817152	3.92053	0.508807	268.924	1	18/76
44	alpha 2 type I collagen [Homo sapiens]						1.78335e-08	1.26996	20.1577		129236	48762934	2 (2 0 0 0 0)
	2808	R.GETGPSGPVGPAGAVGPR.G	1562.79	-0.0111829	2	CID	0.000263904	0.423277	2.31062	0.569699	120.921	1	10/34
	5737	R.FTYTVLVDGCSK.K	1389.67	-0.0094739	2	CID	1.78335e-08	0.846687	2.52942	0.517677	475.205	1	14/22
45	gelsolin isoform b [Homo sapiens]						1.8707e-08	5.0632	60.2092		80590.6	189083772	8 (8 0 0 0 0)
	2563	K.TGAQELLR.V	887.495	-0.0103284	2	CID	0.00120554	0.80762	2.19391	0.211467	604.658	1	12/14	7
	6703	K.TPSAAYLWVGTGASEAEK.T	1837.9	-0.0125257	2	CID	1.8707e-08	0.94972	4.18324	0.492151	1100.62	1	19/34	7
	8970	R.AQPVQVAEGSEPDGFWEALGGK.A	2272.09	-0.0146143	3	CID	0.000639094	0.783299	3.23813	0.565915	421.283	1	19/84	7
	8971	R.AQPVQVAEGSEPDGFWEALGGK.A	2272.09	-0.00678835	2	CID	0.000107052	0.812738	2.82518	0.610343	384.621	1	16/42	7
	9105	R.AQPVQVAEGSEPDGFWEALGGK.A	2272.09	-0.00507936	2	CID	5.18855e-06	0.792341	3.42247	0.476542	360.678	1	14/42	7
	10071	R.EVQGFESATFLGYFK.S	1722.84	-0.0111829	2	CID	1.3789e-06	0.913602	3.46075	0.585944	641.647	1	15/28	7
	10132	K.TPSAAYLWVGTGASEAEKTGAQELLR.V	2706.37	-0.0179102	3	CID	6.38195e-06	0.782728	3.30084	0.525981	322.001	1	23/100	7
	14722	K.QGFEPPSFVGWFLGWDDDYWSVDPLDR.A	3230.45	-0.0108912	3	CID	7.75643e-05	0.817187	3.41554	0.579244	235.129	1	23/104	7
46	prion protein preproprotein [Homo sapiens]						1.91658e-08	1.39933	20.1888		27643.2	4506113	2 (2 0 0 0 0)
	3318	R.VVEQM*CITQYER.E	1571.72	-0.0101221	2	CID	0.00393191	0.433169	2.16444	0.250165	368.043	1	10/22	4
	4733	R.VVEQMCITQYER.E	1555.72	-0.0103284	2	CID	1.91658e-08	0.966164	3.77544	0.631121	1383.91	1	16/22	4
47	complement component 4 binding protein, alpha chain precursor [Homo sapiens]						1.93636e-08	6.20767	70.1893		66989.4	4502503	12 (12 0 0 0 0)
	3425	R.TPSCGDICNFPPK.I	1492.66	-0.0120374	2	CID	0.000607329	0.328971	2.08419	0.308309	194.297	1	10/24
	3613	R.TPSCGDICNFPPK.I	1492.66	-0.0143567	2	CID	0.000272721	0.612988	2.51827	0.229408	389.72	1	13/24
	3894	K.LSCSYSHWSAPAPQCK.A	1878.83	-0.0155774	2	CID	2.49501e-06	0.900295	3.37142	0.550961	654.412	1	15/30
	4186	R.TPSCGDICNFPPK.I	1492.66	-0.0094739	2	CID	0.000701905	0.410722	2.42132	0.4026	135.864	1	9/24
	4616	R.TPSCGDICNFPPK.I	1492.66	-0.0135022	2	CID	0.000809926	0.639952	3.16218	0.420924	230.543	1	9/24
	4767	R.TPSCGDICNFPPK.I	1492.66	-0.0120374	2	CID	0.000110358	0.899802	3.17674	0.547089	781.397	1	13/24
	4857	R.FSAICQGDGTWSPR.T	1581.71	-0.0124036	2	CID	0.000671356	0.902013	3.45315	0.525643	662.893	1	14/26
	5202	R.LMQCLPNPEDVK.M	1443.7	-0.00874147	2	CID	3.48862e-05	0.938549	3.33791	0.438242	927.936	1	17/22
	5520	R.WTPYQGCEALCCPEPK.L	1995.84	-0.0132581	2	CID	1.93636e-08	0.806877	2.91569	0.540494	267.658	1	14/30
	5670	K.CEWETPEGCEQVLTGK.R	1922.83	-0.00874147	2	CID	3.6605e-05	0.812284	2.56334	0.536066	440.88	1	15/30
	7992	K.LSLEIEQLELQR.D	1470.82	-0.0100842	2	CID	3.02015e-05	0.94785	3.66045	0.291641	1498.52	1	16/22
	8013	K.LSLEIEQLELQR.D	1470.82	-0.0129358	3	CID	0.000388954	0.892417	3.78593	0.291286	919.724	1	22/44
48	transthyretin precursor [Homo sapiens]						2.29668e-08	3.54791	40.2252		15877	4507725	5 (5 0 0 0 0)
	5197	R.KAADDTWEPFASGK.T	1522.72	-0.0086194	2	CID	1.46474e-05	0.963869	4.50442	0.625981	1003.26	1	17/26
	7203	R.GSPAINVAVHVFR.K	1366.76	-0.00788698	2	CID	3.88656e-06	0.873316	2.98422	0.517131	593.707	1	14/24
	7351	R.GSPAINVAVHVFR.K	1366.76	-0.00910768	2	CID	2.29668e-08	0.957228	4.12169	0.57165	945.705	1	17/24
	9462	K.TSESGELHGLTTEEEFVEGIYK.V	2455.15	-0.0138819	3	CID	7.75521e-05	0.913481	4.04026	0.618005	646.803	1	25/84
	10364	R.YTIAALLSPYSYSTTAVVTNPKE.-	2489.28	-0.0128919	2	CID	0.00157965	0.713329	2.33044	0.527163	406.343	1	16/44
49	alpha 1 type XVIII collagen isoform 1 precursor [Homo sapiens]						2.81077e-08	4.27896	50.1767		153672	110611235	5 (5 0 0 0 0)
	3642	R.GADFQCFQQAR.A	1327.58	-0.00788698	2	CID	3.34757e-07	0.961618	3.4413	0.598904	1281.6	1	16/20	2
	4224	R.TEAPSATGQASSLLGGR.L	1602.81	-0.00935183	2	CID	2.81077e-08	0.910108	3.24012	0.460315	869.233	1	19/32	2
	6091	R.LQDLYSIVR.R	1106.62	-0.00898561	2	CID	8.1812e-06	0.918008	2.90581	0.339903	816.868	1	14/16	2
	7323	R.IFSFDGKDVLR.H	1296.69	-0.00984011	2	CID	2.84248e-05	0.894245	2.93354	0.515791	665.604	1	13/20	2
	10624	R.DFQPVLHLVALNSPLSGGMR.G	2151.14	-0.0176661	3	CID	7.07055e-06	0.594982	3.53444	0.244547	273.928	1	18/76	2
50	alpha 1 type I collagen preproprotein [Homo sapiens]						3.05324e-08	4.36418	60.1748		138827	110349772	6 (6 0 0 0 0)
	2851	K.SGDRGETGPAGPAGPVGPVGAR.G	1961.98	-0.00935183	2	CID	0.00213976	0.20684	2.03943	0.311666	133.673	1	12/42
	3041	K.NSVAYMDQQTGNLKK.A	1696.83	-0.0086194	2	CID	0.000292886	0.726298	2.91362	0.533856	275.332	1	11/28
	3415	R.DRDLEVDTTLK.S	1304.67	-0.0110608	2	CID	3.95717e-05	0.857692	2.84043	0.251453	653.716	1	15/20
	3802	K.VLCDDVICDETK.N	1466.65	-0.0120374	2	CID	3.05324e-08	0.787107	2.80582	0.414794	445.283	1	12/22
	5231	K.VFCNMETGETCVYPTQPSVAQK.N	2546.14	-0.014187	3	CID	6.19366e-05	0.861403	2.8295	0.49872	965.425	1	27/84
	6724	K.ALLLQGSNEIEIR.A	1455.82	-0.00935183	2	CID	0.000645222	0.924836	3.46442	0.383703	993.132	1	16/24
51	fibronectin 1 isoform 6 preproprotein [Homo sapiens]						5.35581e-08	7.19155	100.177		239484	47132549	11 (11 0 0 0 0)
	2724	R.RPGGEPSPEGTTGQSYNQYSQR.Y	2396.09	-0.0169336	3	CID	1.85427e-05	0.650187	2.76882	0.408495	444.564	1	20/84	5
	4323	R.VPGTSTSATLTGLTR.G	1461.79	-0.0124036	2	CID	1.86486e-05	0.872868	2.96117	0.536384	558.166	1	16/28	5
	4363	R.WSRPQAPITGYR.I	1431.75	-0.0111658	3	CID	0.00749273	0.635101	2.73896	0.367052	445.146	1	16/44	5
	5581	-.IYLYTLNDNAR.-	1355.7	-0.00813112	2	CID	0.00642922	0.434452	2.46438	0.279883	231.452	2	9/20	5
	5806	K.EYLGAICSCTCFGGQR.G	1878.79	-0.0139905	2	CID	5.35581e-08	0.916332	3.54249	0.646763	556.064	1	15/30	5
	6299	R.DLQFVEVTDVK.V	1292.67	-0.00849733	2	CID	3.95717e-05	0.891506	2.75239	0.381403	902.925	1	14/20	5
	6710	R.SSPVVIDASTAIDAPSNLR.F	1913	-0.0106946	2	CID	0.000472099	0.662907	2.41966	0.390494	500.527	1	15/36	5
	9183	K.FTQVTPTSLSAQWTPPNVQLTGYR.V	2692.37	-0.0162622	3	CID	0.000268045	0.575965	3.02621	0.375059	218.482	1	17/92	5
	9481	R.FLATTPNSLLVSWQPPR.A	1927.04	-0.0136377	3	CID	0.00232333	0.497876	2.73953	0.185158	501.332	1	19/64	5
	9496	R.FLATTPNSLLVSWQPPR.A	1927.04	-0.0109387	2	CID	0.000303876	0.68893	2.57671	0.520079	350.951	1	12/32	5
	9609	R.NTFAEVTGLSPGVTYYFK.V	1993.99	-0.0174085	2	CID	0.000554226	0.863299	3.19935	0.515199	515.842	1	16/34	5
52	beta globin [Homo sapiens]						6.79727e-08	1.64288	20.174		15988.3	4504349	2 (2 0 0 0 0)
	4072	K.VNVDEVGGEALGR.L	1314.66	-0.0100842	2	CID	2.64343e-05	0.931072	3.48016	0.426268	1056.72	1	16/24
	8827	R.FFESFGDLSTPDAVMGNPK.V	2058.95	-0.0136243	2	CID	6.79727e-08	0.711806	2.79048	0.543808	241.393	1	13/36
53	apolipoprotein A-II preproprotein [Homo sapiens]						7.41433e-08	1.81694	20.1884		11167.9	4502149	2 (2 0 0 0 0)
	3800	K.SKEQLTPLIKK.A	1284.79	-0.0103284	2	CID	3.90133e-05	0.896595	3.27634	0.503686	511.79	1	13/20
	12356	K.EPCVESLVSQYFQTVTDYGK.D	2350.09	-0.0153333	2	CID	7.41433e-08	0.920343	3.76776	0.592566	625.672	1	17/38
54	coagulation factor XII precursor [Homo sapiens]						9.78871e-08	2.16617	30.1701		67748	145275213	3 (3 0 0 0 0)
	5424	K.GRPGPQPWCATTPNFDQDQR.W	2328.06	-0.0187647	3	CID	0.00226287	0.52659	2.7998	0.306183	324.653	1	18/76
	5601	R.TTLSGAPCQPWASEATYR.N	1995.92	-0.0196057	2	CID	1.67858e-06	0.746452	3.06	0.324421	352.326	1	16/34
	10255	R.LTLQGIISWGSGCGDR.N	1719.85	-0.0110608	2	CID	9.78871e-08	0.893128	3.40175	0.560271	579.519	1	15/30
55	PREDICTED: similar to hCG1793095 [Homo sapiens]						1.13758e-07	0.932603	10.1699		16286.9	239745542	1 (1 0 0 0 0)
	6339	K.NTLYLQMNSLR.V	1352.7	-0.0104505	2	CID	1.13758e-07	0.932603	3.39887	0.445805	829.121	1	15/20	3
56	haptoglobin-related protein [Homo sapiens]						1.1835e-07	1.53237	20.193		39004.7	45580723	2 (2 0 0 0 0)
	4425	K.SCAVAEYGVYVK.V	1345.65	-0.0104505	2	CID	1.1835e-07	0.968202	3.8594	0.556246	1474.77	1	18/22	2
	7665	K.SPVGVQPILNEHTFCVGMSK.Y	2200.09	-0.0168116	3	CID	9.36809e-05	0.564164	2.83935	0.381958	275.591	1	18/76
57	collagen type III alpha 1 preproprotein [Homo sapiens]						1.1932e-07	0.91336	10.1709		138470	4502951	1 (1 0 0 0 0)
	5036	K.FTYTVLEDGCTK.H	1433.66	-0.0116712	2	CID	1.1932e-07	0.91336	3.41725	0.514722	615.734	1	14/22
58	PREDICTED: hypothetical protein [Homo sapiens]						1.2384e-07	0.964539	10.18		40686.9	169215489	1 (1 0 0 0 0)
	4804	R.DIQMTQSPSSLSASVGDR.V	1878.89	-0.0120374	2	CID	1.2384e-07	0.964539	3.60048	0.603818	1589.28	1	22/34	2
59	fibrinogen, alpha polypeptide isoform alpha-E preproprotein [Homo sapiens]						1.51015e-07	7.70756	100.187		94914.3	4503689	12 (12 0 0 0 0)
	1995	R.NPSSAGSWNSGSSGPGSTGNR.N	1963.85	-0.0103284	2	CID	0.000457754	0.879023	3.37137	0.701808	367.159	1	16/40	1
	2012	K.TVIGPDGHKEVTK.E	1380.75	-0.00898561	2	CID	1.51015e-07	0.886357	2.84738	0.580374	661.026	1	14/24	1
	2524	R.GSESGIFTNTK.E	1140.55	-0.00849733	2	CID	4.15387e-07	0.930863	3.38829	0.379502	883.277	1	16/20	1
	3181	R.EVDLKDYEDQQK.Q	1509.71	-0.0116712	2	CID	0.00328146	0.634745	2.30991	0.432517	270.188	1	11/22	1
	3876	K.ESSSHHPGIAEFPSR.G	1637.77	-0.0165674	3	CID	0.00723256	0.688842	2.94177	0.415713	383.437	1	19/56	1
	4039	K.ESSSHHPGIAEFPSR.G	1637.77	-0.0116236	3	CID	0.00148311	0.839269	3.74861	0.597959	328.98	1	17/56	1
	4581	R.HPDEAAFFDTASTGK.T	1593.72	-0.0122815	2	CID	0.00332704	0.704165	2.91059	0.541309	217.708	1	11/28	1
	10166	K.EVTKEVVTSEDGSDCPEAMDLGTLSGIGTLDGFR.H	3585.66	-0.0207788	3	CID	1.74627e-05	0.864761	3.34764	0.708956	395.464	1	27/132	1
	10429	K.EVVTSEDGSDCPEAMDLGTLSGIGTLDGFR.H	3128.4	-0.00564213	3	CID	2.87725e-05	0.671544	2.7244	0.483417	308.28	1	22/116	1
	11175	K.TFPGFFSPM*LGEFVSETESR.G	2281.05	-0.0136903	2	CID	8.51406e-05	0.689498	2.50966	0.632934	132.751	1	13/38	1
	12603	K.TFPGFFSPMLGEFVSETESR.G	2265.05	-0.0116712	2	CID	4.67594e-06	0.607334	2.04553	0.574703	203.952	1	14/38	1
	12699	K.TFPGFFSPMLGEFVSETESR.G	2265.05	-0.0144312	3	CID	0.000116296	0.881664	3.46403	0.574625	637.285	1	25/76	1
60	pro-platelet basic protein precursor [Homo sapiens]						1.66343e-07	2.31157	30.1747		13885.4	4505981	4 (4 0 0 0 0)
	3232	K.ICLDPDAPR.I	1056.51	-0.00898561	2	CID	3.90219e-05	0.864499	2.49389	0.358506	772.213	1	12/16
	4680	K.GTHCNQVEVIATLK.D	1569.81	-0.0086194	2	CID	0.000153465	0.734886	2.54457	0.471697	354.077	1	13/26
	4694	K.GTHCNQVEVIATLK.D	1569.81	-0.0115015	3	CID	0.000145498	0.581152	3.03825	0.200927	547.987	1	17/52
	7434	K.GKEESLDSDLYAELR.C	1724.83	-0.0124036	2	CID	1.66343e-07	0.865916	3.49307	0.468168	464.414	1	14/28
61	plasma kallikrein B1 precursor [Homo sapiens]						1.80833e-07	2.46292	30.1659		71295.8	78191798	3 (3 0 0 0 0)
	3559	R.IAYGTQGSSGYSLR.L	1459.72	-0.00984011	2	CID	1.80833e-07	0.670227	2.4073	0.498448	321.846	1	12/26
	5795	R.LVGITSWGEGCAR.R	1405.69	-0.00984011	2	CID	0.000161239	0.843199	3.14613	0.521791	500.047	1	12/24
	9219	K.VAEYMDWILEK.T	1396.68	-0.00837526	2	CID	5.65117e-05	0.949492	3.31738	0.528626	1136.31	1	15/20
62	GM2 ganglioside activator precursor [Homo sapiens]						1.84735e-07	0.855372	10.158		20824.7	39995109	1 (1 0 0 0 0)
	12143	K.SEFVVPDLELPSWLTTGNYR.I	2323.16	-0.0126477	2	CID	1.84735e-07	0.855372	3.16069	0.579034	388.466	1	16/38
63	procollagen C-endopeptidase enhancer [Homo sapiens]						1.85712e-07	4.25122	50.2214		47942	157653329	6 (6 0 0 0 0)
	5133	R.YDSVSVFNGAVSDDSR.R	1717.77	-0.00910768	2	CID	1.9793e-06	0.950156	3.85641	0.701678	838.072	1	17/30
	6031	K.TGGLDLPSPPTGASLK.F	1510.81	-0.00984011	2	CID	0.00114397	0.679027	3.12002	0.379485	249.395	1	13/30
	6672	R.YDALEVFAGSGTSGQR.L	1657.78	-0.00874147	2	CID	1.85712e-07	0.972251	4.42725	0.638673	1535.79	1	20/30
	7326	R.FCGTFRPAPLVAPGNQVTLR.M	2201.16	-0.015896	3	CID	4.51299e-06	0.777826	3.18603	0.41107	496.562	1	24/76
	7729	R.TGTLQSNFCASSLVVTATVK.S	2084.07	-0.0133801	2	CID	2.83686e-05	0.871959	3.39484	0.450107	750.762	1	16/38
	7741	R.TGTLQSNFCASSLVVTATVK.S	2084.07	-0.0178492	3	CID	0.000190868	0.789598	3.15276	0.449669	617.389	1	22/76
64	apolipoprotein E precursor [Homo sapiens]						2.44678e-07	10.4178	130.209		36131.8	4557325	18 (18 0 0 0 0)
	2123	R.LAVYQAGAR.E	948.526	-0.00807009	2	CID	0.000537883	0.941752	3.30783	0.430354	935.912	1	14/16
	2468	R.AKLEEQAQQIR.L	1313.72	-0.010708	3	CID	0.000363607	0.742192	3.09758	0.167749	738.104	1	19/40
	2983	R.LGADMEDVCGR.L	1222.52	-0.00959597	2	CID	1.20973e-05	0.946942	3.15407	0.687121	984.975	1	14/20
	3853	R.AATVGSLAGQPLQER.A	1497.8	-0.0105725	2	CID	2.44678e-07	0.929303	4.07532	0.486109	729.986	1	16/28
	4058	R.GEVQAM*LGQSTEELR.V	1663.8	-0.00634374	2	CID	4.44775e-07	0.891181	3.15681	0.485269	672.968	1	16/28
	4982	K.SELEEQLTPVAEETR.A	1730.84	-0.00996218	2	CID	8.0991e-06	0.900117	3.56448	0.408974	683.429	1	16/28
	5649	R.ALMDETMKELK.A	1308.65	-0.00898561	2	CID	0.000120003	0.748892	2.7306	0.356407	494.611	1	11/20
	6068	K.AYKSELEEQLTPVAEETR.A	2093.04	-0.0161402	3	CID	0.00112551	0.744817	3.71574	0.379288	303.707	1	18/68
	6071	K.AYKSELEEQLTPVAEETR.A	2093.04	-0.00825319	2	CID	4.00123e-06	0.852754	3.20705	0.513362	495.977	1	15/34
	6227	K.AYKSELEEQLTPVAEETR.A	2093.04	-0.0137598	3	CID	0.00348041	0.899112	4.05676	0.473218	628.907	1	25/68
	6243	K.AYKSELEEQLTPVAEETR.A	2093.04	-0.0141126	2	CID	2.59079e-07	0.936158	3.58595	0.58495	892.767	1	18/34
	7856	K.SWFEPLVEDM*QR.Q	1552.71	-0.00895798	2	CID	0.00120773	0.90344	3.28819	0.481412	589.967	1	14/22
	8680	R.LKSWFEPLVEDM*QR.Q	1793.89	-0.00866365	2	CID	0.000137058	0.589952	2.45263	0.460486	285.014	1	10/26
	9730	K.SWFEPLVEDMQR.Q	1536.72	-0.0133801	2	CID	0.000271879	0.779265	3.01215	0.309554	495.158	1	12/22
	10525	R.LKSWFEPLVEDMQR.Q	1777.89	-0.00483522	2	CID	0.00258663	0.431271	2.65735	0.153546	310.292	1	11/26
	10831	R.WVQTLSEQVQEELLSSQVTQELR.A	2730.39	-0.0116846	3	CID	1.14543e-06	0.677384	2.79559	0.508636	308.466	1	18/88
	10853	R.WVQTLSEQVQEELLSSQVTQELR.A	2730.39	-0.0138684	2	CID	0.000119552	0.821995	2.57559	0.496839	621.616	1	18/44
	10958	R.WVQTLSEQVQEELLSSQVTQELR.A	2730.39	-0.0136988	3	CID	1.31057e-05	0.924656	4.17052	0.546137	882.428	1	26/88
65	glyceraldehyde-3-phosphate dehydrogenase [Homo sapiens]						2.84238e-07	1.22281	20.1366		36030.4	7669492	2 (2 0 0 0 0)
	5504	R.VPTANVSVVDLTCR.L	1530.79	-0.0094739	2	CID	2.84238e-07	0.770865	2.73245	0.421648	519.898	1	13/26
	9019	K.LVINGNPITIFQER.D	1613.9	-0.0174085	2	CID	0.00556686	0.451941	2.21676	0.417766	240.74	1	10/26
66	PREDICTED: hypothetical protein XP_002347049 [Homo sapiens]						3.0032e-07	0.950365	10.2068		16536.5	239749464	1 (1 0 0 0 0)
	6034	R.FSGSGSGTDFTLTISR.L	1632.79	-0.011427	2	CID	3.0032e-07	0.950365	4.13583	0.633031	855.303	1	17/30	1
67	paraoxonase 1 precursor [Homo sapiens]						3.3594e-07	0.551978	10.1405		39706.2	19923106	1 (1 0 0 0 0)
	11070	K.ILLMDLNEEDPTVLELGITGSK.F	2400.26	-0.0225489	3	CID	3.3594e-07	0.551978	2.81029	0.410919	240.672	1	17/84
68	histidine-rich glycoprotein precursor [Homo sapiens]						4.62739e-07	3.41464	40.2362		59540.9	4504489	5 (5 0 0 0 0)
	4583	K.YKEENDDFASFR.V	1520.67	0.030199	2	CID	7.38935e-05	0.715666	2.7067	0.432344	292.629	1	11/22
	7461	R.GGEGTGYFVDFSVR.N	1490.69	-0.00691042	2	CID	0.00512589	0.803056	3.03426	0.405755	547.664	1	13/26
	10197	R.ADLFYDVEALDLESPK.N	1824.89	-0.0104505	2	CID	0.000145315	0.907561	2.77638	0.40092	1178.04	1	18/30
	10221	R.ADLFYDVEALDLESPK.N	1824.89	-0.0147364	3	CID	4.62739e-07	0.95836	4.72495	0.455029	1468.59	1	27/60
	10689	K.DSPVLIDFFEDTER.Y	1682.79	-0.0125257	2	CID	4.68163e-06	0.93756	3.36335	0.604408	886.427	1	16/26
69	fibrinogen, gamma chain isoform gamma-A precursor [Homo sapiens]						4.93388e-07	3.71981	50.2		49465	70906437	6 (6 0 0 0 0)
	3016	R.DNCCILDER.F	1194.49	-0.00922976	2	CID	3.1507e-05	0.81611	2.86852	0.286038	503.564	1	11/16	1
	3210	R.YLQEIYNSNNQK.I	1513.73	-0.00922976	2	CID	7.70344e-07	0.946696	4.00021	0.504398	829.893	1	15/22	1
	8287	K.IHLISTQSAIPYALR.V	1682.96	-0.0117932	2	CID	2.38717e-06	0.83885	2.81272	0.54025	528.989	1	14/28	1
	8967	K.EGFGHLSPTGTTEFWLGNEK.I	2207.04	-0.0126001	3	CID	0.0055167	0.516758	2.65914	0.212374	548.934	1	20/76	1
	10140	R.FGSYCPTTCGIADFLSTYQTK.V	2417.08	-0.00942631	3	CID	2.58434e-05	0.692561	3.13746	0.492704	260.636	1	17/80	1
	10153	R.FGSYCPTTCGIADFLSTYQTK.V	2417.08	-0.0124036	2	CID	4.93388e-07	0.601394	2.46219	0.488981	299.484	1	12/40	1
70	keratin 2 [Homo sapiens]						5.95713e-07	1.32108	20.1613		65393.2	47132620	2 (2 0 0 0 0)
	3628	R.FLEQQNQVLQTK.W	1475.79	-0.0104505	2	CID	5.95713e-07	0.857629	3.22534	0.400856	514.693	1	13/22	2
	9676	K.VDLLNQEIEFLK.V	1460.8	-0.0094739	2	CID	0.00522571	0.463451	2.22222	0.229454	334.212	1	11/22
71	complement component 1, q subcomponent, C chain precursor [Homo sapiens]						7.91055e-07	1.46646	20.1658		25757.1	166235903	2 (2 0 0 0 0)
	3029	K.TNQVNSGGVLLR.L	1257.69	-0.0106946	2	CID	7.91055e-07	0.882249	3.31611	0.376111	676.457	1	14/22	1
	5828	R.FNAVLTNPQGDYDTSTGKFTCK.V	2464.15	-0.0163843	3	CID	0.000161506	0.584206	2.86814	0.406959	242.386	1	18/84	1
72	serum amyloid P component precursor [Homo sapiens]						9.2738e-07	2.51369	30.181		25371.1	4502133	3 (3 0 0 0 0)
	4438	K.IVLGQEQDSYGGKFDR.S	1811.89	-0.00520143	2	CID	2.80628e-05	0.859384	3.6207	0.581781	261.526	1	13/30
	5130	R.VGEYSLYIGR.H	1156.6	-0.00849733	2	CID	1.4235e-05	0.752658	2.10193	0.408116	445.763	1	12/18
	5895	R.AYSLFSYNTQGR.D	1406.67	-0.00959597	2	CID	9.2738e-07	0.901652	3.40183	0.56183	505.902	1	13/22
73	insulin-like growth factor binding protein 4 precursor [Homo sapiens]						1.00105e-06	3.85489	50.1833		27915.5	62243290	5 (5 0 0 0 0)
	2246	R.EDARPVPQGSCQSELHR.A	1965.92	-0.0163233	3	CID	0.000565726	0.78149	2.73436	0.539463	493.8	1	22/64
	3546	R.CRPPVGCEELVR.E	1471.71	-0.012356	3	CID	0.000186619	0.943362	3.66531	0.524103	1296.99	1	23/44
	5198	K.GELDCHQLADSFRE.-	1676.73	-0.00703249	2	CID	1.00105e-06	0.798748	2.91987	0.603974	346.598	1	11/26
	7565	R.EPGCGCCATCALGLGMPCGVYTPR.C	2644.09	-0.0130274	3	CID	0.000375188	0.77718	2.9806	0.437665	611.052	1	24/92
	7804	R.THEDLYIIPIPNCDR.N	1855.9	-0.0115491	2	CID	0.00866132	0.554108	2.41854	0.460146	281.327	1	10/28
74	apolipoprotein C-II precursor [Homo sapiens]						1.00993e-06	2.59329	40.1563		11276.8	32130518	4 (4 0 0 0 0)
	5778	K.ESLSSYWESAK.T	1286.59	-0.00935183	2	CID	0.00035474	0.786094	2.88655	0.544906	326.137	1	10/20
	12101	K.STAAM*STYTGIFTDQVLSVLKGEE.-	2564.24	-0.00847155	2	CID	7.40288e-06	0.501018	2.37012	0.50321	216.344	1	11/46
	12433	K.STAAMSTYTGIFTDQVLSVLK.G	2233.14	-0.00971804	2	CID	1.00993e-06	0.756002	3.1255	0.405907	405.402	1	15/40
	13026	K.STAAMSTYTGIFTDQVLSVLKGEE.-	2548.25	-0.00825319	2	CID	0.00764438	0.550174	2.20246	0.501422	300.332	1	13/46
75	PREDICTED: similar to hCG2040021 [Homo sapiens]						1.02595e-06	0.89647	10.1844		14577.9	239757666	1 (1 0 0 0 0)
	3279	R.FSGSNSGNTATLTISR.V	1612.79	-0.00984011	2	CID	1.02595e-06	0.89647	3.68723	0.580352	431.049	1	15/30
76	keratin 1 [Homo sapiens]						1.03258e-06	1.90605	20.1907		65998.9	119395750	2 (2 0 0 0 0)
	6934	K.WELLQQVDTSTR.T	1475.75	-0.0132581	2	CID	1.03258e-06	0.94311	3.48069	0.428534	1113.98	1	16/22
	9923	R.SLDLDSIIAEVK.A	1302.72	-0.00971804	2	CID	0.000368537	0.962939	3.8137	0.402049	1574.13	1	18/22
77	chordin [Homo sapiens]						1.08539e-06	1.48478	20.1658		101966	30089980	2 (2 0 0 0 0)
	2164	R.TDPELEKEAEGS.-	1304.59	-0.00959597	2	CID	7.61452e-06	0.573244	2.13675	0.472943	192.441	1	11/22
	5147	R.CVLCACEAPQWGR.R	1606.69	-0.00898561	2	CID	1.08539e-06	0.911539	3.31616	0.594917	572.654	1	14/24
78	complement factor B preproprotein [Homo sapiens]						1.32253e-06	5.89077	70.178		85478.6	67782358	7 (7 0 0 0 0)
	2958	K.VSEADSSNADWVTK.Q	1508.69	-0.0108167	2	CID	2.62135e-05	0.909002	3.46316	0.548227	600.975	1	15/26
	4695	R.FLCTGGVSPYADPNTCR.G	1914.85	-0.0120374	2	CID	0.000599194	0.774203	2.27797	0.525943	545.593	1	15/32
	5288	R.YGLVTYATYPK.I	1275.66	-0.0141126	2	CID	0.00512936	0.862945	3.08921	0.272318	506.35	1	15/20
	5718	K.YGQTIRPICLPCTEGTTR.A	2123.04	-0.0149805	3	CID	4.64885e-06	0.840964	3.0408	0.373495	970.17	1	24/68
	6260	R.WSGQTAICDNGAGYCSNPGIPIGTR.K	2652.19	-0.010586	3	CID	1.32253e-06	0.88931	3.55966	0.605628	615.645	1	28/96
	9439	R.LLQEGQALEYVCPSGFYPYPVQTR.T	2815.38	-0.015896	3	CID	6.71063e-05	0.847425	2.95751	0.565978	746.818	1	24/92
	9855	K.EAGIPEFYDYDVALIK.L	1842.92	-0.00984011	2	CID	1.43111e-06	0.766918	2.96714	0.536125	209.911	1	13/30
79	hemopexin precursor [Homo sapiens]						1.61736e-06	2.51355	40.1455		51643.3	11321561	5 (5 0 0 0 0)
	6788	R.YYCFQGNQFLR.F	1495.68	-0.00935183	2	CID	0.000974158	0.706495	2.50163	0.455689	347.019	1	10/20
	7982	K.SGAQATWTELPWPHEK.V	1837.89	-0.00654421	2	CID	8.52446e-06	0.407556	2.25795	0.385413	270.192	1	10/30
	9017	K.SLGPNSCSANGPGLYLIHGPNLYCYSDVEK.L	3282.52	-0.0178492	3	CID	1.61736e-06	0.667245	2.52282	0.554299	245.794	1	21/116
	9431	K.LLQDEFPGIPSPLDAAVECHR.G	2364.17	-0.0142481	3	CID	0.00145023	0.521524	2.57821	0.316185	360.835	1	20/80
	9576	K.LLQDEFPGIPSPLDAAVECHR.G	2364.17	-0.0160791	3	CID	2.52504e-06	0.732258	2.83549	0.428986	505.595	1	23/80
80	elastin isoform a precursor [Homo sapiens]						1.63056e-06	2.59701	40.1683		62595.7	126352440	5 (5 0 0 0 0)
	3657	K.AGYPTGTGVGPQAAAAAAAK.A	1729.89	-0.0094739	2	CID	1.63056e-06	0.824498	3.11134	0.627911	286.61	1	16/38	4
	4057	K.LPYGYGPGGVAGAAGK.A	1434.74	-0.0115491	2	CID	4.1912e-06	0.708572	3.36666	0.458845	284.76	1	11/30	4
	5303	K.LPGGYGLPYTTGK.L	1323.69	-0.00971804	2	CID	9.21486e-05	0.60422	2.83005	0.457394	169.981	1	10/24	4
	7302	R.FPGVGVLPGVPTGAGVKPK.A	1777.04	-0.012295	3	CID	1.10723e-05	0.459725	2.76821	0.241657	417.311	1	19/72	4
	7316	R.FPGVGVLPGVPTGAGVKPK.A	1777.04	-0.00996218	2	CID	0.00906505	0.509167	2.49887	0.360049	336.172	1	13/36	4
81	inter-alpha (globulin) inhibitor H4 [Homo sapiens]						1.6506e-06	5.52878	80.1929		103293	31542984	9 (9 0 0 0 0)
	1757	K.AEAQAQYSAAVAK.G	1307.66	-0.00922976	2	CID	0.00249736	0.731586	2.3444	0.512725	476.036	1	12/24
	3265	K.LALDNGGLAR.R	999.558	-0.00849733	2	CID	4.60778e-05	0.623385	2.25035	0.357247	451.639	1	10/18
	4481	K.LQDRGPDVLTATVSGK.L	1656.89	-0.0094739	2	CID	0.00227777	0.763587	2.61062	0.555512	324.886	1	14/30
	6663	R.ANTVQEATFQMELPK.K	1706.84	-0.0108167	2	CID	6.04535e-05	0.482005	2.57455	0.404383	182.719	1	10/28
	6892	K.SPEQQETVLDGNLIIR.Y	1811.95	-0.0110743	3	CID	0.00146845	0.552334	2.97208	0.283777	313.999	1	18/60
	6932	K.SPEQQETVLDGNLIIR.Y	1811.95	-0.0132581	2	CID	0.000507958	0.852939	3.39363	0.429899	586.194	1	14/30
	7403	R.QGPVNLLSDPEQGVEVTGQYER.E	2415.18	-0.0174219	3	CID	0.000460135	0.835637	3.85756	0.444513	510.948	1	21/84
	10323	R.RLDYQEGPPGVEISCWSVEL.-	2334.11	-0.00703249	2	CID	0.0026245	0.398116	2.00475	0.443555	235.625	1	11/38
	11783	R.DQFNLIVFSTEATQWRPSLVPASAENVNK.A	3261.65	-0.0202906	3	CID	1.6506e-06	0.841528	3.56422	0.571081	416.556	1	22/112
82	immunoglobulin J chain [Homo sapiens]						1.66617e-06	1.38142	20.1131		18087	21489959	2 (2 0 0 0 0)
	2234	R.SSEDPNEDIVER.N	1389.61	-0.0103284	2	CID	1.66617e-06	0.898559	2.19658	0.149059	1503.75	1	18/22
	6428	K.CYTAVVPLVYGGETK.M	1656.83	-0.0194837	2	CID	0.00141727	0.482861	2.26218	0.398742	278.967	1	11/28
83	heterogeneous nuclear ribonucleoprotein A2/B1 isoform A2 [Homo sapiens]						1.89184e-06	0.827507	10.1626		35983.8	4504447	1 (1 0 0 0 0)
	9654	K.LFIGGLSFETTEESLR.N	1798.92	-0.0132581	2	CID	1.89184e-06	0.827507	3.25186	0.373087	631.006	1	14/30	1
84	serpin peptidase inhibitor, clade A, member 3 precursor [Homo sapiens]						2.15614e-06	1.57971	20.15		47620.6	50659080	2 (2 0 0 0 0)
	6764	R.LYGSEAFATDFQDSAAAK.K	1891.87	-0.0142346	2	CID	9.96873e-05	0.796502	2.87903	0.560878	402.907	1	14/34
	9230	K.ITLLSALVETR.T	1215.73	-0.0106946	2	CID	2.15614e-06	0.783204	3.00012	0.418866	380.951	1	11/20
85	secretogranin V isoform 2 [Homo sapiens]						2.20698e-06	0.91207	10.1824		23643.7	4506917	1 (1 0 0 0 0)
	4155	K.TDDGCLENTPDTAEFSR.E	1927.8	-0.00886354	2	CID	2.20698e-06	0.91207	3.64809	0.611533	586.191	1	15/32
86	orosomucoid 2 [Homo sapiens]						2.23679e-06	0.950566	10.1807		23587.6	4505529	1 (1 0 0 0 0)
	9397	K.WFYIASAFR.N	1160.59	-0.00813112	2	CID	2.23679e-06	0.950566	3.61412	0.523443	900.167	1	13/16	1
87	PREDICTED: hypothetical protein XP_002348153 [Homo sapiens]						2.29496e-06	2.35539	30.1668		27975.8	239752152	4 (4 0 0 0 0)
	2125	R.SYSCQVTHEGSTVEK.T	1711.76	-0.0100842	2	CID	2.29496e-06	0.864127	2.88251	0.587835	562.839	1	14/28
	6475	K.AAPSVTLFPPSSEELQANK.A	1986.02	-0.0111829	2	CID	9.92563e-05	0.61533	2.6622	0.466141	207.008	1	13/36
	6633	K.AAPSVTLFPPSSEELQANK.A	1986.02	-0.0103284	2	CID	0.00300131	0.273587	2.21884	0.365898	133.85	1	10/36
	13022	K.ATLVCLISDFYPGAVTVAWK.A	2211.15	-0.0102063	2	CID	3.00814e-06	0.875934	3.3357	0.664815	387.416	1	15/38
88	NG5 protein [Homo sapiens]						2.95272e-06	0.953191	10.2165		31410	77681565	1 (1 0 0 0 0)
	2688	R.LGAGGLASSAATAQR.G	1330.71	-0.0117932	2	CID	2.95272e-06	0.953191	4.33032	0.638947	905.778	1	16/28
89	gelsolin isoform a precursor [Homo sapiens]						3.03301e-06	0.685068	10.1482		85644.2	4504165	1 (1 0 0 0 0)
	6870	R.VPEARPNSMVVEHPEFLK.A	2079.07	-0.0163843	3	CID	3.03301e-06	0.685068	2.96452	0.41782	396.328	1	19/68
90	secretogranin V isoform 1 [Homo sapiens]						3.38386e-06	0.868942	10.1627		23714.7	221139785	1 (1 0 0 0 0)
	4227	K.TADDGCLENTPDTAEFSR.E	1998.83	-0.0104505	2	CID	3.38386e-06	0.868942	3.25301	0.63794	449.279	1	14/34
91	retinol-binding protein 4, plasma precursor [Homo sapiens]						3.5201e-06	0.809796	10.1314		22995.3	55743122	1 (1 0 0 0 0)
	9635	R.LLNLDGTCADSYSFVFSR.D	2064.97	-0.0109387	2	CID	3.5201e-06	0.809796	2.62833	0.504476	601.29	1	15/34
92	protein S, alpha preproprotein [Homo sapiens]						4.43962e-06	2.30245	30.172		75074.1	192447438	3 (3 0 0 0 0)
	5866	R.SFQTGLFTAAR.Q	1198.62	-0.00971804	2	CID	4.43962e-06	0.884813	3.44049	0.362427	640.679	1	13/20
	6831	R.IQALSLCSDQQSHLEFR.V	2031.99	-0.0133936	3	CID	0.000298961	0.56853	2.71934	0.318836	251.08	1	21/64
	10012	K.SQDILLSVENTVIYR.I	1749.94	-0.00910768	2	CID	0.0053445	0.849103	2.64445	0.594251	448.053	1	15/28
93	keratin 6B [Homo sapiens]						5.22977e-06	0.932934	10.1539		60030.3	119703753	1 (1 0 0 0 0)
	9917	R.NLDLDSIIAEVK.A	1329.73	-0.0104505	2	CID	5.22977e-06	0.932934	3.07729	0.35623	1197.85	1	17/22	6
94	sparc/osteonectin, cwcv and kazal-like domains proteoglycan 1 precursor [Homo sapiens]						5.28324e-06	0.941904	10.1984		49092.5	4759164	1 (1 0 0 0 0)
	5374	K.VCVTQDYQTALCVSR.K	1799.84	-0.00886354	2	CID	5.28324e-06	0.941904	3.96744	0.580418	547.446	1	18/28
95	apolipoprotein C-I precursor [Homo sapiens]						5.38927e-06	2.24329	30.2007		9326.08	4502157	3 (3 0 0 0 0)
	3635	K.LKEFGNTLEDK.A	1293.67	-0.0100842	2	CID	5.38927e-06	0.865603	2.92671	0.309308	697.803	1	14/20
	4102	K.LKEFGNTLEDKAR.E	1520.81	-0.0134241	3	CID	0.000227008	0.849722	4.0139	0.494019	283.407	1	18/48
	6812	K.M*REWFSETFQK.V	1504.69	-0.00996731	3	CID	0.00250201	0.527966	2.54143	0.266161	423.725	1	15/40
96	alpha-2-HS-glycoprotein [Homo sapiens]						6.05823e-06	2.36752	30.2306		39315.7	156523970	4 (4 0 0 0 0)
	4609	R.TVVQPSVGAAAGPVVPPCPGR.I	2016.07	-0.0143091	3	CID	6.05823e-06	0.932958	4.61252	0.510962	933.023	1	26/80
	4611	R.TVVQPSVGAAAGPVVPPCPGR.I	2016.07	-0.00996218	2	CID	8.04328e-05	0.926255	3.78051	0.586812	581.384	1	21/40
	7797	R.HTFMGVVSLGSPSGEVSHPR.K	2081.02	-0.0140039	3	CID	0.000235217	0.845021	3.36313	0.560164	497.424	1	24/76
	9593	R.AQLVPLPPSTYVEFTVSGTDCVAK.E	2579.31	-0.00674076	3	CID	0.00909068	0.589544	3.13226	0.358981	267.239	1	17/92
97	PREDICTED: hypothetical protein XP_002343511 [Homo sapiens]						6.12944e-06	0.822433	10.1276		16054	239745527	1 (1 0 0 0 0)
	6328	K.NSLYLQMNSLR.A	1338.68	-0.0105725	2	CID	6.12944e-06	0.822433	2.55154	0.48912	502.786	1	12/20	9
98	complement component 7 precursor [Homo sapiens]						7.38376e-06	1.89158	30.1868		93457.3	45580688	3 (3 0 0 0 0)
	3455	K.ACGACPLWGK.C	1119.51	-0.0108167	2	CID	0.000420593	0.550691	2.15503	0.345638	283.512	1	10/18
	4370	R.GQSISVTSIRPCAAETQ.-	1804.89	-0.0124036	2	CID	7.66439e-05	0.482849	2.42539	0.203023	505.619	1	13/32
	7717	R.LSGNVLSYTFQVK.I	1455.78	-0.00886354	2	CID	7.38376e-06	0.858035	3.73666	0.510259	393.666	1	11/24
99	protein tyrosine phosphatase, receptor type, N polypeptide 2 isoform 2 precursor [Homo sapiens]						8.49674e-06	1.47557	20.2342		109554	194097438	2 (2 0 0 0 0)
	4798	K.VPAMDFYR.Y	998.476	-0.00660524	2	CID	0.00185029	0.576296	2.10978	0.440765	174.575	1	8/14	2
	11515	K.LSGTGFTWQDDYTQYVMDQELADLPK.T	3021.38	-0.0170557	3	CID	8.49674e-06	0.899278	4.68319	0.468285	481.843	1	23/100	2
100	family with sequence similarity 19 (chemokine (C-C motif)-like), member A2 [Homo sapiens]						9.84431e-06	0.589183	10.1049		14610.4	30425496	1 (1 0 0 0 0)
	3281	R.AAPSCVDASIVEQK.W	1474.72	-0.00825319	2	CID	9.84431e-06	0.589183	2.09776	0.41172	183.36	1	14/26
101	complement component 9 precursor [Homo sapiens]						1.07868e-05	1.26929	20.1486		63132.8	4502511	2 (2 0 0 0 0)
	8389	R.AIEDYINEFSVR.K	1455.71	-0.0100842	2	CID	1.07868e-05	0.729871	2.45875	0.240011	495.409	1	14/22
	8882	K.CLCACPFKFEGIACEISK.Q	2189.99	-0.0144312	3	CID	0.00254244	0.539414	2.97166	0.368681	226.528	1	15/68
102	coagulation factor II preproprotein [Homo sapiens]						1.08023e-05	1.42532	20.1448		69992.2	4503635	2 (2 0 0 0 0)
	6117	R.ELLESYIDGR.I	1194.6	-0.00971804	2	CID	1.08023e-05	0.802646	2.8967	0.357823	492.188	1	11/18
	6320	R.TATSEYQTFFNPR.T	1561.73	-0.0103284	2	CID	0.0025599	0.622676	2.84553	0.466037	247.878	1	9/24
103	fibronectin 1 isoform 7 preproprotein [Homo sapiens]						1.23394e-05	2.39825	40.1444		73634.6	47132547	5 (5 0 0 0 0)
	3778	R.QDGHLWCSTTSNYEQDQK.Y	2196.93	-0.0166895	3	CID	0.000701763	0.475047	2.88808	0.362431	172.061	1	14/68	6
	5400	R.GNLLQCICTGNGR.G	1462.69	-0.0094739	2	CID	1.23394e-05	0.582906	2.30361	0.402276	351.916	1	11/24	6
	5868	R.TYLGNALVCTCYGGSR.G	1791.82	-0.0125257	2	CID	5.42974e-05	0.666931	2.7775	0.489945	301.761	1	11/30	6
	5892	R.TYLGNALVCTCYGGSR.G	1791.82	-0.0153467	3	CID	0.00258387	0.667758	2.70989	0.437957	364.726	1	20/60	6
	6895	R.GEWTCIAYSQLR.D	1483.7	-0.00886354	2	CID	0.000801488	0.673369	2.41879	0.197277	552.945	1	13/22	6
104	calsyntenin 1 isoform 2 [Homo sapiens]						1.33202e-05	0.732088	10.1331		108574	57242755	1 (1 0 0 0 0)
	7248	K.EGLDLQVLEDSGR.G	1430.71	-0.0100842	2	CID	1.33202e-05	0.732088	2.66166	0.505093	396.234	1	11/24	1
105	prosaposin isoform a preproprotein [Homo sapiens]						1.65448e-05	0.559256	10.1173		58073.9	11386147	1 (1 0 0 0 0)
	3516	R.LGPGMADICK.N	1061.51	-0.00849733	2	CID	1.65448e-05	0.559256	2.34511	0.272852	180.305	1	11/18	2
106	insulin-like growth factor 2 isoform 2 [Homo sapiens]						1.948e-05	1.87632	20.1825		26313.5	189083846	2 (2 0 0 0 0)
	3593	R.GIVEECCFR.S	1169.51	-0.00886354	2	CID	1.948e-05	0.93095	2.76018	0.502328	751.541	1	14/16	2
	7013	R.SCDLALLETYCATPAK.S	1812.85	-0.0111829	2	CID	0.000404667	0.945366	3.65025	0.582449	968.461	1	18/30	2
107	amyloid precursor-like protein 1 isoform 1 precursor [Homo sapiens]						3.27551e-05	2.81724	40.1742		72202.4	67782338	6 (6 0 0 0 0)
	2777	R.HYQHVAAVDPEK.A	1393.69	-0.010708	3	CID	0.000995258	0.79472	3.48344	0.477922	384.507	1	16/44	1
	9860	R.CLPGEFVSEALLVPEGCR.F	2032.98	-0.0166285	3	CID	0.00194611	0.475583	2.71214	0.282126	309.185	1	18/68	1
	9895	R.CLPGEFVSEALLVPEGCR.F	2032.98	-0.0127698	2	CID	0.000140249	0.567907	2.04013	0.483512	334.224	1	13/34	1
	9997	R.CLPGEFVSEALLVPEGCR.F	2032.98	-0.0151636	3	CID	0.000850764	0.622835	2.69815	0.392534	374.223	1	20/68	1
	10125	R.AALEGFLAALQADPPQAER.V	1968.02	-0.0124036	2	CID	3.27551e-05	0.836465	2.81051	0.475434	551.277	1	18/36	1
	12138	R.QALNEHFQSILQTLEEQVSGER.Q	2556.27	-0.00753422	3	CID	0.000382454	0.618149	2.777	0.440959	338.274	1	17/84	1
108	kininogen 1 isoform 1 [Homo sapiens]						3.28512e-05	3.03327	40.1847		71912.1	156231037	5 (5 0 0 0 0)
	4658	K.YNSQNQSNNQFVLYR.I	1874.88	-0.00837526	2	CID	7.17232e-05	0.829635	2.78528	0.569405	475.201	1	13/28	1
	7900	K.ENFLFLTPDCK.S	1383.66	-0.00886354	2	CID	0.000453813	0.896346	3.69467	0.545921	438.476	1	11/20	1
	8282	K.LGQSLDCNAEVYVVPWEK.K	2107.02	-0.0138684	2	CID	0.00149709	0.742115	2.43345	0.502914	484.402	1	14/34	1
	8294	K.LGQSLDCNAEVYVVPWEK.K	2107.02	-0.0163233	3	CID	3.86941e-05	0.500301	2.66251	0.306947	375.19	1	17/68	1
	8818	K.SLWNGDTGECTDNAYIDIQLR.I	2441.1	-0.0174829	3	CID	3.28512e-05	0.806991	3.39329	0.464518	559.306	1	20/80	1
109	complement component 3 precursor [Homo sapiens]						3.52896e-05	1.48373	20.1218		187029	115298678	2 (2 0 0 0 0)
	3216	K.VLLDGVQNPR.A	1110.63	-0.00874147	2	CID	0.000235868	0.798788	2.34771	0.438709	470.038	1	12/18
	3433	R.KVLLDGVQNPR.A	1238.72	-0.0086194	2	CID	3.52896e-05	0.684945	2.43695	0.361807	270.908	1	12/20
110	cocaine- and amphetamine-regulated transcript [Homo sapiens]						3.67604e-05	0.794153	10.1265		12820.8	4757910	1 (1 0 0 0 0)
	3937	R.GTSCNSFLLK.C	1126.56	-0.00874147	2	CID	3.67604e-05	0.794153	2.53047	0.350677	340.627	1	13/18
111	protein tyrosine phosphatase, receptor type, N precursor [Homo sapiens]						3.87313e-05	0.94777	10.1845		105781	4506321	1 (1 0 0 0 0)
	7636	R.LAAVLAGYGVELR.Q	1331.77	-0.00935183	2	CID	3.87313e-05	0.94777	3.68901	0.503889	1042.77	1	17/24
112	actin, gamma 2 propeptide [Homo sapiens]						4.0771e-05	0.895258	10.1553		41849.8	4501889	2 (2 0 0 0 0)
	7512	K.SYELPDGQVITIGNER.F	1790.89	-0.011427	2	CID	4.0771e-05	0.895258	3.10598	0.494189	702.625	1	17/30	12
	7566	K.SYELPDGQVITIGNER.F	1790.89	-0.0128443	3	CID	0.000335767	0.522598	2.61043	0.352735	366.598	1	17/60	12
113	C-type lectin domain family 3, member B [Homo sapiens]						4.19017e-05	2.22677	30.15		22522.3	156627579	3 (3 0 0 0 0)
	2371	K.TFHEASEDCISR.G	1451.62	-0.011427	2	CID	0.00250383	0.649724	2.0381	0.591254	322.982	1	10/22
	8656	R.LDTLAQEVALLK.E	1313.77	-0.00984011	2	CID	4.19017e-05	0.924348	3.0006	0.374625	1021.55	1	17/22
	9737	R.CRDQLPYICQFGIV.-	1768.85	-0.0138684	2	CID	0.000925655	0.652697	2.5295	0.474077	263.849	1	11/26
114	versican isoform 1 [Homo sapiens]						4.35336e-05	0.798973	10.1411		372589	21361116	1 (1 0 0 0 0)
	7069	R.LATVGELQAAWR.N	1314.72	-0.00971804	2	CID	4.35336e-05	0.798973	2.82144	0.415981	552.842	1	12/22	1
115	keratin 10 [Homo sapiens]						5.1602e-05	1.34864	20.1235		58765.5	195972866	2 (2 0 0 0 0)
	3158	R.ALEESNYELEGK.I	1381.65	-0.0109387	2	CID	0.00208862	0.79328	2.46925	0.411164	571.895	1	13/22
	7037	R.AETECQNTEYQQLLDIK.I	2082.96	-0.0158216	2	CID	5.1602e-05	0.555362	2.38446	0.498165	179.88	1	11/32
116	ribonuclease, RNase A family, 4 precursor [Homo sapiens]						5.41277e-05	0.834504	10.1322		16829.4	37577172	1 (1 0 0 0 0)
	1864	R.SICSTTNIQCK.N	1311.6	-0.0103284	2	CID	5.41277e-05	0.834504	2.51495	0.356851	585.527	1	14/20	1
117	tubulin alpha 6 [Homo sapiens]						5.68231e-05	0.765899	10.1745		49863.5	14389309	1 (1 0 0 0 0)
	9093	R.AVFVDLEPTVIDEVR.T	1701.91	-0.0126477	2	CID	5.68231e-05	0.765899	3.49081	0.366752	334.65	1	12/28	2
118	peptidoglycan recognition protein 2 precursor [Homo sapiens]						6.05518e-05	1.42903	20.1732		62178	156616294	2 (2 0 0 0 0)
	5906	R.GSQTQSHPDLGTEGCWDQLSAPR.T	2527.13	-0.0167505	3	CID	0.000446535	0.773732	3.46395	0.44842	377.883	1	21/88
	12480	R.EGKEYGVVLAPDGSTVAVEPLLAGLEAGLQGR.R	3195.69	-0.0129663	3	CID	6.05518e-05	0.655293	2.84553	0.489641	237.522	1	20/124
119	chromogranin B precursor [Homo sapiens]						6.24688e-05	0.937102	10.1524		78229.1	221316599	1 (1 0 0 0 0)
	9497	R.CIIEVLSNALSK.S	1346.73	-0.00825319	2	CID	6.24688e-05	0.937102	3.04764	0.384032	1243.98	1	17/22
120	alpha-2-macroglobulin precursor [Homo sapiens]						6.929e-05	1.24003	20.1258		163188	66932947	2 (2 0 0 0 0)
	5012	R.VGFYESDVMGR.G	1259.57	-0.0125257	2	CID	6.929e-05	0.464176	2.49627	0.157429	415.437	1	10/20
	7798	R.IAQWQSFQLEGGLK.Q	1604.84	-0.0119153	2	CID	0.00236914	0.775858	2.51635	0.456364	572.882	1	13/26
121	alpha 2 globin [Homo sapiens]						7.65548e-05	0.899901	10.182		15247.9	4504345	1 (1 0 0 0 0)
	3539	K.VGAHAGEYGAEALER.M	1529.73	-0.00678835	2	CID	7.65548e-05	0.899901	3.52053	0.484914	713.093	1	15/28	1
122	secretogranin II precursor [Homo sapiens]						8.13739e-05	0.942022	10.1856		70897.1	68160947	1 (1 0 0 0 0)
	3905	R.SGQLGIQEEDLR.K	1344.68	-0.0110608	2	CID	8.13739e-05	0.942022	3.71299	0.369098	1129.54	1	16/22
123	major histocompatibility complex, class I, A precursor [Homo sapiens]						8.21035e-05	0.761316	10.1336		40815.2	24797067	1 (1 0 0 0 0)
	7724	R.FIAVGYVDDTQFVR.F	1629.83	-0.00886354	2	CID	8.21035e-05	0.761316	2.67166	0.282837	665.323	1	14/26
124	delta globin [Homo sapiens]						8.91579e-05	0.820253	10.1406		16045.3	4504351	1 (1 0 0 0 0)
	10086	R.LLGNVLVCVLAR.N	1326.79	-0.0100842	2	CID	8.91579e-05	0.820253	2.81185	0.565616	340.18	1	12/22
125	PREDICTED: hypothetical protein XP_002347495 [Homo sapiens]						9.60837e-05	0.908265	10.1511		13240.4	239750745	1 (1 0 0 0 0)
	2657	R.SEDTAVYYCAR.G	1334.57	-0.0106946	2	CID	9.60837e-05	0.908265	3.02109	0.558618	680.767	1	13/20	2
126	inter-alpha (globulin) inhibitor H1 [Homo sapiens]						9.7744e-05	0.868293	10.1709		101326	156119625	1 (1 0 0 0 0)
	8510	R.GFSLDEATNLNGGLLR.G	1676.86	-0.00752077	2	CID	9.7744e-05	0.868293	3.4184	0.527596	519.407	1	14/30
127	heterogeneous nuclear ribonucleoprotein H2 [Homo sapiens]						0.000100033	0.675334	10.1362		49232.3	9624998	1 (1 0 0 0 0)
	8821	R.STGEAFVQFASQEIAEK.A	1841.89	-0.0122815	2	CID	0.000100033	0.675334	2.72472	0.498105	292.375	1	12/32	2
128	haptoglobin isoform 1 preproprotein [Homo sapiens]						0.000102854	0.87788	10.1892		45176.6	4826762	1 (1 0 0 0 0)
	5049	K.VTSIQDWVQK.T	1203.64	-0.00886354	2	CID	0.000102854	0.87788	3.05458	0.350196	603.966	1	13/18	1
129	PREDICTED: similar to growth differentiation factor 15 [Homo sapiens]						0.000120412	0.535351	10.1189		29627.3	239757187	1 (1 0 0 0 0)
	7639	K.TDTGVSLQTYDDLLAK.D	1739.87	-0.0109387	2	CID	0.000120412	0.535351	2.37778	0.26446	459.83	1	13/30	1
130	cofilin 2 [Homo sapiens]						0.000133854	0.923503	10.1558		18724.8	33946278	1 (1 0 0 0 0)
	4262	R.YALYDATYETK.E	1337.63	-0.00788698	2	CID	0.000133854	0.923503	3.11637	0.474525	909.584	1	14/20	2
131	defensin, beta 1 preproprotein [Homo sapiens]						0.000134873	0.744004	10.1661		7414.56	4885181	1 (1 0 0 0 0)
	6609	R.SDHYNCVSSGGQCLYSACPIFTK.I	2651.13	-0.0152857	3	CID	0.000134873	0.744004	3.32122	0.595688	192.95	1	15/88
132	chemokine (C-X-C motif) ligand 12 (stromal cell-derived factor 1) isoform alpha [Homo sapiens]						0.00014445	0.916729	10.2079		10096.5	40316924	1 (1 0 0 0 0)
	6584	K.ILNTPNCALQIVAR.L	1582.87	-0.0125391	3	CID	0.00014445	0.916729	4.15858	0.275415	1226.06	1	23/52	2
133	melanoma inhibitory activity [Homo sapiens]						0.00014605	0.910234	10.137		14499.4	5729925	1 (1 0 0 0 0)
	5366	K.TDKWDFYCQ.-	1262.51	-0.00849733	2	CID	0.00014605	0.910234	2.73963	0.454055	847.91	1	12/16
134	ribonuclease, RNase A family, k6 [Homo sapiens]						0.000176849	0.722868	10.1434		17184.7	5032045	1 (1 0 0 0 0)
	6093	K.FFIVACDPPQKSDPPYK.L	2008.98	-0.0163233	3	CID	0.000176849	0.722868	2.86827	0.469314	504.65	1	18/64
135	Ly-6 neurotoxin-like protein 1 isoform a [Homo sapiens]						0.000177648	0.940894	10.1753		14016.5	29337281	1 (1 0 0 0 0)
	4649	R.CPAMVAYCMTTR.T	1460.62	-0.00910768	2	CID	0.000177648	0.940894	3.50665	0.626066	841.005	1	14/22	3
136	secreted phosphoprotein 1 isoform a [Homo sapiens]						0.000179422	0.802453	10.1457		35401.2	91206462	1 (1 0 0 0 0)
	6562	K.AIPVAQDLNAPSDWDSR.G	1854.9	-0.0111829	2	CID	0.000179422	0.802453	2.91467	0.539155	283.453	1	15/32	2
137	splicing factor proline/glutamine rich (polypyrimidine tract binding protein associated) [Homo sapiens]						0.000191765	0.784875	10.1381		76101.8	4826998	1 (1 0 0 0 0)
	2126	R.FGQGGAGPVGGQGPR.G	1341.67	-0.0116712	2	CID	0.000191765	0.784875	2.76155	0.476946	511.453	1	14/28
138	coagulation factor XI precursor [Homo sapiens]						0.000228973	0.421301	10.1005		70063.6	4503627	1 (1 0 0 0 0)
	5535	K.SCALSNLACIR.D	1264.61	-0.00849733	2	CID	0.000228973	0.421301	2.00946	0.130046	303.184	1	12/20
139	complement factor D preproprotein [Homo sapiens]						0.000244922	2.58091	30.2202		27015.9	42544239	3 (3 0 0 0 0)
	7373	R.DSCKGDSGGPLVCGGVLEGVVTSGSR.V	2550.19	-0.0201075	3	CID	0.000244922	0.915653	4.182	0.606312	591.019	1	30/100
	8498	R.VDRDVAPGTLCDVAGWGIVNHAGR.R	2535.25	-0.00960941	3	CID	0.00174495	0.842098	4.4049	0.480249	286.361	1	18/92
	9816	R.AVPHPDSQPDTIDHDLLLLQLSEK.A	2681.38	-0.0194361	3	CID	0.00371	0.823164	3.43364	0.595238	265.912	1	23/92
140	neuronal pentraxin receptor [Homo sapiens]						0.000276924	0.715962	10.1387		52813.3	17402888	1 (1 0 0 0 0)
	11957	K.MDQLEGQLLAQVLALEK.E	1899.03	-0.0159436	2	CID	0.000276924	0.715962	2.18725	0.520232	374.386	1	15/32
141	ADAM metallopeptidase with thrombospondin type 1 motif, 8 preproprotein [Homo sapiens]						0.000286307	0.760146	10.168		96398.5	153792351	1 (1 0 0 0 0)
	9714	R.GLSGSFLLDGEEFTIQPQGAGGSLAQPHR.L	2969.48	-0.0167505	3	CID	0.000286307	0.760146	3.35915	0.540009	272.52	1	19/112
142	alpha-1-microglobulin/bikunin preproprotein [Homo sapiens]						0.000334284	0.848166	10.134		38974	4502067	1 (1 0 0 0 0)
	10824	R.AFIQLWAFDAVK.G	1408.76	-0.00776491	2	CID	0.000334284	0.848166	2.67929	0.425334	746.342	1	13/22
143	complement component 2 isoform 1 preproprotein [Homo sapiens]						0.000353023	0.773099	10.1369		83214.4	14550407	1 (1 0 0 0 0)
	2761	R.CSSNLVLTGSSER.E	1409.67	-0.0104505	2	CID	0.000353023	0.773099	2.73851	0.562031	405.47	1	11/24
144	dopamine receptor D1 interacting protein [Homo sapiens]						0.00036817	0.665238	10.1093		23418.7	7656955	1 (1 0 0 0 0)
	8576	R.SILAAIGAYPLSR.K	1331.77	-0.00666628	2	CID	0.00036817	0.665238	2.18679	0.397274	582.188	1	12/24
145	inter-alpha globulin inhibitor H2 polypeptide [Homo sapiens]						0.000502045	0.800352	10.1304		106397	70778918	1 (1 0 0 0 0)
	5796	K.FYNQVSTPLLR.N	1337.72	-0.00922976	2	CID	0.000502045	0.800352	2.60856	0.2853	636.95	1	13/20
146	serine (or cysteine) proteinase inhibitor, clade A (alpha-1 antiproteinase, antitrypsin), member 4 [Homo sapiens]						0.000510984	0.738183	10.1276		48511.2	21361302	1 (1 0 0 0 0)
	6374	R.FYYLIASETPGK.N	1388.71	-0.0108167	2	CID	0.000510984	0.738183	2.55229	0.204437	581.9	1	14/22
147	ezrin [Homo sapiens]						0.000576304	0.398876	10.1067		69369.8	21614499	1 (1 0 0 0 0)
	6700	R.QLLTLSSELSQAR.D	1445.8	-0.0086194	2	CID	0.000576304	0.398876	2.13336	0.381697	196.183	1	10/24	1
148	heterogeneous nuclear ribonucleoprotein A1-like [Homo sapiens]						0.000608534	0.811411	10.1774		34204.3	58761496	1 (1 0 0 0 0)
	9389	K.LFIGGLSFETTDESLR.S	1784.91	-0.00910768	2	CID	0.000608534	0.811411	3.54781	0.46425	371.256	1	12/30	3
149	glutathione peroxidase 3 precursor [Homo sapiens]						0.000633968	1.81887	30.1412		35385.9	6006001	3 (3 0 0 0 0)
	3836	K.NSCPPTSELLGTSDR.L	1633.75	-0.0210706	2	CID	0.000838448	0.601368	2.82348	0.5015	151.669	1	10/28
	7819	K.MDILSYMR.R	1028.49	-0.00910768	2	CID	0.00452172	0.913057	2.5083	0.440023	827.187	1	12/14
	8266	K.FLVGPDGIPIMR.W	1314.72	-0.00764284	2	CID	0.000633968	0.304444	2.19211	0.155952	339.105	1	10/22
150	complement factor H-related 1 [Homo sapiens]						0.000643071	1.26299	20.1376		37626	118442839	2 (2 0 0 0 0)
	3228	R.ITCTEEGWSPTPK.C	1505.69	-0.0104505	2	CID	0.000643071	0.612717	2.62758	0.35268	330.622	1	11/24	3
	5881	R.EIMENYNIALR.W	1365.68	-0.00935183	2	CID	0.00295313	0.650271	2.7523	0.3742	409.961	1	9/20	3
151	dickkopf homolog 3 precursor [Homo sapiens]						0.000659324	0.734145	10.1402		38365.2	40548389	1 (1 0 0 0 0)
	4066	R.DCQPGLCCAFQR.G	1511.62	-0.00898561	2	CID	0.000659324	0.734145	2.803	0.449981	268.635	1	11/22	2
152	alpha-defensin 1 [Homo sapiens]						0.000681385	0.622338	10.1054		10194.2	124248516	1 (1 0 0 0 0)
	2465	R.YGTCIYQGR.L	1117.51	-0.00959597	2	CID	0.000681385	0.622338	2.10713	0.363487	235.985	1	10/16	2
153	ST6 beta-galactosamide alpha-2,6-sialyltranferase 2 isoform a [Homo sapiens]						0.000778751	0.880818	10.1478		60120	26190610	1 (1 0 0 0 0)
	2679	R.EGAFPAAQVQR.R	1173.6	-0.0094739	2	CID	0.000778751	0.880818	2.95677	0.329278	663.76	1	15/20	2
154	periostin, osteoblast specific factor isoform 1 [Homo sapiens]						0.000785786	0.890147	10.148		93255.4	209862907	1 (1 0 0 0 0)
	10072	R.AAAITSDILEALGR.D	1400.77	-0.0108167	2	CID	0.000785786	0.890147	2.96016	0.41869	892.45	1	16/26	3
155	fibrillin 2 precursor [Homo sapiens]						0.000813188	0.476075	10.1082		314557	66346695	1 (1 0 0 0 0)
	4848	R.YVISQGNDDSVFR.I	1499.71	-0.00971804	2	CID	0.000813188	0.476075	2.16475	0.353683	254.305	1	11/24
156	fibrinogen, beta chain preproprotein [Homo sapiens]						0.00082685	2.0532	30.1592		55892.2	70906435	3 (3 0 0 0 0)
	4034	R.TPCTVSCNIPVVSGK.E	1618.79	-0.013136	2	CID	0.00296982	0.836802	3.18314	0.465735	356.256	1	15/28
	5418	K.EDGGGWWYNR.C	1239.52	-0.00996218	2	CID	0.000910812	0.4973	2.64165	0.453957	162.442	1	7/18
	5783	K.DNENVVNEYSSELEK.H	1768.79	-0.0156995	2	CID	0.00082685	0.719094	3.13321	0.436393	301.772	1	11/28
157	cadherin EGF LAG seven-pass G-type receptor 2 [Homo sapiens]						0.000895746	1.66587	20.1583		317252	13325064	2 (2 0 0 0 0)
	4931	R.LLGIGGHLSPQGK.L	1276.74	-0.00800905	2	CID	0.000895746	0.918336	3.04092	0.50757	905.997	1	16/24
	8682	R.VWCPESEAHIPLPPAPEGCPWSCR.L	2832.27	-0.0223047	3	CID	0.00128753	0.747538	3.16595	0.490263	288.242	1	21/92

## Sheet: Sample2
	Reference						P (pro)	Sf	Score	Coverage	MW	Accession	Peptide (Hits)
	Scan(s)	Peptide	MH+	DeltaM	z	Type	P (pep)	Sf	XC	DeltaCn	Sp	RSp	Ions	Count
1	keratin 1 [Homo sapiens]						1.22125e-14	16.4335	200.358		65998.9	119395750	36 (36 0 0 0 0)
	2510	R.GGGGGGYGSGGSSYGSGGGSYGSGGGGGGGR.G	2383.95	-0.0155909	3	CID	2.41338e-08	0.959364	5.3102	0.791573	879.382	1	30/120
	2516	R.GGGGGGYGSGGSSYGSGGGSYGSGGGGGGGR.G	2383.95	-0.013136	2	CID	0.000998728	0.912391	3.93197	0.749405	487.12	1	18/60
	2563	K.AEAESLYQSK.Y	1125.54	-0.00630007	2	CID	0.000314806	0.790722	2.77881	0.356518	529.42	1	11/18
	2746	R.TLLEGEESR.M	1033.52	-0.00959597	2	CID	0.000899949	0.833667	2.53651	0.348884	533.043	1	12/16
	2813	K.SKAEAESLYQSK.Y	1340.67	-0.00898561	2	CID	1.65574e-07	0.975699	4.50006	0.567562	1621.01	1	19/22
	2997	R.GSYGSGGSSYGSGGGSYGSGGGGGGHGSYGSGSSSGGYR.G	3312.31	-0.0144312	3	CID	1.33227e-14	0.972272	7.16899	0.800373	710.5	1	29/152
	3054	K.NM*QDMVEDYR.N	1316.52	-0.00730336	2	CID	2.71538e-05	0.900381	2.73573	0.505947	654.626	1	13/18
	3252	K.NMQDM*VEDYR.N	1316.52	-0.00596059	2	CID	1.29488e-05	0.908424	3.19945	0.367255	803.697	1	13/18
	3477	R.DYQELMNTK.L	1141.52	-0.00874147	2	CID	7.52339e-05	0.927334	3.03739	0.40965	920.822	1	13/16
	3496	R.TNAENEFVTIKK.D	1393.73	-0.00825319	2	CID	1.78719e-05	0.894612	3.46865	0.41789	570.913	1	14/22
	3627	R.NSKIEISELNR.V	1302.7	-0.0090601	3	CID	0.000954242	0.746504	3.15476	0.150127	596.889	1	21/40
	3667	R.MSGECAPNVSVSVSTSHTTISGGGSR.G	2565.17	-0.00838871	3	CID	1.38244e-05	0.643754	3.17827	0.406422	208.448	1	21/100
	3680	R.FSSCGGGGGSFGAGGGFGSR.S	1765.73	-0.0102063	2	CID	1.22125e-14	0.950921	4.29845	0.654423	875.256	1	19/38
	3853	R.FSSCGGGGGSFGAGGGFGSR.S	1765.73	-0.00825319	2	CID	6.48329e-10	0.917109	4.26789	0.529367	581.15	1	17/38
	4051	R.SGGGFSSGSAGIINYQR.R	1657.79	-0.00776491	2	CID	4.0119e-06	0.913706	3.17778	0.484461	987.661	1	18/32
	4064	R.FSSCGGGGGSFGAGGGFGSR.S	1765.73	-0.00544558	2	CID	1.24228e-07	0.467419	2.31412	0.614941	150.984	1	10/38
	4070	R.SGGGFSSGSAGIINYQR.R	1657.79	-0.00997562	3	CID	0.000395152	0.805145	3.13809	0.452424	667.243	1	22/64
	4195	R.TNAENEFVTIKK.D	1393.73	-0.00886354	2	CID	1.18667e-05	0.476549	2.96525	0.28461	144.696	1	9/22
	4226	R.FSSCGGGGGSFGAGGGFGSR.S	1765.73	-0.00532351	2	CID	0.000242584	0.565995	2.79177	0.598945	131.678	1	10/38
	4839	K.LNDLEDALQQAK.E	1357.7	-0.00874147	2	CID	0.000735702	0.955803	3.99438	0.253577	1599.89	1	17/22
	5913	K.WELLQQVDTSTR.T	1475.75	-0.00849733	2	CID	1.18183e-10	0.980008	4.7811	0.496728	2128.06	1	20/22
	6056	K.WELLQQVDTSTR.T	1475.75	-0.00959597	2	CID	1.89034e-08	0.964901	3.89589	0.48463	1364.84	1	18/22
	6100	R.SLDLDSIIAEVK.A	1302.72	-0.00764284	2	CID	0.00298657	0.575051	2.87507	0.233514	280.67	1	11/22
	6202	K.WELLQQVDTSTR.T	1475.75	-0.0100842	2	CID	3.16598e-06	0.819766	3.07418	0.361986	428.954	1	13/22
	6239	K.NKLNDLEDALQQAK.E	1599.83	-0.0105725	2	CID	0.000577591	0.766122	2.87419	0.493426	356.141	1	12/26
	6246	K.SLNNQFASFIDK.V	1383.69	-0.00898561	2	CID	4.08215e-07	0.957568	3.92721	0.436645	1232.39	1	17/22
	6383	K.SLNNQFASFIDK.V	1383.69	-0.00959597	2	CID	1.13175e-06	0.946831	4.03816	0.43927	1015.81	1	15/22
	8023	K.SLNNQFASFIDKVR.F	1638.86	-0.00959597	2	CID	0.00171912	0.217023	2.10907	0.358766	102.723	1	8/26
	8269	R.SLDLDSIIAEVK.A	1302.72	-0.00922976	2	CID	0.00268703	0.657924	2.52031	0.371223	269.538	1	12/22
	8386	R.SLDLDSIIAEVK.A	1302.72	-0.0073987	2	CID	2.19236e-05	0.976782	4.47306	0.429626	2178.03	1	19/22
	8496	R.SLDLDSIIAEVK.A	1302.72	-0.0086194	2	CID	1.99742e-06	0.972852	4.29433	0.45191	1885.67	1	18/22
	8603	R.SLDLDSIIAEVK.A	1302.72	-0.00703249	2	CID	3.41348e-05	0.868109	2.89878	0.407315	558.459	1	15/22
	10071	R.THNLEPYFESFINNLR.R	1993.98	-0.00942631	3	CID	0.0045856	0.847935	3.72596	0.420905	480.591	1	22/60
	10184	R.THNLEPYFESFINNLR.R	1993.98	-0.0145533	3	CID	4.12604e-05	0.811572	3.58693	0.298294	547.411	1	23/60
	10418	R.THNLEPYFESFINNLR.R	1993.98	-0.0127222	3	CID	2.65876e-05	0.584833	3.10509	0.315154	247.429	1	17/60
	10757	R.THNLEPYFESFINNLR.R	1993.98	-0.00960941	3	CID	0.000700623	0.557492	2.7195	0.38553	188.538	1	18/60
2	keratin 6B [Homo sapiens]						1.13243e-13	17.0445	200.248		60030.3	119703753	35 (35 0 0 0 0)
	2918	R.ATGGGLSSVGGGSSTIK.Y	1435.74	-0.00886354	2	CID	7.30301e-06	0.950773	3.91992	0.608277	949.474	1	20/32
	2979	R.NTKQEIAEINR.M	1315.7	-0.00996218	2	CID	9.64828e-07	0.866286	3.0401	0.393942	587.831	1	13/20	2
	3132	K.NKYEDEINKR.T	1308.65	-0.0103418	3	CID	0.000581213	0.55903	2.62757	0.229602	469.988	1	15/36	5
	3178	R.SRGSGGLGGACGGAGFGSR.S	1667.77	-0.0132105	3	CID	9.31642e-06	0.931934	3.56743	0.50405	1381.31	1	30/72	2
	3213	R.AEAESWYQTK.Y	1212.55	-0.00886354	2	CID	8.37818e-06	0.959781	3.83398	0.626628	813.116	1	15/18	3
	3388	R.SGFSSISVSR.S	1026.52	-0.00727663	2	CID	0.000140558	0.953867	3.59779	0.462686	1173.84	1	15/18	1
	3514	R.SRAEAESWYQTK.Y	1455.69	-0.0108167	2	CID	0.00184044	0.872841	3.31792	0.369717	522.782	1	14/22	3
	3531	R.SLYGLGGSKR.I	1037.57	-0.0086194	2	CID	0.00454986	0.686361	2.15766	0.123303	657.42	1	13/18	2
	3540	R.SRAEAESWYQTK.Y	1455.69	-0.0111048	3	CID	6.6929e-05	0.937349	4.25251	0.489015	922.436	1	22/44	3
	3662	R.TAAENEFVTLKK.D	1350.73	-0.00788698	2	CID	4.61893e-06	0.864988	3.16585	0.254425	711.727	1	15/22	3
	3670	K.YEELQITAGR.H	1179.6	-0.006178	2	CID	0.00201653	0.890154	2.7997	0.272444	916.783	1	14/18	1
	3681	-.EYQELMNVK.-	1153.56	-0.00874147	2	CID	0.00146569	0.511503	2.58437	0.278359	262.46	2	8/16	3
	3733	R.ISIGGGSCAISGGYGSR.A	1598.76	-0.0100842	2	CID	1.13243e-13	0.957304	4.95386	0.677671	611.554	1	17/32	2
	3745	R.ISIGGGSCAISGGYGSR.A	1598.76	-0.0131495	3	CID	0.00044934	0.873559	3.57237	0.466295	733.203	1	25/64	2
	3907	R.ISIGGGSCAISGGYGSR.A	1598.76	-0.0100842	2	CID	1.27401e-09	0.725859	2.74864	0.514126	399.857	1	13/32	2
	3922	R.NM*QDLVEDLK.N	1220.58	-0.0100502	2	CID	0.00252673	0.720557	2.27504	0.246176	548.104	1	12/18	1
	4078	R.ISIGGGSCAISGGYGSR.A	1598.76	-0.0102063	2	CID	5.06375e-06	0.19501	2.0874	0.365346	132.443	1	9/32	2
	4244	R.ISIGGGSCAISGGYGSR.A	1598.76	-0.00556765	2	CID	8.72736e-06	0.494306	2.70755	0.474866	171.809	1	10/32	2
	4380	K.WTLLQEQGTK.T	1203.64	-0.00788698	2	CID	9.71546e-05	0.956565	3.84808	0.447973	1102.05	1	15/18	3
	4550	K.WTLLQEQGTK.T	1203.64	-0.0086194	2	CID	0.00544914	0.768211	2.5529	0.317549	427.85	1	12/18	3
	5026	K.QCANLQAAIADAEQR.G	1658.79	-0.0102063	2	CID	0.00182049	0.463478	2.73565	0.193892	271.636	1	12/28	1
	5045	K.QCANLQAAIADAEQR.G	1658.79	-0.0112574	3	CID	0.000831226	0.694512	3.12296	0.166977	675.881	1	22/56	1
	5188	K.NKLEGLEDALQK.A	1357.73	-0.00922976	2	CID	0.00023937	0.952747	3.8828	0.505382	894.272	1	17/22	2
	6621	R.LLKEYQELMNVK.L	1507.82	-0.0094739	2	CID	6.65388e-05	0.870759	3.02521	0.456666	463.738	1	14/22	2
	7154	K.ADTLTDEINFLR.A	1407.71	-0.00813112	2	CID	0.00960915	0.650845	2.67462	0.277588	323.882	1	12/22	2
	7279	K.ADTLTDEINFLR.A	1407.71	-0.00800905	2	CID	5.04051e-05	0.950907	3.68892	0.385783	1231.87	1	17/22	2
	7397	K.ADTLTDEINFLR.A	1407.71	-0.0086194	2	CID	3.57157e-06	0.889485	3.13047	0.345854	741.552	1	15/22	2
	8257	R.NLDLDSIIAEVK.A	1329.73	-0.00837526	2	CID	0.00871696	0.734647	2.87334	0.292775	342.157	1	13/22	6
	8376	R.NLDLDSIIAEVK.A	1329.73	-0.00898561	2	CID	2.25824e-06	0.964004	4.10109	0.409076	1423.23	1	18/22	6
	8487	R.NLDLDSIIAEVK.A	1329.73	-0.00764284	2	CID	1.29322e-05	0.95468	4.16979	0.362525	1161.19	1	17/22	6
	8595	R.NLDLDSIIAEVK.A	1329.73	-0.00837526	2	CID	0.000672172	0.778107	2.62939	0.408656	421.013	1	13/22	6
	9285	R.QNLEPLFEQYINNLR.R	1890.97	-0.00568972	2	CID	0.000471308	0.744446	2.69792	0.284105	484.375	1	15/28	3
	9375	R.QNLEPLFEQYINNLR.R	1890.97	-0.0124781	3	CID	2.78586e-07	0.750328	2.89583	0.365407	439.342	1	23/56	3
	9393	R.QNLEPLFEQYINNLR.R	1890.97	-0.00752077	2	CID	2.41543e-09	0.926549	3.89183	0.371591	710.767	1	18/28	3
	9502	R.QNLEPLFEQYINNLR.R	1890.97	-0.00752077	2	CID	0.000143439	0.723443	2.79834	0.283982	458.454	1	14/28	3
3	keratin 9 [Homo sapiens]						1.24345e-13	10.9952	130.288		62026.7	55956899	26 (26 0 0 0 0)
	2233	R.FSSSSGYGGGSSR.V	1235.53	-0.0110608	2	CID	0.00138637	0.846581	2.66804	0.599087	433.034	1	14/24
	2442	R.SGGGGGGGLGSGGSIR.S	1232.6	-0.00910768	2	CID	1.62284e-07	0.955983	4.2473	0.576092	1065.4	1	19/30
	3408	K.VQALEEANNDLENK.I	1586.77	-0.00971804	2	CID	6.1255e-10	0.976211	4.38979	0.594287	1844.72	1	20/26
	3433	K.VQALEEANNDLENK.I	1586.77	-0.0124781	3	CID	5.04915e-05	0.91376	3.8086	0.507756	826.92	1	23/52
	3513	R.QGVDADINGLR.Q	1157.59	-0.00764284	2	CID	1.64234e-06	0.924226	3.24085	0.496125	549.093	1	16/20
	3945	K.TLLDIDNTR.M	1060.56	-0.00703249	2	CID	5.45958e-06	0.920064	2.78201	0.41858	758.248	1	14/16
	4311	R.MTLDDFR.I	897.413	-0.00697145	2	CID	0.000520819	0.859931	2.0752	0.590288	533.792	1	9/12
	5978	K.EIETYHNLLEGGQEDFESSGAGK.I	2510.13	-0.0166285	3	CID	1.78505e-10	0.976859	5.63528	0.685335	1808.07	1	33/88
	6005	K.EIETYHNLLEGGQEDFESSGAGK.I	2510.13	-0.0133801	2	CID	0.000875744	0.685103	2.3956	0.492478	412.049	1	15/44
	6121	K.EIETYHNLLEGGQEDFESSGAGK.I	2510.13	-0.0157129	3	CID	8.56939e-08	0.960183	5.00544	0.553139	1371.45	1	29/88
	6262	K.EIETYHNLLEGGQEDFESSGAGK.I	2510.13	-0.0160791	3	CID	1.24345e-13	0.938991	4.30984	0.576718	1022.17	1	28/88
	6339	R.GGGGSFGYSYGGGSGGGFSASSLGGGFGGGSR.G	2705.16	-0.015896	3	CID	3.30803e-05	0.956255	4.74589	0.672708	1221.65	1	35/124
	6360	R.GGGGSFGYSYGGGSGGGFSASSLGGGFGGGSR.G	2705.16	-0.0124036	2	CID	2.87185e-05	0.877626	3.15141	0.739235	534.225	1	18/62
	6469	R.GGGGSFGYSYGGGSGGGFSASSLGGGFGGGSR.G	2705.16	-0.0138819	3	CID	2.7514e-10	0.950092	4.96634	0.658857	972.984	1	31/124
	6578	K.EIETYHNLLEGGQEDFESSGAGK.I	2510.13	-0.0166285	3	CID	0.00502072	0.699135	2.85339	0.492164	375.573	1	20/88
	6615	R.GGGGSFGYSYGGGSGGGFSASSLGGGFGGGSR.G	2705.16	-0.0153467	3	CID	2.2978e-05	0.711523	3.52628	0.491152	225.007	1	18/124
	6964	K.TLNDMRQEYEQLIAK.N	1851.93	-0.00886354	2	CID	6.90154e-06	0.487021	2.34359	0.266053	332.876	1	12/28
	7024	R.LASYLDKVQALEEANNDLENK.I	2377.19	-0.0149195	3	CID	1.51437e-06	0.969189	5.76511	0.572495	1309.02	1	29/80
	7136	R.LASYLDKVQALEEANNDLENK.I	2377.19	-0.0130884	3	CID	2.64036e-09	0.842692	3.51374	0.376609	737.916	1	25/80
	7258	R.QEIECQNQEYSLLLSIK.M	2095.04	-0.0119153	2	CID	8.33865e-10	0.927497	3.85186	0.562621	683.529	1	16/32
	7263	R.LASYLDKVQALEEANNDLENK.I	2377.19	-0.012356	3	CID	0.000317975	0.808742	3.6887	0.290438	644.45	1	24/80
	7375	R.QEIECQNQEYSLLLSIK.M	2095.04	-0.0116712	2	CID	4.44825e-07	0.90471	3.62677	0.452014	712.436	1	16/32
	7684	R.HGVQELEIELQSQLSK.K	1837.97	-0.0154553	2	CID	0.000271563	0.404364	2.03222	0.280441	269.798	1	13/30
	8367	K.DIENQYETQITQIEHEVSSSGQEVQSSAK.E	3264.51	-0.0169947	3	CID	1.37837e-08	0.941232	4.49207	0.653199	902.818	1	28/112
	8478	K.DIENQYETQITQIEHEVSSSGQEVQSSAK.E	3264.51	-0.0122339	3	CID	1.82077e-13	0.961541	5.31079	0.676387	983.957	1	33/112
	8602	K.DIENQYETQITQIEHEVSSSGQEVQSSAK.E	3264.51	-0.0118677	3	CID	0.00014805	0.838102	3.74313	0.533795	360.612	1	22/112
4	albumin preproprotein [Homo sapiens]						1.48548e-12	24.2364	290.317		69321.6	4502027	75 (75 0 0 0 0)
	2113	K.TCVADESAENCDK.S	1498.58	-0.0116712	2	CID	1.13237e-05	0.871028	2.41861	0.557063	653.242	1	15/24
	2172	K.TCVADESAENCDK.S	1498.58	-0.0125257	2	CID	4.62791e-07	0.957532	2.52955	0.533286	1802.23	1	19/24
	2500	K.AAFTECCQAADK.A	1371.57	-0.00922976	2	CID	0.000175764	0.890494	2.92415	0.489063	701.892	1	14/22
	2562	K.YICENQDSISSK.L	1443.64	-0.00959597	2	CID	0.000560771	0.885764	3.00682	0.34073	774.985	1	15/22
	2722	K.YICENQDSISSK.L	1443.64	-0.0116712	2	CID	0.000857536	0.780359	2.70377	0.358006	458.552	1	13/22
	2776	K.ADDKETCFAEEGKK.L	1627.73	-0.011305	2	CID	0.000137611	0.40806	2.07956	0.428523	190.498	1	10/26
	2822	R.ETYGEMADCCAK.Q	1434.53	-0.00922976	2	CID	1.50625e-06	0.792483	2.0806	0.499646	591.128	1	13/22
	3025	R.YKAAFTECCQAADK.A	1662.73	-0.0117456	3	CID	1.14727e-06	0.964911	4.54292	0.561957	1614.59	1	25/52
	3028	R.YKAAFTECCQAADK.A	1662.73	-0.0110608	2	CID	8.16641e-07	0.931759	3.38404	0.521619	820.545	1	17/26
	3728	K.LKECCEKPLLEK.S	1546.8	-0.0120374	2	CID	0.00528557	0.821732	3.03683	0.275445	490.168	1	14/22
	3770	R.FKDLGEENFK.A	1226.61	-0.00984011	2	CID	4.90894e-06	0.9079	2.62352	0.363368	852.659	1	15/18
	3808	K.YLYEIAR.R	927.493	-0.00776491	2	CID	0.00837925	0.833917	2.10992	0.283927	454.265	1	11/12
	3937	R.FKDLGEENFK.A	1226.61	-0.00910768	2	CID	0.00681092	0.911083	2.57495	0.309714	1064.47	1	15/18
	3981	K.FQNALLVR.Y	960.562	-0.00745974	2	CID	0.00288358	0.905906	2.7417	0.196438	970.494	1	13/14
	3989	K.LVNEVTEFAK.T	1149.61	-0.00837526	2	CID	1.97864e-07	0.940705	3.14471	0.419991	916.302	1	16/18
	4153	K.LVNEVTEFAK.T	1149.61	-0.0086194	2	CID	0.00165807	0.886716	2.92334	0.455873	550.419	1	13/18
	4420	K.VPQVSTPTLVEVSR.N	1511.84	-0.00373659	2	CID	0.00010943	0.395932	2.52339	0.397526	142.244	1	9/26
	4539	K.KVPQVSTPTLVEVSR.N	1639.94	-0.0108167	2	CID	9.06891e-06	0.833904	3.05008	0.454712	436.274	1	15/28
	4671	K.KVPQVSTPTLVEVSR.N	1639.94	-0.0115015	3	CID	8.58433e-05	0.948994	3.55409	0.589466	1295.51	1	30/56
	4697	K.KVPQVSTPTLVEVSR.N	1639.94	-0.0108167	2	CID	1.09436e-10	0.949723	4.0675	0.615255	580.153	1	19/28
	4829	K.KVPQVSTPTLVEVSR.N	1639.94	-0.0113184	3	CID	2.03465e-06	0.899484	3.57612	0.452957	862.506	1	25/56
	4854	K.KVPQVSTPTLVEVSR.N	1639.94	-0.00935183	2	CID	1.81322e-06	0.67977	2.21346	0.55168	401.168	1	12/28
	4859	K.KLVAASQAALGL.-	1141.69	-0.00935183	2	CID	8.04974e-05	0.707697	2.57138	0.394661	418.688	1	12/22
	4924	K.LVAASQAALGL.-	1013.6	-0.00764284	2	CID	5.08063e-06	0.951437	3.02435	0.602775	1051.91	1	17/20
	5010	K.KVPQVSTPTLVEVSR.N	1639.94	-0.00654421	2	CID	1.00513e-05	0.492075	2.34296	0.330711	280.025	1	12/28
	5883	K.AVM*DDFAAFVEK.C	1358.63	-0.00841639	2	CID	1.32191e-05	0.960863	3.66353	0.590282	1054.97	1	18/22
	6030	K.AAFTECCQAADKAACLLPK.L	2124.99	-0.0110743	3	CID	0.000197651	0.816674	3.14535	0.530801	434.397	1	24/72
	6314	K.QNCELFEQLGEYK.F	1657.75	-0.00898561	2	CID	9.27996e-09	0.968022	4.14461	0.564339	1224.46	1	19/24
	6338	K.QNCELFEQLGEYK.F	1657.75	-0.0135767	3	CID	0.000161086	0.932929	4.16142	0.422345	1038.33	1	23/48
	6447	K.QNCELFEQLGEYK.F	1657.75	-0.00874147	2	CID	4.94678e-08	0.940447	3.68759	0.691474	661.566	1	14/24
	6533	R.RPCFSALEVDETYVPK.E	1910.93	-0.0143702	3	CID	9.55071e-05	0.735072	3.13806	0.477056	341.166	1	18/60
	6552	R.RPCFSALEVDETYVPK.E	1910.93	-0.0141126	2	CID	0.000883501	0.377968	2.53516	0.282236	228.947	1	10/30
	7358	K.AVMDDFAAFVEK.C	1342.63	-0.0110608	2	CID	0.000206575	0.889071	2.80178	0.395328	846.751	1	15/22
	7474	K.AVMDDFAAFVEK.C	1342.63	-0.00715456	2	CID	7.6434e-08	0.95606	3.34158	0.581478	1192.93	1	17/22
	7877	K.VFDEFKPLVEEPQNLIK.Q	2045.1	-0.00776491	2	CID	0.00626171	0.391642	2.50979	0.409596	131.624	1	9/32
	7984	K.VFDEFKPLVEEPQNLIK.Q	2045.1	-0.0114405	3	CID	1.04386e-06	0.948048	4.88753	0.49978	780.266	1	29/64
	7995	K.VFDEFKPLVEEPQNLIK.Q	2045.1	-0.00922976	2	CID	5.57344e-07	0.864658	3.58279	0.514901	384.905	1	14/32
	8093	K.VFDEFKPLVEEPQNLIK.Q	2045.1	-0.0127222	3	CID	6.46218e-07	0.948929	4.79892	0.514185	782.059	1	30/64
	8105	K.VFDEFKPLVEEPQNLIK.Q	2045.1	-0.00910768	2	CID	0.00102205	0.831588	3.24957	0.509275	358.195	1	14/32
	8199	K.VFDEFKPLVEEPQNLIK.Q	2045.1	-0.0121729	3	CID	4.49858e-06	0.874881	3.74723	0.437821	567.549	1	25/64
	8210	K.VFDEFKPLVEEPQNLIK.Q	2045.1	-0.0111829	2	CID	0.000253506	0.714578	2.96078	0.544137	218.712	1	11/32
	8329	K.VFDEFKPLVEEPQNLIK.Q	2045.1	-0.0106946	2	CID	0.00199611	0.62784	2.67372	0.500576	209.096	1	11/32
	8415	K.VFDEFKPLVEEPQNLIK.Q	2045.1	-0.0183985	3	CID	0.000170342	0.759842	3.29151	0.384979	419.221	1	21/64
	8466	K.SHCIAEVENDEM*PADLPSLAADFVESK.D	2990.34	-0.0132855	3	CID	9.41319e-10	0.967368	5.57245	0.676367	1062.2	1	35/104
	8525	K.VFDEFKPLVEEPQNLIK.Q	2045.1	-0.0121729	3	CID	0.000659395	0.733532	3.4672	0.415641	286.429	1	18/64
	8574	K.SHCIAEVENDEM*PADLPSLAADFVESK.D	2990.34	-0.0129193	3	CID	1.06634e-07	0.956578	4.90657	0.626657	1093.2	1	32/104
	8677	K.SHCIAEVENDEM*PADLPSLAADFVESK.D	2990.34	-0.0145673	3	CID	0.000321942	0.922854	4.36519	0.555697	708.982	1	29/104
	8789	K.SHCIAEVENDEM*PADLPSLAADFVESK.D	2990.34	-0.0109052	3	CID	5.36451e-05	0.846165	3.82788	0.464691	476.432	1	24/104
	9006	K.QNCELFEQLGEYKFQNALLVR.Y	2599.3	-0.0151026	3	CID	0.00734353	0.522508	2.86559	0.313576	294.319	1	16/80
	9131	K.SHCIAEVENDEMPADLPSLAADFVESK.D	2974.34	-0.00875492	3	CID	0.000404124	0.935965	4.79316	0.629752	623.349	1	27/104
	9239	K.SHCIAEVENDEMPADLPSLAADFVESK.D	2974.34	-0.0127832	3	CID	1.48548e-12	0.977176	6.33569	0.645123	1494.48	1	38/104
	9263	K.DVFLGM*FLYEYAR.R	1639.78	-0.010838	2	CID	0.000116869	0.821717	2.84984	0.447978	484.604	1	13/24
	9347	K.SHCIAEVENDEMPADLPSLAADFVESK.D	2974.34	-0.0146143	3	CID	2.24605e-07	0.925657	4.53045	0.559653	654.047	1	29/104
	9369	K.DVFLGM*FLYEYAR.R	1639.78	-0.009129	2	CID	2.76774e-07	0.946884	3.19132	0.539252	1145.77	1	17/24
	9456	K.SHCIAEVENDEMPADLPSLAADFVESK.D	2974.34	-0.0133326	3	CID	8.54841e-08	0.896557	4.61414	0.451245	473.39	1	26/104
	9476	K.DVFLGM*FLYEYAR.R	1639.78	-0.00876279	2	CID	4.37481e-06	0.958426	3.78155	0.571301	1130.02	1	17/24
	9566	K.SHCIAEVENDEMPADLPSLAADFVESK.D	2974.34	-0.0107691	3	CID	2.01717e-07	0.952432	4.86646	0.670971	873.162	1	31/104
	9688	K.SHCIAEVENDEMPADLPSLAADFVESK.D	2974.34	-0.0155298	3	CID	0.000411586	0.897671	3.75072	0.591415	674.02	1	27/104
	9804	K.SHCIAEVENDEMPADLPSLAADFVESK.D	2974.34	-0.012417	3	CID	0.000501041	0.782863	3.17787	0.547751	342.066	1	22/104
	10291	K.DVFLGMFLYEYAR.R	1623.79	-0.00764284	2	CID	2.16422e-06	0.840809	2.67573	0.511811	443.398	1	14/24
	10407	K.DVFLGMFLYEYAR.R	1623.79	-0.00922976	2	CID	5.1209e-07	0.957991	3.02892	0.568797	1490.21	1	18/24
	10453	K.DVFLGMFLYEYAR.R	1623.79	-0.0147364	3	CID	0.000528789	0.520555	2.65018	0.408975	187.672	1	15/48
	10528	K.DVFLGMFLYEYAR.R	1623.79	-0.00776491	2	CID	1.6108e-07	0.93968	3.07434	0.538726	1017.47	1	17/24
	10634	K.DVFLGMFLYEYAR.R	1623.79	-0.0104505	2	CID	7.63693e-08	0.905567	2.94592	0.398453	775.724	1	17/24
	10741	K.DVFLGMFLYEYAR.R	1623.79	-0.00935183	2	CID	3.66769e-08	0.779405	2.33889	0.462607	400.686	1	14/24
	10846	K.DVFLGMFLYEYAR.R	1623.79	-0.0109387	2	CID	2.6223e-06	0.886464	3.02828	0.589621	444.897	1	14/24
	10961	K.DVFLGMFLYEYAR.R	1623.79	-0.00837526	2	CID	0.000124321	0.873381	2.91564	0.470561	518.135	1	15/24
	11129	K.ALVLIAFAQYLQQCPFEDHVK.L	2490.28	-0.0170557	3	CID	0.00045524	0.654881	2.58232	0.519979	302.134	1	19/80
	11231	K.ALVLIAFAQYLQQCPFEDHVK.L	2490.28	-0.0194361	3	CID	2.68475e-08	0.861218	3.0634	0.671159	555.571	1	23/80
	11339	K.ALVLIAFAQYLQQCPFEDHVK.L	2490.28	-0.0152246	3	CID	2.93911e-09	0.925052	3.99799	0.625135	769.203	1	26/80
	11537	K.ALVLIAFAQYLQQCPFEDHVK.L	2490.28	-0.0174219	3	CID	1.02588e-06	0.634472	2.56437	0.48258	284.679	1	20/80
	11658	K.ALVLIAFAQYLQQCPFEDHVK.L	2490.28	-0.0155909	3	CID	0.000114346	0.767211	3.06562	0.549572	341.333	1	20/80
	12295	R.RHPDYSVVLLLR.L	1467.84	-0.0111963	3	CID	0.000114049	0.726633	2.92218	0.336932	551.081	1	18/44
	12452	K.RMPCAEDYLSVVLNQLCVLHEK.T	2674.31	-0.00338383	3	CID	7.90036e-06	0.809028	4.1071	0.534903	101.911	1	16/84
	12548	K.RMPCAEDYLSVVLNQLCVLHEK.T	2674.31	-0.0169336	3	CID	0.00346807	0.85029	4.26659	0.514081	175.374	1	20/84
5	clusterin isoform 1 [Homo sapiens]						3.38063e-12	5.92087	70.2307		57795.7	42716297	12 (12 0 0 0 0)
	3146	R.EILSVDCSTNNPSQAK.L	1762.83	-0.00996218	2	CID	3.24393e-07	0.90318	2.73763	0.65184	793.654	1	16/30	1
	3155	R.EILSVDCSTNNPSQAK.L	1762.83	-0.0151026	3	CID	0.00325508	0.408011	2.70891	0.222765	313.93	1	17/60	1
	3442	R.ELDESLQVAER.L	1288.64	-0.00910768	2	CID	0.000140255	0.940507	3.41351	0.394206	1167.25	1	15/20	1
	4155	R.VTTVASHTSDSDVPSGVTEVVVK.L	2314.18	-0.00800905	2	CID	0.000241694	0.916431	4.33838	0.53146	543.402	1	17/44	1
	4229	K.YVNKEIQNAVNGVK.Q	1575.85	-0.0111963	3	CID	0.00923099	0.641825	2.92707	0.390364	295.476	1	18/52	1
	4233	K.YVNKEIQNAVNGVK.Q	1575.85	-0.00935183	2	CID	4.02924e-06	0.930765	3.37123	0.562241	860.054	1	16/26	1
	5032	K.TLLSNLEEAKK.K	1245.7	-0.00910768	2	CID	0.00771771	0.362724	2.11346	0.30635	251.454	1	9/20	1
	6906	K.LFDSDPITVTVPVEVSR.K	1873.99	-0.00837526	2	CID	0.002979	0.766607	2.85934	0.521792	385.007	1	13/32	1
	7041	K.LFDSDPITVTVPVEVSR.K	1873.99	-0.00922976	2	CID	3.38063e-12	0.967106	4.61444	0.569412	1153.49	1	21/32	1
	7148	K.LFDSDPITVTVPVEVSR.K	1873.99	-0.0109387	2	CID	0.00112761	0.678799	2.63218	0.43504	379.693	1	13/32	1
	8231	R.ASSIIDELFQDR.F	1393.7	-0.0086194	2	CID	0.000113923	0.600614	2.63945	0.423804	192.755	1	10/22	1
	8352	R.ASSIIDELFQDR.F	1393.7	-0.0086194	2	CID	2.72984e-06	0.900154	3.26902	0.411581	634.049	1	15/22	1
6	keratin 16 [Homo sapiens]						6.50924e-12	18.5435	220.278		51236.2	24430192	36 (36 0 0 0 0)
	2209	R.EVFTSSSSSSSR.Q	1260.57	-0.0104505	2	CID	0.000228455	0.700932	2.03551	0.523417	551.08	1	11/22
	2532	K.GSCGIGGGIGGGSSR.I	1278.59	-0.00984011	2	CID	0.00291164	0.44976	2.08101	0.485425	270.685	1	11/28	1
	2547	K.EVASNSELVQSSR.S	1405.69	-0.0163098	2	CID	0.000917337	0.725506	2.60838	0.543681	328.921	1	11/24
	2784	R.ISSVLAGGSCR.A	1106.56	-0.00971804	2	CID	9.97049e-05	0.777864	2.72026	0.534923	310.534	1	11/20	1
	3034	R.APSTYGGGLSVSSR.F	1338.66	-0.0105725	2	CID	2.55259e-08	0.949454	3.71046	0.575184	954.123	1	18/26
	3263	R.LLEGEDAHLSSQQASGQSYSSR.E	2350.09	-0.0152246	3	CID	5.01652e-06	0.937122	4.21505	0.629205	893.644	1	28/84
	3285	R.LLEGEDAHLSSQQASGQSYSSR.E	2350.09	-0.0109387	2	CID	4.5174e-10	0.947285	4.0213	0.618251	928.361	1	20/42
	3308	R.ALEEANADLEVK.I	1301.66	-0.00544558	2	CID	2.68947e-06	0.971226	4.03685	0.432821	1951.61	1	18/22	4
	3311	K.ASLENSLEETK.G	1220.6	-0.00922976	2	CID	3.76501e-05	0.945437	3.20428	0.433503	1221.87	1	16/20	1
	3328	K.ASLENSLEETKGR.Y	1433.72	-0.0140039	3	CID	0.000599571	0.602665	2.56227	0.456643	358.751	1	16/48	1
	3329	K.ASLENSLEETKGR.Y	1433.72	-0.0116712	2	CID	3.04487e-08	0.876354	3.72056	0.434629	470.059	1	13/24	1
	3537	R.ALEEANADLEVK.I	1301.66	-0.0102063	2	CID	0.00616591	0.915268	3.07812	0.398932	895.57	1	16/22	4
	3698	K.TEELNKEVASNSELVQSSR.S	2120.05	-0.015835	3	CID	1.21668e-06	0.924818	4.20694	0.478387	993.027	1	25/72
	3724	K.TEELNKEVASNSELVQSSR.S	2120.05	-0.0109387	2	CID	9.2415e-12	0.957127	4.92351	0.629448	759.411	1	17/36
	3787	R.GQTGGDVNVEM*DAAPGVDLSR.I	2103.96	-0.00942989	2	CID	7.71788e-08	0.903455	3.96853	0.586198	400.306	1	17/40
	3796	R.LASYLDKVR.A	1064.61	-0.00874147	2	CID	3.32791e-05	0.922763	3.01987	0.148709	1144.58	1	15/16	6
	4406	R.VLDELTLAR.T	1029.59	-0.00752077	2	CID	8.2793e-06	0.959125	3.72917	0.495103	950.83	1	15/16	4
	4506	K.NHEEEMLALR.G	1241.59	-0.00849733	2	CID	0.000100288	0.550972	2.21245	0.285139	335.356	1	10/18
	4540	R.GQTGGDVNVEMDAAPGVDLSR.I	2087.97	-0.011427	2	CID	1.16664e-07	0.909079	4.00508	0.558412	441.581	1	18/40
	4548	R.GQTGGDVNVEMDAAPGVDLSR.I	2087.97	-0.012295	3	CID	0.000759221	0.866511	3.82619	0.497633	496.754	1	26/80
	5008	K.TRLEQEIATYR.R	1379.73	-0.00910768	2	CID	6.05617e-05	0.821586	2.56177	0.40167	508.038	1	13/20	6
	5300	K.TRLEQEIATYR.R	1379.73	-0.0119153	2	CID	0.00091376	0.63937	2.3979	0.197211	465.426	1	12/20	6
	6012	R.DAETWFLSK.T	1096.53	-0.00715456	2	CID	0.00482055	0.898547	2.85163	0.357296	707.644	1	13/16
	6243	R.CEM*EQQSQEYQILLDVK.T	2156.98	-0.00971452	2	CID	1.79269e-07	0.943342	3.80899	0.641945	782.106	1	17/32
	6282	R.CEM*EQQSQEYQILLDVK.T	2156.98	-0.0161367	3	CID	4.14454e-05	0.882782	3.22945	0.541778	809.375	1	23/64
	6609	K.IIAATIENAQPILQIDNAR.L	2064.14	-0.0102198	3	CID	4.08211e-05	0.939781	4.39677	0.591587	956.717	1	25/72
	6612	K.IIAATIENAQPILQIDNAR.L	2064.14	-0.00337038	2	CID	1.02292e-06	0.797419	2.11976	0.578014	675.317	1	16/36
	6737	K.IIAATIENAQPILQIDNAR.L	2064.14	-0.0118677	3	CID	6.50924e-12	0.982212	5.5514	0.665028	2493.82	1	36/72
	6739	K.IIAATIENAQPILQIDNAR.L	2064.14	-0.0109387	2	CID	3.49186e-08	0.974756	4.73361	0.682834	1506.65	1	22/36
	6839	R.CEMEQQSQEYQILLDVK.T	2140.99	-0.0133801	2	CID	7.23344e-08	0.962658	4.15787	0.596757	1223.23	1	19/32
	6844	R.CEMEQQSQEYQILLDVK.T	2140.99	-0.0146143	3	CID	0.00389511	0.837001	3.59462	0.569038	384.023	1	18/64
	6862	K.IIAATIENAQPILQIDNAR.L	2064.14	-0.0121594	2	CID	0.00529901	0.405048	2.14215	0.428217	144.379	1	12/36
	7480	R.VLQGLEIELQSQLSM*K.A	1831.98	-0.01287	2	CID	0.00467749	0.741554	2.49184	0.529394	414.433	1	13/30
	7588	R.VLQGLEIELQSQLSM*K.A	1831.98	-0.0131142	2	CID	0.000197584	0.583579	2.01123	0.48312	295.919	1	13/30
	7590	R.VLQGLEIELQSQLSM*K.A	1831.98	-0.013738	3	CID	0.000751837	0.749955	3.0701	0.423096	479.752	1	20/60
	7698	R.NKIIAATIENAQPILQIDNAR.L	2306.28	-0.0147974	3	CID	0.00680144	0.805236	3.4064	0.549909	340.655	1	21/80
7	transthyretin precursor [Homo sapiens]						1.46128e-11	5.05166	60.2493		15877	4507725	14 (14 0 0 0 0)
	4747	K.AADDTWEPFASGK.T	1394.62	-0.00910768	2	CID	8.9804e-05	0.839113	3.36713	0.490333	410.062	1	12/24
	4795	R.KAADDTWEPFASGK.T	1522.72	-0.00874147	2	CID	0.00432053	0.765988	3.43553	0.481982	196.321	1	11/26
	4902	K.AADDTWEPFASGK.T	1394.62	-0.0104505	2	CID	0.00513925	0.780733	2.63594	0.460403	451.209	1	13/24
	6215	R.GSPAINVAVHVFR.K	1366.76	-0.00984011	2	CID	0.00317444	0.575211	2.37097	0.431728	262.602	1	11/24
	6354	R.GSPAINVAVHVFR.K	1366.76	-0.0094739	2	CID	1.01983e-05	0.950872	3.53816	0.516518	1077.98	1	18/24
	6487	R.GSPAINVAVHVFR.K	1366.76	-0.00874147	2	CID	0.000156238	0.586498	2.42997	0.316582	364.796	1	12/24
	6614	R.GSPAINVAVHVFR.K	1366.76	-0.00752077	2	CID	0.00085369	0.847436	2.87807	0.556403	494.282	1	13/24
	6741	R.GSPAINVAVHVFR.K	1366.76	-0.00727663	2	CID	0.00168836	0.876183	3.02593	0.559867	497.848	1	14/24
	7999	K.TSESGELHGLTTEEEFVEGIYK.V	2455.15	-0.0153467	3	CID	0.000990614	0.859216	3.64583	0.528054	503.151	1	24/84
	8655	R.YTIAALLSPYSYSTTAVVTNPKE.-	2489.28	-0.0111829	2	CID	1.12884e-06	0.820803	3.49659	0.443395	376.837	1	16/44
	8750	R.YTIAALLSPYSYSTTAVVTNPKE.-	2489.28	-0.0136377	3	CID	0.000497109	0.943794	4.98675	0.58556	785.516	1	26/88
	8763	R.YTIAALLSPYSYSTTAVVTNPKE.-	2489.28	-0.00922976	2	CID	1.46128e-11	0.96254	4.48808	0.623341	1058.56	1	23/44
	8791	R.RYTIAALLSPYSYSTTAVVTNPKE.-	2645.38	-0.012356	3	CID	0.00324051	0.673934	3.27007	0.373771	325.148	1	19/92
	8864	R.YTIAALLSPYSYSTTAVVTNPKE.-	2489.28	-0.00703249	2	CID	2.16735e-06	0.924553	3.46877	0.680682	699.824	1	19/44
8	fibronectin 1 isoform 6 preproprotein [Homo sapiens]						8.3783e-11	5.36879	70.1698		239484	47132549	7 (7 0 0 0 0)
	2965	R.RPGGEPSPEGTTGQSYNQYSQR.Y	2396.09	-0.0163843	3	CID	0.00345386	0.643253	3.12264	0.423175	253.011	1	18/84	5
	3870	R.VPGTSTSATLTGLTR.G	1461.79	-0.0104505	2	CID	8.3783e-11	0.754965	2.50452	0.562668	420.573	1	13/28	5
	4867	K.EYLGAICSCTCFGGQR.G	1878.79	-0.0108167	2	CID	0.000425042	0.818656	2.71122	0.578341	419.502	1	14/30	5
	4881	K.IYLYTLNDNAR.S	1355.7	-0.00849733	2	CID	8.5893e-05	0.949616	3.25007	0.401145	1367.56	1	16/20	5
	5366	R.DLQFVEVTDVK.V	1292.67	-0.00825319	2	CID	5.21138e-05	0.944117	3.39682	0.462072	1111.45	1	15/20	5
	6346	R.NLQPASEYTVSLVAIK.G	1732.95	-0.0106946	2	CID	0.00534938	0.553297	2.26521	0.494827	187.355	1	12/30	5
	7966	R.FLATTPNSLLVSWQPPR.A	1927.04	-0.00483522	2	CID	2.01226e-09	0.704885	2.76913	0.519058	289.478	1	12/32	5
9	insulin-like growth factor 1 isoform 1 preproprotein [Homo sapiens]						1.32593e-10	7.43473	90.2677		17749.8	163659899	31 (31 0 0 0 0)
	3160	R.LEM*YCAPLKPAK.S	1436.73	-0.00946877	2	CID	0.000254703	0.652831	2.72637	0.187673	337.187	1	13/22	3
	3193	R.LEM*YCAPLKPAK.S	1436.73	-0.011771	3	CID	3.91569e-05	0.79158	3.08341	0.49263	334.026	1	19/44	3
	3788	R.APQTGIVDECCFR.S	1552.69	-0.00886354	2	CID	5.70006e-08	0.915027	3.1984	0.65993	570.855	1	14/24	3
	3852	R.RLEM*YCAPLKPAK.S	1592.83	-0.0124487	3	CID	0.00246247	0.727803	2.93089	0.30473	549.657	1	20/48	3
	3946	R.LEMYCAPLKPAK.S	1420.73	-0.0094739	2	CID	7.34361e-07	0.922589	3.10867	0.512932	831.714	1	15/22	3
	3947	R.RAPQTGIVDECCFR.S	1708.79	-0.0138819	3	CID	6.66221e-05	0.976754	5.2207	0.612921	2010.61	1	26/52	3
	4109	R.RAPQTGIVDECCFR.S	1708.79	-0.0104029	3	CID	4.40174e-08	0.9776	5.35499	0.634393	1870.59	1	28/52	3
	4110	R.RAPQTGIVDECCFR.S	1708.79	-0.0094739	2	CID	1.32593e-10	0.953771	4.55228	0.608533	605.134	1	16/26	3
	4272	R.RAPQTGIVDECCFR.S	1708.79	-0.00971804	2	CID	0.000497519	0.887108	3.05778	0.451107	614.053	1	16/26	3
	4286	R.GFYFNKPTGYGSSSR.R	1667.78	-0.0116236	3	CID	6.67356e-05	0.831993	3.08685	0.558636	525.681	1	21/56	3
	4288	R.GFYFNKPTGYGSSSR.R	1667.78	-0.00898561	2	CID	1.74597e-05	0.600749	2.60568	0.485879	178.276	1	11/28	3
	4320	K.PTGYGSSSR.R	911.422	-0.00654421	2	CID	0.00689935	0.875126	2.31824	0.584846	516.648	1	12/16	3
	4451	R.GFYFNKPTGYGSSSR.R	1667.78	-0.012356	3	CID	0.000163733	0.910367	3.46527	0.615896	698.755	1	25/56	3
	4452	R.GFYFNKPTGYGSSSR.R	1667.78	-0.0108167	2	CID	1.14876e-09	0.926377	3.76297	0.519364	505.378	1	18/28	3
	4454	R.RAPQTGIVDECCFR.S	1708.79	-0.00935183	2	CID	0.00328667	0.569539	2.45542	0.396433	263.07	1	11/26	3
	4481	R.RAPQTGIVDECCFR.S	1708.79	-0.0146143	3	CID	0.00568648	0.455032	2.73284	0.386556	136.197	1	14/52	3
	4614	R.GFYFNKPTGYGSSSR.R	1667.78	-0.0086194	2	CID	1.92834e-05	0.533192	2.04716	0.387025	303.349	1	13/28	3
	4763	R.GFYFNKPTGYGSSSR.R	1667.78	-0.0130884	3	CID	9.497e-06	0.771636	2.7147	0.562456	405.351	1	21/56	3
	4764	R.GFYFNKPTGYGSSSR.R	1667.78	-0.0110608	2	CID	0.00743865	0.809905	3.06208	0.453129	393.234	1	14/28	3
	4916	R.GFYFNKPTGYGSSSR.R	1667.78	-0.0127222	3	CID	9.67786e-06	0.73895	3.08159	0.559355	285.082	1	17/56	3
	4919	R.GFYFNKPTGYGSSSR.R	1667.78	-0.00910768	2	CID	0.00125953	0.348612	2.24963	0.356758	177.086	1	10/28	3
	5077	R.GFYFNKPTGYGSSSR.R	1667.78	-0.00764284	2	CID	6.62921e-05	0.485704	2.03544	0.448699	312.271	1	11/28	3
	5177	R.RLEMYCAPLKPAK.S	1576.83	-0.0116236	3	CID	0.00425658	0.806874	2.86031	0.307279	840.62	1	22/48	3
	5227	R.GFYFNKPTGYGSSSR.R	1667.78	-0.0145533	3	CID	0.00033188	0.589468	2.77535	0.466177	238.856	1	16/56	3
	5315	R.RLEMYCAPLKPAK.S	1576.83	-0.0129053	3	CID	0.00616263	0.787085	3.21335	0.338098	651.221	1	19/48	3
	5454	R.RLEMYCAPLKPAK.S	1576.83	-0.0116236	3	CID	0.000110777	0.845287	3.00945	0.374301	850.979	1	22/48	3
	5597	R.RLEMYCAPLKPAK.S	1576.83	-0.0129053	3	CID	5.92498e-05	0.85422	3.33864	0.491546	654.256	1	19/48	3
	5734	R.RLEMYCAPLKPAK.S	1576.83	-0.0116236	3	CID	0.000575082	0.764596	2.79809	0.415449	618.486	1	19/48	3
	5871	R.RLEMYCAPLKPAK.S	1576.83	-0.012356	3	CID	0.0001308	0.764576	2.925	0.44218	551.013	1	18/48	3
	6152	R.RLEMYCAPLKPAK.S	1576.83	-0.0125391	3	CID	0.00751555	0.414749	2.63383	0.417628	156.725	1	12/48	3
	6298	-.RLEMYCAPLKPAK.-	1576.83	-0.0149195	3	CID	0.00824328	0.468232	2.92401	0.271261	291.519	3	14/48	3
10	glyceraldehyde-3-phosphate dehydrogenase [Homo sapiens]						1.77299e-10	1.73775	20.1438		36030.4	7669492	2 (2 0 0 0 0)
	3960	K.IISNASCTTNCLAPLAK.V	1833.92	-0.00971804	2	CID	1.77299e-10	0.916535	2.87508	0.565943	979.15	1	18/32
	4684	R.VPTANVSVVDLTCR.L	1530.79	-0.00800905	2	CID	1.95436e-06	0.821211	2.67357	0.482463	558.814	1	14/26
11	UDP-GlcNAc:betaGal beta-1,3-N-acetylglucosaminyltransferase 1 [Homo sapiens]						2.11638e-10	0.949614	10.2109		47088.9	5802984	1 (1 0 0 0 0)
	4062	R.TALASGGVLDASGDYR.V	1552.76	-0.0110608	2	CID	2.11638e-10	0.949614	4.2183	0.62105	832.458	1	17/30
12	PREDICTED: similar to complement component C3, partial [Homo sapiens]						4.28749e-10	4.28526	70.1715		144718	169218213	8 (8 0 0 0 0)
	4162	R.IPIEDGSGEVVLSR.K	1470.78	-0.00971804	2	CID	4.28749e-10	0.953974	3.43099	0.633308	1000.09	1	19/26	1
	4511	K.TIYTPGSTVLYR.I	1370.73	-0.00788698	2	CID	0.000113021	0.560773	2.23356	0.481091	218.215	1	10/22	1
	5511	R.VPVAVQGEDTVQSLTQGDGVAK.L	2198.13	-0.0130274	3	CID	0.0005192	0.536867	2.82852	0.341403	286.365	1	20/84	1
	5526	R.VPVAVQGEDTVQSLTQGDGVAK.L	2198.13	-0.0143567	2	CID	5.32636e-05	0.430532	2.23985	0.439914	231.242	1	12/42	1
	6039	R.LVAYYTLIGASGQR.E	1511.82	-0.0073987	2	CID	0.000443465	0.767374	2.17893	0.412484	481.432	1	16/26	1
	6861	K.VFLDCCNYITELR.R	1702.79	-0.00398073	2	CID	3.1516e-05	0.551459	2.03843	0.341931	325.299	1	12/24	1
	7848	R.ILLQGTPVAQMTEDAVDAER.L	2157.09	-0.0124036	2	CID	3.46609e-06	0.658214	2.59288	0.455365	313.459	1	14/38	1
	8006	K.EYVLPSFEVIVEPTEK.F	1878.97	-0.00764284	2	CID	0.000390626	0.362939	2.02344	0.291888	252.493	1	12/30	1
13	alpha-2-HS-glycoprotein [Homo sapiens]						1.07822e-09	1.11914	20.2205		39315.7	156523970	3 (3 0 0 0 0)
	3152	K.HTLNQIDEVK.V	1196.63	-0.00996218	2	CID	0.00826088	0.205138	2.0435	0.126943	93.4194	1	9/18
	3913	R.TVVQPSVGAAAGPVVPPCPGR.I	2016.07	-0.0143091	3	CID	0.00629622	0.902162	4.40998	0.47952	679.614	1	24/80
	3919	R.TVVQPSVGAAAGPVVPPCPGR.I	2016.07	-0.00800905	2	CID	1.07822e-09	0.914	3.85752	0.527553	539.252	1	20/40
14	keratin 14 [Homo sapiens]						1.16579e-09	12.6275	160.325		51589.5	15431310	24 (24 0 0 0 0)
	2518	R.EVATNSELVQSGK.S	1361.69	-0.0094739	2	CID	0.00948042	0.307109	2.03449	0.328005	178.344	1	10/24	1
	2741	R.ILNEM*RDQYEK.M	1454.69	-0.00966534	2	CID	0.00460078	0.628264	2.56695	0.31848	196.496	1	11/20	1
	3015	R.APSTYGGGLSVSSSR.F	1425.7	-0.0105725	2	CID	2.15542e-08	0.93626	4.07847	0.558791	730.193	1	16/28
	3086	K.NHEEEMNALR.G	1242.55	-0.00922976	2	CID	1.29672e-05	0.890787	2.95767	0.517864	396.846	1	13/18	1
	3576	R.ILNEMRDQYEK.M	1438.7	-0.0110608	2	CID	0.00142094	0.57238	2.92507	0.133637	424.082	1	10/20	1
	3719	K.TEELNREVATNSELVQSGK.S	2104.05	-0.0117456	3	CID	0.00245405	0.944886	4.76482	0.52663	926.001	1	27/72	1
	3734	R.LLEGEDAHLSSSQFSSGSQSSR.D	2309.06	-0.0144922	3	CID	1.16579e-09	0.969772	6.49629	0.599406	934.69	1	28/84
	3746	K.TEELNREVATNSELVQSGK.S	2104.05	-0.0104505	2	CID	4.73182e-07	0.936863	4.33397	0.526965	745.876	1	17/36	1
	3748	R.LLEGEDAHLSSSQFSSGSQSSR.D	2309.06	-0.0121594	2	CID	1.49849e-07	0.918706	3.76982	0.674324	554.845	1	17/42
	3918	R.TKYETELNLR.M	1266.67	-0.00507936	2	CID	0.00296732	0.910006	2.86556	0.462056	655.505	1	14/18
	4097	R.GQVGGDVNVEM*DAAPGVDLSR.I	2101.98	-0.00941338	2	CID	8.14117e-09	0.895624	3.60976	0.674921	411.088	1	16/40
	4683	R.MSVEADINGLR.R	1204.6	-0.00910768	2	CID	8.93427e-08	0.963363	4.10553	0.419016	1313	1	17/20	1
	4969	R.GQVGGDVNVEMDAAPGVDLSR.I	2085.99	-0.0128919	2	CID	2.73291e-07	0.945808	3.95328	0.539792	876.959	1	23/40
	5125	R.GQVGGDVNVEMDAAPGVDLSR.I	2085.99	-0.0104505	2	CID	0.00133356	0.828783	2.92531	0.543839	480.173	1	17/40
	6529	K.DAEEWFFTK.T	1172.53	-0.0073987	2	CID	6.05875e-05	0.947802	3.05116	0.567276	1052.62	1	13/16
	7173	K.ILTATVDNANVLLQIDNAR.L	2054.12	-0.0111829	2	CID	3.20846e-06	0.712513	2.75713	0.497962	367.213	1	13/36
	7175	K.ILTATVDNANVLLQIDNAR.L	2054.12	-0.012295	3	CID	5.96253e-07	0.878648	3.88183	0.382783	792.385	1	25/72
	7300	K.ILTATVDNANVLLQIDNAR.L	2054.12	-0.0109387	2	CID	1.03492e-06	0.975205	5.08009	0.560824	1721.27	1	21/36
	7303	K.ILTATVDNANVLLQIDNAR.L	2054.12	-0.012295	3	CID	1.68548e-09	0.976817	5.65391	0.548753	1999.77	1	32/72
	7419	K.ILTATVDNANVLLQIDNAR.L	2054.12	-0.0119153	2	CID	0.000251514	0.856974	3.12405	0.589086	501.701	1	15/36
	7431	K.ILTATVDNANVLLQIDNAR.L	2054.12	-0.0165064	3	CID	0.00641946	0.864097	3.81555	0.420642	601.369	1	25/72
	7665	R.CEM*EQQNQEYKILLDVK.T	2184.03	-0.0403975	2	CID	0.000342428	0.5629	2.02854	0.35389	479.969	1	13/32	1
	7912	K.DAEEWFFTKTEELNR.E	1914.89	-0.0187647	3	CID	0.000411679	0.525962	2.52429	0.309586	285.492	1	19/56
	7989	R.TMQNLEIELQSQLSMK.A	1892.95	-0.00825319	2	CID	0.00227827	0.65782	2.52155	0.408893	340.093	1	13/30
15	keratin 6C [Homo sapiens]						1.65744e-09	2.40037	30.2391		59988.3	155969697	3 (3 0 0 0 0)
	3203	K.YEELQVTAGR.H	1165.58	-0.00971804	2	CID	8.49203e-06	0.965802	3.57384	0.464581	1603.04	1	16/18	2
	3471	R.AIGGGLSSVGGGSSTIK.Y	1447.78	-0.00874147	2	CID	1.65744e-09	0.96384	4.78169	0.608842	881.065	1	21/32	1
	5395	K.QCASLQAAIADAEQR.G	1631.78	-0.00630007	2	CID	8.30093e-06	0.470732	2.07811	0.339996	371.928	1	12/28
16	keratin 10 [Homo sapiens]						1.7086e-09	15.9604	190.23		58765.5	195972866	29 (29 0 0 0 0)
	2671	R.SLLEGEGSSGGGGR.G	1262.6	-0.00715456	2	CID	0.000829817	0.839243	2.91836	0.451035	566.78	1	15/26
	2764	R.SQYEQLAEQNRK.D	1493.73	-0.0125257	2	CID	0.000182466	0.481893	2.3158	0.337284	232.994	1	10/22
	2821	R.SQYEQLAEQNR.K	1365.64	-0.0108167	2	CID	1.96515e-06	0.970679	4.342	0.390271	1709.05	1	17/20
	3033	R.LENEIQTYR.S	1165.58	-0.00922976	2	CID	0.000120837	0.940037	3.30963	0.161393	1308.33	1	15/16
	3212	R.ALEESNYELEGK.I	1381.65	-0.0094739	2	CID	5.66934e-09	0.974989	4.19996	0.625548	1801.86	1	17/22
	3780	R.LKYENEVALR.Q	1234.68	-0.0102063	2	CID	6.50998e-07	0.90428	2.93598	0.32658	689.051	1	15/18
	4100	K.QSLEASLAETEGR.Y	1390.68	-0.00910768	2	CID	2.37905e-05	0.822745	3.50043	0.388347	317.939	1	13/24
	4219	R.VLDELTLTK.A	1031.6	-0.00800905	2	CID	1.30072e-05	0.93413	3.37359	0.447542	620.322	1	14/16
	4810	K.IRLENEIQTYR.S	1434.77	-0.00532351	2	CID	0.0085684	0.527543	2.02744	0.345783	193.07	1	11/20
	4965	K.IRLENEIQTYR.S	1434.77	-0.00764284	2	CID	0.00341711	0.574155	2.52272	0.299223	295.217	1	10/20
	5044	K.GSLGGGFSSGGFSGGSFSR.G	1707.77	-0.00922976	2	CID	3.38198e-06	0.881148	3.98095	0.526778	531.123	1	14/36
	5201	K.GSLGGGFSSGGFSGGSFSR.G	1707.77	-0.0100842	2	CID	5.18599e-09	0.899085	3.51939	0.61569	626.26	1	16/36
	5339	K.GSLGGGFSSGGFSGGSFSR.G	1707.77	-0.00105104	2	CID	2.9685e-05	0.800138	3.28971	0.520352	396.521	1	14/36
	5880	R.AETECQNTEYQQLLDIK.I	2082.96	-0.00874147	2	CID	1.3765e-06	0.815042	3.21786	0.343889	535.619	1	15/32
	6025	R.AETECQNTEYQQLLDIK.I	2082.96	-0.00800905	2	CID	1.40466e-08	0.905638	3.02618	0.437813	1042.58	1	17/32
	6038	R.GSSGGGCFGGSSGGYGGLGGFGGGSFR.G	2342.98	-0.0287134	3	CID	0.00263596	0.887923	3.91757	0.51388	707.528	1	29/104
	6052	R.GSSGGGCFGGSSGGYGGLGGFGGGSFR.G	2342.98	-0.0109387	2	CID	2.05844e-08	0.922486	3.74393	0.649652	798.854	1	19/52
	6988	K.ELTTEIDNNIEQISSYK.S	1996.97	-0.0100842	2	CID	1.7086e-09	0.822952	2.27515	0.529868	674.404	1	16/32
	8039	R.NVSTGDVNVEMNAAPGVDLTQLLNNM*R.S	2888.39	-0.0230847	3	CID	0.00144235	0.859441	3.40817	0.538842	608.702	1	27/104
	8424	R.NVQALEIELQSQLALK.Q	1797.01	-0.00581179	2	CID	2.28548e-05	0.960095	4.59532	0.549586	1105.11	1	17/30
	8522	R.NVQALEIELQSQLALK.Q	1797.01	-0.0114405	3	CID	0.00118524	0.595552	3.00756	0.398671	278.396	1	16/60
	8533	R.NVQALEIELQSQLALK.Q	1797.01	-0.00556765	2	CID	0.000319814	0.916989	3.39273	0.407878	820.1	1	19/30
	8645	R.NVQALEIELQSQLALK.Q	1797.01	-0.00544558	2	CID	0.00485801	0.575318	2.0247	0.450122	348.98	1	13/30
	8698	K.NQILNLTTDNANILLQIDNAR.L	2367.26	-0.0142481	3	CID	7.51607e-06	0.850076	3.60794	0.548936	507.255	1	21/80
	8879	R.NVSTGDVNVEM*NAAPGVDLTQLLNNMR.S	2888.39	-0.014845	3	CID	0.000235359	0.80789	3.53297	0.477278	384.03	1	24/104
	9489	R.NVSTGDVNVEMNAAPGVDLTQLLNNMR.S	2872.39	-0.0168116	3	CID	0.0012977	0.875172	4.02352	0.504271	522.624	1	25/104
	9522	R.NVSTGDVNVEMNAAPGVDLTQLLNNMR.S	2872.39	-0.0153333	2	CID	7.9819e-07	0.765591	2.43095	0.655563	415.125	1	15/52
	9605	R.NVSTGDVNVEMNAAPGVDLTQLLNNMR.S	2872.39	-0.0102198	3	CID	5.0468e-06	0.881781	3.74568	0.578689	629.357	1	24/104
	11395	R.YCVQLSQIQAQISALEEQLQQIR.A	2746.42	-0.00985355	3	CID	9.67861e-07	0.724968	3.23233	0.4171	265.973	1	22/88
17	PREDICTED: similar to C4A protein isoform 1 [Homo sapiens]						2.39011e-09	6.73073	80.2381		192754	239740684	11 (11 0 0 0 0)
	2993	K.LVNGQSHISLSK.A	1282.71	-0.00898561	2	CID	7.88908e-05	0.884534	2.93332	0.543028	539.685	1	14/22	4
	3393	K.FACYYPR.V	976.435	-0.00715456	2	CID	0.00260552	0.860362	2.10813	0.408305	628.072	1	10/12	4
	3487	K.VLSLAQEQVGGSPEK.L	1541.82	-0.0126477	2	CID	2.39011e-09	0.970248	4.76237	0.523081	1450.5	1	19/28	3
	4475	R.LLATLCSAEVCQCAEGK.C	1909.88	-0.0086194	2	CID	1.69067e-06	0.811447	2.92228	0.575911	440.921	1	13/32	4
	4488	R.LLATLCSAEVCQCAEGK.C	1909.88	-0.0115015	3	CID	5.23706e-09	0.813137	3.8454	0.452309	354.965	1	19/64	4
	6711	R.GLEEELQFSLGSK.I	1436.73	-0.011305	2	CID	0.0046619	0.677785	2.73464	0.270347	391.171	1	13/24	4
	7285	R.TTNIQGINLLFSSR.R	1563.85	-0.0124036	2	CID	4.31161e-06	0.745453	3.11364	0.575523	218.227	1	10/26	4
	7454	R.AACAQLNDFLQEYGTQGCQV.-	2273	-0.0143702	3	CID	0.00816991	0.735918	3.18675	0.510471	324.727	1	18/76	4
	7464	R.AACAQLNDFLQEYGTQGCQV.-	2273	-0.00874147	2	CID	2.72584e-09	0.864356	2.35004	0.580811	814.052	1	18/38	4
	9130	R.VTASDPLDTLGSEGALSPGGVASLLR.L	2483.3	-0.0100367	3	CID	1.30875e-05	0.914856	4.57756	0.363854	900.409	1	31/100	3
	9155	R.VTASDPLDTLGSEGALSPGGVASLLR.L	2483.3	-0.0177747	2	CID	0.000768091	0.443191	2.18102	0.432146	290.919	1	13/50	3
18	vitamin D-binding protein precursor [Homo sapiens]						5.54374e-09	2.73799	30.2232		52883	32483410	3 (3 0 0 0 0)
	3491	K.SCESNSPFPVHPGTAECCTK.E	2264.94	-0.0183374	3	CID	9.68008e-05	0.846676	3.21464	0.545097	540.346	1	25/76
	3708	K.SLGECCDVEDSTTCFNAK.G	2092.83	-0.0128919	2	CID	5.54374e-09	0.947195	4.4635	0.675754	602.766	1	16/34
	4428	K.EVVSLTEACCAEGADPDCYDTR.T	2518.02	-0.0151026	3	CID	1.68999e-08	0.944122	4.22746	0.564917	1120.49	1	30/84
19	complement factor B preproprotein [Homo sapiens]						6.3298e-09	1.80705	20.175		85478.6	67782358	2 (2 0 0 0 0)
	3145	K.VSEADSSNADWVTK.Q	1508.69	-0.011305	2	CID	6.3298e-09	0.946708	3.49988	0.570302	1069.7	1	17/26
	4603	R.YGLVTYATYPK.I	1275.66	-0.00849733	2	CID	1.43837e-05	0.860343	2.7361	0.536303	413.227	1	13/20
20	cystatin C precursor [Homo sapiens]						1.11588e-08	5.05765	70.1767		15789.1	4503107	12 (12 0 0 0 0)
	3186	R.LVGGPM*DASVEEEGVR.R	1660.78	-0.0109476	2	CID	5.77838e-05	0.826316	3.03192	0.54765	409.237	1	14/30
	3833	R.LVGGPMDASVEEEGVRR.A	1800.89	-0.0102063	2	CID	0.00479748	0.187464	2.15324	0.247849	125.592	1	10/32
	3923	R.LVGGPMDASVEEEGVR.R	1644.79	-0.00971804	2	CID	1.744e-06	0.889815	2.79192	0.551337	861.353	1	16/30
	4575	R.ALDFAVGEYNK.A	1226.61	-0.00874147	2	CID	0.000114396	0.938054	3.53302	0.332164	1204.88	1	15/20
	4726	R.ALDFAVGEYNK.A	1226.61	-0.00800905	2	CID	8.13113e-05	0.925027	3.52606	0.290161	1019.77	1	15/20
	4776	R.RALDFAVGEYNK.A	1382.71	-0.00202761	2	CID	0.00103079	0.87163	3.2818	0.546973	448.083	1	12/22
	5332	R.ALDFAVGEYNK.A	1226.61	-0.00678835	2	CID	0.00825265	0.33262	2.49388	0.19914	189.809	1	9/20
	8173	K.AFCSFQIYAVPWQGTM*TLSK.S	2351.12	-0.0107447	2	CID	2.24383e-05	0.479166	2.05321	0.494095	193.316	1	12/38
	8855	K.AFCSFQIYAVPWQGTMTLSK.S	2335.12	-0.0102063	2	CID	2.80628e-08	0.849817	2.88144	0.660294	339.668	1	16/38
	8859	K.AFCSFQIYAVPWQGTMTLSK.S	2335.12	-0.0133936	3	CID	0.000130703	0.807976	3.23008	0.478658	487.033	1	23/76
	8967	K.AFCSFQIYAVPWQGTMTLSK.S	2335.12	-0.0104505	2	CID	0.000207605	0.687442	2.6001	0.558231	212.003	1	13/38
	8970	K.AFCSFQIYAVPWQGTMTLSK.S	2335.12	-0.0104639	3	CID	1.11588e-08	0.878236	3.16162	0.481685	946.01	1	26/76
21	keratin 5 [Homo sapiens]						1.1647e-08	9.44451	120.237		62340	119395754	12 (12 0 0 0 0)
	2473	K.YEELQQTAGR.H	1194.57	-0.0100842	2	CID	0.00103783	0.759554	2.33925	0.502431	294.985	1	11/18
	2675	K.AQYEEIANR.S	1093.53	-0.00837526	2	CID	0.000243764	0.855583	2.87029	0.323518	327.987	1	13/16
	3262	R.TEAESWYQTK.Y	1242.56	-0.00971804	2	CID	0.000249691	0.949252	3.21332	0.485761	1108.84	1	15/18
	3473	R.VSLAGACGVGGYGSR.S	1410.68	-0.00910768	2	CID	1.1647e-08	0.960592	4.60372	0.530053	1074.02	1	18/28
	3510	R.GLGVGFGSGGGSSSSVK.F	1439.71	-0.00727663	2	CID	4.88047e-05	0.960202	4.73134	0.628264	863.417	1	19/32
	3516	R.SLYNLGGSKR.I	1094.6	-0.00752077	2	CID	0.000230686	0.679565	2.37514	0.249742	374.824	1	12/18
	3553	R.ISISTSGGSFR.N	1111.57	-0.011427	2	CID	0.00301319	0.889559	2.98836	0.362381	685.227	1	15/20
	3635	R.SFSTASAITPSVSR.T	1410.72	-0.00971804	2	CID	1.35411e-07	0.958595	4.2898	0.608451	953.01	1	17/26
	4082	R.TTAENEFVM*LK.K	1298.63	-0.0101254	2	CID	0.00243408	0.696508	2.61037	0.392352	286.97	1	11/20
	4734	K.QCANLQNAIADAEQR.G	1701.8	-0.0108167	2	CID	0.00622599	0.660159	2.51092	0.516268	332.694	1	11/28
	4926	R.TTAENEFVMLK.K	1282.63	-0.00922976	2	CID	0.00509365	0.295317	2.04025	0.290507	143.968	1	9/20
	7599	K.VDALMDEINFMK.M	1425.68	-0.011427	2	CID	0.00539563	0.779625	2.73321	0.309201	556.662	1	13/22
22	proprotein convertase subtilisin/kexin type 1 inhibitor precursor [Homo sapiens]						1.44817e-08	2.88333	30.2257		27355.8	7019519	3 (3 0 0 0 0)
	2961	R.ILAGSADSEGVAAPR.R	1413.73	-0.00898561	2	CID	1.44817e-08	0.978024	4.44834	0.521675	2359.48	1	21/28
	3261	R.GEAAGAVQELAR.A	1171.61	-0.00837526	2	CID	4.92381e-06	0.976443	4.5137	0.358463	2246.05	1	20/22
	4951	R.NSDPALGLDDDPDAPAAQLAR.A	2122	-0.0106946	2	CID	4.73047e-08	0.928864	3.3356	0.558366	952.633	1	21/40
23	EGF-containing fibulin-like extracellular matrix protein 1 precursor [Homo sapiens]						2.76396e-08	3.08724	40.163		54604.3	9665262	4 (4 0 0 0 0)
	2864	R.GSFACQCPPGYQK.R	1499.64	-0.00935183	2	CID	7.31774e-05	0.583542	2.52755	0.436896	273.542	1	10/24	2
	2955	R.CVCPVSNAMCR.E	1353.55	-0.00874147	2	CID	0.000657874	0.658075	2.16081	0.535204	274.853	1	10/20	2
	3561	R.ADQVCINLR.G	1088.55	-0.0086194	2	CID	6.87613e-05	0.922961	3.22189	0.327892	939.362	1	13/16	2
	3966	R.NPCQDPYILTPENR.C	1716.8	-0.013136	2	CID	2.76396e-08	0.922665	3.25946	0.485303	1028.34	1	15/26	2
24	Trypsin_porcine						3.29552e-08	0.969269	10.2787		24393.8		5 (5 0 0 0 0)
	6391	R.LGEHNIDVLEGNEQFINAAK.I	2211.1	-0.0104505	2	CID	1.76065e-06	0.779814	3.03662	0.343271	659.092	1	15/38
	6505	R.LGEHNIDVLEGNEQFINAAK.I	2211.1	-0.0130274	3	CID	3.29552e-08	0.969269	5.57363	0.476637	1572.26	1	31/76
	6531	R.LGEHNIDVLEGNEQFINAAK.I	2211.1	-0.0094739	2	CID	6.43864e-07	0.941429	3.16497	0.631873	1080.54	1	21/38
	6632	R.LGEHNIDVLEGNEQFINAAK.I	2211.1	-0.0165064	3	CID	3.99236e-07	0.972653	5.37704	0.490832	1992.85	1	30/76
	6765	R.LGEHNIDVLEGNEQFINAAK.I	2211.1	-0.0139429	3	CID	0.00351823	0.829118	3.59568	0.330911	689.617	1	25/76
25	transferrin [Homo sapiens]						1.64198e-07	3.91771	60.2166		76999.7	4557871	6 (6 0 0 0 0)
	3312	K.IECVSAETTEDCIAK.I	1725.77	-0.0104505	2	CID	1.64198e-07	0.977391	4.33127	0.609412	1912.03	1	22/28
	3829	K.DSGFQMNQLR.G	1195.55	-0.00568972	2	CID	0.000848386	0.63395	2.16627	0.364365	246.899	1	11/18
	4503	K.LCMGSGLNLCEPNNK.E	1706.77	-0.00349245	2	CID	1.37591e-05	0.462963	2.07349	0.47892	153.748	1	11/28
	4988	K.CSTSSLLEACTFR.R	1531.69	-0.00971804	2	CID	1.30619e-06	0.903211	3.35784	0.649664	466.192	1	13/24
	6108	K.M*YLGYEYVTAIR.N	1494.73	-0.00739055	2	CID	0.00512249	0.279468	2.12834	0.173416	200.145	1	10/22
	6934	K.MYLGYEYVTAIR.N	1478.73	-0.00898561	2	CID	0.000306128	0.660725	2.88359	0.471921	241.807	1	9/22
26	keratin 17 [Homo sapiens]						2.30763e-07	3.38043	40.2583		48076.1	4557701	6 (6 0 0 0 0)
	3221	K.ASLEGNLAETENR.Y	1403.68	-0.053053	2	CID	0.00496816	0.788982	3.1158	0.207273	641.89	1	14/24
	3379	R.ALEEANTELEVK.I	1345.68	-0.00886354	2	CID	3.78237e-06	0.969021	4.03856	0.533074	1605.45	1	17/22
	7672	K.ILTATVDNANILLQIDNAR.L	2068.14	-0.00385866	2	CID	2.30763e-07	0.862428	3.33489	0.604441	468.198	1	14/36
	7768	K.ILTATVDNANILLQIDNAR.L	2068.14	-0.0119287	3	CID	5.0271e-05	0.939316	5.16566	0.488974	753.198	1	24/72
	7778	K.ILTATVDNANILLQIDNAR.L	2068.14	-0.00825319	2	CID	0.000216272	0.556288	2.22525	0.414764	397.922	1	13/36
	12549	R.YCVQLSQIQGLIGSVEEQLAQLR.C	2632.38	-0.00887699	3	CID	7.77496e-06	0.760002	2.99585	0.580578	272.416	1	21/88
27	PREDICTED: hypothetical protein XP_002348153 [Homo sapiens]						3.43773e-07	0.847356	10.1538		27975.8	239752152	2 (2 0 0 0 0)
	6845	K.YAASSYLSLTPEQWK.S	1743.86	-0.00483522	2	CID	3.43773e-07	0.847356	3.07571	0.594613	403.538	1	13/28
	6982	K.YAASSYLSLTPEQWK.S	1743.86	-0.0094739	2	CID	4.95177e-06	0.649922	2.22599	0.51933	330.455	1	12/28
28	apolipoprotein E precursor [Homo sapiens]						3.88952e-07	10.5807	120.205		36131.8	4557325	14 (14 0 0 0 0)
	2693	K.VQAAVGTSAAPVPSDNH.-	1620.8	-0.00922976	2	CID	0.000577599	0.881422	4.08805	0.546745	400.756	1	13/32
	2715	R.LSKELQAAQAR.L	1214.69	-0.00984011	2	CID	3.168e-05	0.885804	2.79603	0.482791	761.446	1	13/20
	2731	R.LAVYQAGAR.E	948.526	-0.00800905	2	CID	0.00141589	0.869843	2.39248	0.309791	841.383	1	13/16
	2901	R.AKLEEQAQQIR.L	1313.72	-0.00910768	2	CID	1.02134e-05	0.912948	3.34301	0.438177	681.891	1	14/20
	3060	R.LGPLVEQGR.V	968.552	-0.00782595	2	CID	0.000238154	0.77729	2.72438	0.37184	267.919	1	11/16
	3141	R.LGADMEDVCGR.L	1222.52	-0.00971804	2	CID	2.48521e-06	0.948697	3.55246	0.581922	1037	1	14/20
	3621	R.AATVGSLAGQPLQER.A	1497.8	-0.0105725	2	CID	1.11807e-06	0.949919	4.09301	0.478216	950.459	1	19/28
	3689	R.GEVQAM*LGQSTEELR.V	1663.8	-0.00890721	2	CID	2.69172e-06	0.954479	3.63642	0.562708	1150.22	1	19/28
	4327	K.SELEEQLTPVAEETR.A	1730.84	-0.0102063	2	CID	1.26457e-06	0.907363	3.85119	0.440969	641.226	1	15/28
	5248	K.AYKSELEEQLTPVAEETR.A	2093.04	-0.0192395	2	CID	0.00102091	0.778404	2.95189	0.535894	355.319	1	13/34
	5381	K.AYKSELEEQLTPVAEETR.A	2093.04	-0.00800905	2	CID	2.65605e-05	0.818579	2.47999	0.476171	702.823	1	16/34
	5581	R.GEVQAMLGQSTEELR.V	1647.8	-0.00984011	2	CID	0.00203728	0.775855	2.57021	0.367666	599.742	1	15/28
	9024	R.WVQTLSEQVQEELLSSQVTQELR.A	2730.39	-0.0120508	3	CID	3.54049e-06	0.824902	3.27223	0.550123	433.55	1	23/88
	9137	R.WVQTLSEQVQEELLSSQVTQELR.A	2730.39	-0.0135157	3	CID	3.88952e-07	0.898525	3.90002	0.573248	601.339	1	25/88
29	keratin 2 [Homo sapiens]						4.30367e-07	7.78398	90.227		65393.2	47132620	14 (14 0 0 0 0)
	2721	R.GFSSGSAVVSGGSR.R	1254.61	-0.00971804	2	CID	0.0006804	0.964958	4.09803	0.558983	1255.71	1	20/26
	3065	R.STSSFSCLSR.H	1131.51	-0.00959597	2	CID	2.76935e-05	0.860242	2.68049	0.443904	478.121	1	13/18
	3441	R.FLEQQNQVLQTK.W	1475.79	-0.00922976	2	CID	3.83612e-05	0.978864	4.53992	0.493694	2205.49	1	19/22	2
	3451	R.FLEQQNQVLQTK.W	1475.79	-0.0107996	3	CID	0.00679875	0.865936	3.42714	0.308978	893.445	1	21/44	2
	3486	K.IEISELNR.V	973.531	-0.00709352	2	CID	0.00100267	0.837576	2.87838	0.11618	586.94	1	12/14	1
	3551	R.TAAENDFVTLKK.D	1336.71	-0.00922976	2	CID	0.000146786	0.676908	2.74294	0.298572	347.252	1	12/22
	3610	R.FLEQQNQVLQTK.W	1475.79	-0.0103284	2	CID	0.0060522	0.951064	4.11716	0.451992	1044.74	1	15/22	2
	3650	K.NVQDAIADAEQR.G	1329.64	-0.00971804	2	CID	6.49088e-07	0.93733	3.71281	0.52366	768.522	1	15/22
	3679	K.YEELQVTVGR.H	1193.62	-0.00922976	2	CID	3.16764e-05	0.954178	3.15599	0.501657	1312.19	1	15/18
	3799	R.FLEQQNQVLQTK.W	1475.79	-0.0100842	2	CID	0.00212281	0.843033	3.0737	0.375823	554.067	1	13/22	2
	3904	R.TAAENDFVTLK.K	1208.62	-0.0086194	2	CID	0.00131953	0.80034	2.61543	0.434854	504.505	1	12/20
	4030	R.FLEQQNQVLQTK.W	1475.79	-0.00642214	2	CID	3.26112e-05	0.812456	3.09645	0.323255	461.308	1	13/22	2
	8117	K.VDLLNQEIEFLK.V	1460.8	-0.00800905	2	CID	0.000222928	0.92976	3.24713	0.519539	715.917	1	16/22
	8222	K.VDLLNQEIEFLK.V	1460.8	-0.00874147	2	CID	4.30367e-07	0.939993	3.33244	0.431189	982.038	1	17/22
30	PREDICTED: similar to hCG2040021 [Homo sapiens]						4.32036e-07	0.907281	10.1764		14577.9	239757666	1 (1 0 0 0 0)
	3274	R.FSGSNSGNTATLTISR.V	1612.79	-0.0108167	2	CID	4.32036e-07	0.907281	3.52805	0.487769	668.782	1	17/30
31	apolipoprotein C-III precursor [Homo sapiens]						4.78583e-07	0.877702	10.1993		10845.5	4557323	2 (2 0 0 0 0)
	3443	K.DALSSVQESQVAQQAR.G	1716.85	-0.0135767	3	CID	4.78583e-07	0.877702	3.98583	0.519683	271.83	1	25/60
	3444	K.DALSSVQESQVAQQAR.G	1716.85	-0.0116712	2	CID	3.73996e-06	0.939582	3.0072	0.476869	1400.38	1	19/30
32	keratin 75 [Homo sapiens]						4.8325e-07	0.73255	10.1313		59524.1	153791158	1 (1 0 0 0 0)
	4521	K.DVDAAYMNKVELEAK.V	1695.83	-0.00642214	2	CID	4.8325e-07	0.73255	2.62547	0.441419	435.204	1	13/28	1
33	fatty acid binding protein 5 (psoriasis-associated) [Homo sapiens]						5.97958e-07	2.70913	30.2052		15154.5	4557581	3 (3 0 0 0 0)
	3140	K.TTQFSCTLGEK.F	1271.59	-0.00971804	2	CID	0.000478598	0.900911	2.91208	0.448086	769.292	1	14/20
	3554	K.LVVECVM*NNVTCTR.I	1710.8	-0.00874548	2	CID	2.11313e-06	0.843191	2.82973	0.546357	529.895	1	13/26
	5369	K.LVVECVMNNVTCTR.I	1694.8	-0.0109387	2	CID	5.97958e-07	0.965032	4.10318	0.547292	1361.32	1	18/26
34	VGF nerve growth factor inducible precursor [Homo sapiens]						6.10609e-07	1.54271	20.1656		67217.8	17136078	2 (2 0 0 0 0)
	3717	K.AYQGVAAPFPK.A	1148.61	-0.00935183	2	CID	6.10609e-07	0.949342	3.31125	0.462833	1236.01	1	16/20
	4171	R.LLQQGLAQVEAGR.R	1382.78	-0.00898561	2	CID	0.000495391	0.593366	2.67621	0.371063	253.108	1	11/24
35	junction plakoglobin [Homo sapiens]						7.6048e-07	2.4787	30.1852		81692.9	12056468	3 (3 0 0 0 0)
	3664	K.LLNDEDPVVVTK.A	1341.73	-0.00776491	2	CID	7.6048e-07	0.94233	3.70403	0.393063	1084.77	1	16/22	1
	6402	R.ALMGSPQLVAAVVR.T	1411.81	-0.00935183	2	CID	0.00327258	0.845827	3.19656	0.389637	529.5	1	15/26	1
	9607	K.ILVNQLSVDDVNVLTCATGTLSNLTCNNSK.N	3263.62	-0.00637455	3	CID	1.60708e-06	0.69054	2.70993	0.507351	269.278	1	23/116	1
36	calmodulin-like 5 [Homo sapiens]						9.10735e-07	0.802607	10.1785		15882.8	223278387	2 (2 0 0 0 0)
	6471	K.AFSAVDTDGNGTINAQELGAALK.A	2263.12	-0.00703249	2	CID	9.10735e-07	0.802607	3.04856	0.514601	380.704	1	17/44
	6489	K.AFSAVDTDGNGTINAQELGAALK.A	2263.12	-0.0116236	3	CID	2.6297e-05	0.869324	3.56908	0.45706	751.616	1	28/88
37	keratin 76 [Homo sapiens]						2.22693e-06	3.59347	50.2026		65800.1	153791670	7 (7 0 0 0 0)
	2644	R.AQYEEIAQR.S	1107.54	-0.00910768	2	CID	0.000147291	0.823808	2.61695	0.115399	740.189	1	13/16	5
	2793	R.KLLEGEECR.M	1133.56	-0.00996218	2	CID	0.000134395	0.488609	2.06785	0.266227	326.174	1	9/16	9
	3814	K.FASFIDK.V	827.43	-0.00605593	2	CID	0.00428973	0.85848	2.17227	0.203715	579.187	1	12/12	17
	5087	K.FASFIDKVR.F	1082.6	-0.00800905	2	CID	0.00461002	0.54747	2.12558	0.105831	387.55	1	11/16	16
	6059	K.LALDVEIATYR.K	1263.69	-0.011305	2	CID	0.000597571	0.838345	2.77716	0.303414	594.621	1	14/20	8
	6195	K.LALDVEIATYR.K	1263.69	-0.00898561	2	CID	3.24629e-05	0.952746	3.62992	0.313606	1500.61	1	16/20	8
	6335	K.LALDVEIATYR.K	1263.69	-0.0086194	2	CID	2.22693e-06	0.875107	3.00889	0.275663	829.529	1	14/20	8
38	insulin-like growth factor binding protein 2, 36kDa [Homo sapiens]						2.94763e-06	2.48771	30.174		35114.4	55925576	3 (3 0 0 0 0)
	3214	R.GECWCVNPNTGK.L	1421.59	-0.00971804	2	CID	1.00999e-05	0.898841	3.01373	0.531946	775.292	1	13/22
	4019	R.GDPECHLFYNEQQEAR.G	1992.85	-0.0147974	3	CID	1.08096e-05	0.813254	3.47965	0.510374	302.16	1	20/60
	5046	R.TPCQQELDQVLER.I	1615.77	-0.0117932	2	CID	2.94763e-06	0.775617	3.01598	0.366023	466.735	1	12/24
39	apolipoprotein D precursor [Homo sapiens]						3.49778e-06	4.42286	50.2043		21261.8	4502163	5 (5 0 0 0 0)
	2605	K.VLNQELR.A	871.5	-0.00678835	2	CID	0.00159642	0.7865	2.00735	0.17642	490.501	1	11/12
	2720	K.MTVTDQVNCPK.L	1292.6	-0.0106946	2	CID	3.49778e-06	0.955295	3.53	0.591415	1100.59	1	15/20
	2782	K.KMTVTDQVNCPK.L	1420.69	-0.0102063	2	CID	6.29548e-06	0.967099	4.08663	0.48883	1395.51	1	18/22
	3343	K.CPNPPVQENFDVNK.Y	1657.76	-0.0125391	3	CID	0.000170516	0.915663	3.7676	0.456761	920.723	1	24/52
	3959	K.NILTSNNIDVK.K	1230.67	-0.00874147	2	CID	0.000404468	0.798299	3.02126	0.345408	440.837	1	12/20
40	apolipoprotein A-I preproprotein [Homo sapiens]						3.9031e-06	2.21052	30.1341		30758.9	4557321	4 (4 0 0 0 0)
	5487	K.DSGRDYVSQFEGSALGK.Q	1815.85	-0.0104505	2	CID	2.93918e-05	0.700422	2.66182	0.476145	364.928	1	13/32
	6909	K.LLDNWDSVTSTFSK.L	1612.79	-0.00849733	2	CID	3.9031e-06	0.634982	2.68155	0.514991	220.604	1	10/26
	7046	K.LLDNWDSVTSTFSK.L	1612.79	-0.00874147	2	CID	0.0025696	0.732087	2.57018	0.515288	347.763	1	12/26
	9030	K.VSFLSALEEYTK.K	1386.72	-0.00825319	2	CID	3.09065e-05	0.875117	2.52688	0.487139	641.936	1	15/22
41	insulin-like growth factor 2 isoform 2 [Homo sapiens]						4.23099e-06	0.920011	10.1347		26313.5	189083846	1 (1 0 0 0 0)
	3506	R.GIVEECCFR.S	1169.51	-0.00800905	2	CID	4.23099e-06	0.920011	2.69309	0.532429	694.229	1	13/16	2
42	complement component 1, q subcomponent, B chain precursor [Homo sapiens]						6.68606e-06	0.863127	10.145		26704.5	87298828	1 (1 0 0 0 0)
	4700	K.LEQGENVFLQATDK.N	1591.8	-0.0133801	2	CID	6.68606e-06	0.863127	2.9008	0.531781	586.51	1	14/26
43	desmoplakin isoform I [Homo sapiens]						6.74879e-06	4.65607	60.1719		331568	58530840	6 (6 0 0 0 0)
	3316	K.YGDGIQLTR.S	1022.53	-0.0094739	2	CID	4.88339e-05	0.903839	2.67148	0.295881	875.571	1	14/16	1
	3847	R.QLQNIIQATSR.E	1271.71	-0.00910768	2	CID	0.00177321	0.767161	2.64174	0.377695	256.939	1	13/20	1
	4094	R.LNDSILQATEQR.R	1387.72	-0.014845	2	CID	6.74879e-06	0.87717	3.43781	0.358475	542.882	1	14/22
	4235	K.NQFETEINITK.T	1336.67	-0.00971804	2	CID	0.00253631	0.671028	2.30026	0.352821	290.051	1	12/20
	4545	K.GGGGYTCQSGSGWDEFTK.H	1893.77	-0.0104505	2	CID	0.000789336	0.899873	3.15043	0.661035	623.968	1	16/34	1
	5619	R.LLEAQIATGGIIDPK.E	1538.88	-0.00800905	2	CID	0.00977051	0.537003	2.3422	0.394185	292.631	1	12/28	1
44	procollagen C-endopeptidase enhancer [Homo sapiens]						9.06679e-06	0.75867	10.1349		47942	157653329	1 (1 0 0 0 0)
	5720	R.YDALEVFAGSGTSGQR.L	1657.78	-0.00971804	2	CID	9.06679e-06	0.75867	2.69702	0.586693	295.554	1	13/30
45	serine (or cysteine) proteinase inhibitor, clade F (alpha-2 antiplasmin, pigment epithelium derived factor), member 1 [Homo sapiens]						1.02883e-05	4.69112	60.1762		46283.4	39725934	6 (6 0 0 0 0)
	3341	R.YGLDSDLSCK.I	1157.51	-0.00776491	2	CID	6.74219e-05	0.896874	2.63576	0.581846	555.897	1	13/18
	3757	K.TVQAVLTVPK.L	1055.65	-0.00800905	2	CID	0.00136166	0.901416	2.69499	0.436239	776.455	1	14/18
	5760	K.LQSLFDSPDFSK.I	1383.68	-0.00886354	2	CID	0.00963327	0.666245	2.11295	0.310139	494.444	1	13/22
	6084	K.TSLEDFYLDEER.T	1516.68	-0.00984011	2	CID	3.30127e-05	0.597343	2.25588	0.459404	293.367	1	10/22
	6093	R.DTDTGALLFIGK.I	1250.66	-0.00776491	2	CID	0.00241228	0.841024	3.15598	0.398392	520.036	1	13/22
	6352	K.LAAAVSNFGYDLYR.V	1559.79	-0.0103284	2	CID	1.02883e-05	0.788215	2.814	0.452798	473.4	1	13/26
46	gelsolin isoform b [Homo sapiens]						1.28493e-05	2.59055	40.1709		80590.6	189083772	4 (4 0 0 0 0)
	3063	K.TGAQELLR.V	887.495	-0.00678835	2	CID	0.000445452	0.933052	3.24741	0.258489	1045.65	1	13/14	7
	4553	K.AGALNSNDAFVLK.T	1319.7	-0.00935183	2	CID	1.28493e-05	0.90052	3.41742	0.449092	663.224	1	15/24	7
	5659	K.TPSAAYLWVGTGASEAEK.T	1837.9	-0.0116712	2	CID	0.000539894	0.560274	2.18566	0.351787	375.221	1	15/34	7
	6106	K.QTQVSVLPEGGETPLFK.Q	1829.96	-0.011305	2	CID	0.000924319	0.196707	2.35072	0.311007	118.965	1	8/32	7
47	fibulin 1 isoform C precursor [Homo sapiens]						1.50427e-05	2.18415	30.1159		74412	34734062	3 (3 0 0 0 0)
	2900	R.CVDVDECAPPAEPCGK.G	1803.73	-0.0103284	2	CID	1.50427e-05	0.838483	2.07166	0.695195	499.101	1	16/30	3
	3123	R.HGTVSSFVAK.L	1032.55	-0.00837526	2	CID	0.00272169	0.689841	2.31727	0.470187	169.231	1	11/18
	4400	K.TGYYFDGISR.M	1178.55	-0.00813112	2	CID	0.00854684	0.655823	2.20461	0.276949	495.382	1	11/18	3
48	desmoglein 1 preproprotein [Homo sapiens]						1.78064e-05	2.84778	40.1439		113676	119703744	4 (4 0 0 0 0)
	5163	R.YVM*GNNPADLLAVDSR.T	1750.84	-0.0181058	2	CID	0.00197404	0.586497	2.35561	0.392722	318.782	1	13/30
	5473	K.YQGTILSIDDNLQR.T	1635.83	-0.00922976	2	CID	0.000101684	0.832868	2.84935	0.467919	520.362	1	14/26
	6304	R.YVMGNNPADLLAVDSR.T	1734.85	-0.011305	2	CID	4.3611e-05	0.682952	2.77789	0.231062	381.168	1	16/30
	7645	R.ISGVGIDQPPYGIFVINQK.T	2045.11	-0.00959597	2	CID	1.78064e-05	0.745463	2.79906	0.582299	287.742	1	13/36
49	keratin 6A [Homo sapiens]						2.33667e-05	1.8349	20.1745		60008.3	5031839	2 (2 0 0 0 0)
	2962	R.SGFSSVSVSR.S	1012.51	-0.00819216	2	CID	2.33667e-05	0.945348	3.48911	0.442788	994.063	1	15/18
	4187	R.GM*QDLVEDFK.N	1197.55	-0.00870301	2	CID	0.00182193	0.88955	2.95813	0.378688	723.908	1	13/18
50	desmocollin 1 isoform Dsc1a preproprotein [Homo sapiens]						2.50626e-05	0.73801	10.1185		99923.8	13435361	1 (1 0 0 0 0)
	3117	K.AASSQTPTMCTTTVTVK.I	1783.86	-0.00971804	2	CID	2.50626e-05	0.73801	2.23384	0.524202	462.546	1	15/32	1
51	CD14 antigen precursor [Homo sapiens]						2.63164e-05	0.860903	10.1588		40050.8	4557417	1 (1 0 0 0 0)
	7628	R.AFPALTSLDLSDNPGLGER.G	1973	-0.00849733	2	CID	2.63164e-05	0.860903	3.17512	0.471222	702.429	1	16/36	1
52	serine proteinase inhibitor, clade A, member 1 [Homo sapiens]						2.73884e-05	2.47734	30.1796		46707.1	50363217	3 (3 0 0 0 0)
	4981	K.VFSNGADLSGVTEEAPLK.L	1833.92	-0.00959597	2	CID	4.59879e-05	0.771964	2.57638	0.375174	605.897	1	17/34	10
	7696	R.TLNQPDSQLQLTTGNGLFLSEGLK.L	2574.34	-0.0157129	3	CID	8.24427e-05	0.80335	3.47054	0.572239	272.917	1	21/92	10
	9766	K.ITPNLAEFAFSLYR.Q	1641.86	-0.0086194	2	CID	2.73884e-05	0.902023	3.5927	0.562975	346.498	1	15/26	10
53	vitronectin precursor [Homo sapiens]						3.75864e-05	0.925617	10.1417		54271.2	88853069	1 (1 0 0 0 0)
	3253	R.GQYCYELDEK.A	1304.55	-0.00715456	2	CID	3.75864e-05	0.925617	2.6667	0.655863	758.693	1	13/18
54	C-type lectin domain family 3, member B [Homo sapiens]						4.52365e-05	0.842167	10.1457		22522.3	156627579	1 (1 0 0 0 0)
	3427	K.EQQALQTVCLK.G	1317.68	-0.0120374	2	CID	4.52365e-05	0.842167	2.9144	0.512208	365.584	1	12/20
55	complement component 9 precursor [Homo sapiens]						5.30637e-05	0.535597	10.1064		63132.8	4502511	1 (1 0 0 0 0)
	7100	R.AIEDYINEFSVR.K	1455.71	-0.00996218	2	CID	5.30637e-05	0.535597	2.12749	0.351322	305.494	1	11/22
56	periostin, osteoblast specific factor isoform 1 [Homo sapiens]						5.63298e-05	0.727946	10.1243		93255.4	209862907	1 (1 0 0 0 0)
	4260	K.TTVLYECCPGYMR.M	1649.71	-0.00874147	2	CID	5.63298e-05	0.727946	2.48616	0.563411	280.771	1	11/24	3
57	keratin 5b [Homo sapiens]						6.53525e-05	1.2619	20.1802		56830.5	89357932	2 (2 0 0 0 0)
	3965	R.SLNSFGGCLEGSR.G	1383.63	-0.00935183	2	CID	6.53525e-05	0.900724	3.60448	0.522208	488.312	1	14/24
	4129	K.VDELEAALR.M	1015.54	-0.00782595	2	CID	0.00585112	0.361177	2.19395	0.160423	214.743	1	9/16
58	prostaglandin H2 D-isomerase [Homo sapiens]						9.82892e-05	2.5791	30.1757		21015.3	32171249	3 (3 0 0 0 0)
	5155	R.TM*LLQPAGSLGSYSYR.S	1759.87	-0.0109995	2	CID	0.000797106	0.816088	3.20501	0.377501	367.31	1	16/30
	6078	R.TMLLQPAGSLGSYSYR.S	1743.87	-0.0104505	2	CID	0.000202356	0.879282	3.51378	0.445617	508.774	1	16/30
	6944	K.AQGFTEDTIVFLPQTDK.C	1909.95	-0.0100842	2	CID	9.82892e-05	0.883731	3.322	0.514053	567.058	1	16/32
59	insulin-like growth factor binding protein 7 [Homo sapiens]						0.000119294	2.65354	40.1781		29111.5	4504619	4 (4 0 0 0 0)
	2329	K.EDAGEYECHASNSQGQASASAK.I	2296.94	-0.0188868	3	CID	0.000119294	0.813479	2.90046	0.683899	451.789	1	21/84
	2874	K.AGAAAGGPGVSGVCVCK.S	1517.72	-0.0110608	2	CID	0.000447753	0.892081	2.98951	0.569183	666.382	1	18/32
	2914	K.GKAGAAAGGPGVSGVCVCK.S	1702.84	-0.012356	3	CID	0.00544275	0.55012	2.73837	0.361802	378.372	1	20/72
	4586	R.TELLPGDRDNLAIQTR.G	1811.96	-0.00886354	2	CID	0.00295221	0.39786	2.43339	0.353933	218.302	1	10/30
60	PREDICTED: similar to complement component 3 [Homo sapiens]						0.000138959	1.22161	20.1336		44900.9	169214179	2 (2 0 0 0 0)
	3110	R.SEETKENEGFTVTAEGK.G	1855.86	-0.0137598	3	CID	0.000138959	0.65938	2.67181	0.418525	449.811	1	20/64	1
	4999	K.NTMILEICTR.Y	1250.62	-0.0108167	2	CID	0.0034461	0.56223	2.34546	0.179675	324.873	1	11/18	1
61	chemokine (C-X-C motif) ligand 12 (stromal cell-derived factor 1) isoform alpha [Homo sapiens]						0.000150276	0.925473	10.1998		10096.5	40316924	1 (1 0 0 0 0)
	5604	K.ILNTPNCALQIVAR.L	1582.87	-0.00898561	2	CID	0.000150276	0.925473	3.99597	0.444935	637.266	1	16/26	2
62	complement component 1, q subcomponent, C chain precursor [Homo sapiens]						0.000173543	0.924426	10.1512		25757.1	166235903	1 (1 0 0 0 0)
	3269	K.TNQVNSGGVLLR.L	1257.69	-0.00825319	2	CID	0.000173543	0.924426	3.02329	0.432185	1029.09	1	16/22	1
63	family with sequence similarity 3, member C precursor [Homo sapiens]						0.000202329	0.269767	10.106		24664.6	7661714	1 (1 0 0 0 0)
	7522	R.LIADLGSTSITNLGFR.D	1677.92	-0.00605593	2	CID	0.000202329	0.269767	2.11952	0.40191	158.094	1	9/30	1
64	Ly-6 neurotoxin-like protein 1 isoform c [Homo sapiens]						0.00023673	0.827965	10.1551		12632.1	29294641	1 (1 0 0 0 0)
	3848	R.CFETVYDGYSK.H	1368.58	-0.00922976	2	CID	0.00023673	0.827965	3.10135	0.551682	379.995	1	10/20	2
65	kininogen 1 isoform 1 [Homo sapiens]						0.000261135	0.869063	10.1445		71912.1	156231037	1 (1 0 0 0 0)
	4209	K.YNSQNQSNNQFVLYR.I	1874.88	-0.00910768	2	CID	0.000261135	0.869063	2.88974	0.592351	538.478	1	14/28	1
66	PREDICTED: hypothetical protein [Homo sapiens]						0.000393075	0.655186	10.134		40686.9	169215489	1 (1 0 0 0 0)
	4098	R.DIQMTQSPSSLSASVGDR.V	1878.89	-0.0119153	2	CID	0.000393075	0.655186	2.68038	0.506046	194.846	1	13/34	2
67	dystroglycan 1 preproprotein [Homo sapiens]						0.000447018	0.829411	10.1812		97479.9	148539835	1 (1 0 0 0 0)
	4446	K.LGCSLNQNSVPDIHGVEAPAR.E	2234.1	-0.014126	3	CID	0.000447018	0.829411	3.6236	0.440024	548.398	1	23/80
68	PREDICTED: hypothetical protein XP_002343511 [Homo sapiens]						0.000571181	0.500441	10.1018		16054	239745527	1 (1 0 0 0 0)
	5410	K.NSLYLQMNSLR.A	1338.68	-0.00654421	2	CID	0.000571181	0.500441	2.03531	0.3875	242.766	1	10/20	9
69	complement factor H isoform a precursor [Homo sapiens]						0.00067481	1.44929	20.1388		138978	62739186	2 (2 0 0 0 0)
	2751	K.CLPVTAPENGK.I	1185.59	-0.0103284	2	CID	0.00172361	0.872177	2.77594	0.518358	566.107	1	13/20	1
	4089	K.CTSTGWIPAPR.C	1245.6	-0.00886354	2	CID	0.00067481	0.577114	2.264	0.20023	405.715	1	12/20	1
70	angiotensinogen preproprotein [Homo sapiens]						0.000719056	0.505118	10.1002		53120.6	4557287	1 (1 0 0 0 0)
	6112	R.SLDFTELDVAAEK.I	1437.71	-0.0108167	2	CID	0.000719056	0.505118	2.00329	0.231829	423.481	1	13/24
71	serpin peptidase inhibitor, clade G, member 1 precursor [Homo sapiens]						0.000857349	0.728562	10.144		55119.5	73858568	1 (1 0 0 0 0)
	3529	R.LLDSLPSDTR.L	1116.59	-0.00654421	2	CID	0.000857349	0.728562	2.87941	0.249046	436.659	1	11/18	1
72	keratin 24 [Homo sapiens]						0.00099375	0.257592	10.1141		55053.5	192807292	1 (1 0 0 0 0)
	4093	R.QSVEADINGLR.K	1201.62	-0.00666628	2	CID	0.00099375	0.257592	2.28243	0.298057	95.2506	1	8/20	3

## Sheet: Sample4
	Reference						P (pro)	Sf	Score	Coverage	MW	Accession	Peptide (Hits)
	Scan(s)	Peptide	MH+	DeltaM	z	Type	P (pep)	Sf	XC	DeltaCn	Sp	RSp	Ions	Count
1	complement component 1, r subcomponent [Homo sapiens]						9.66877e-09	0.789804	10.1411		80147.9	66347875	1 (1 0 0 0 0)
	7600	K.QRPPDLDTSSNAVDLLFFTDESGDSR.G	2882.34	-0.014187	3	CID	9.66877e-09	0.789804	2.82201	0.602381	444.342	1	23/100
2	albumin preproprotein [Homo sapiens]						1.02077e-08	18.1992	220.274		69321.6	4502027	30 (30 0 0 0 0)
	1612	K.AAFTECCQAADK.A	1371.57	-0.0130139	2	CID	4.10013e-05	0.821684	2.30741	0.415627	677.941	1	14/22
	1716	K.YICENQDSISSK.L	1443.64	-0.0136243	2	CID	0.000775611	0.751131	2.32645	0.33001	463.69	1	14/22
	3515	R.FKDLGEENFK.A	1226.61	-0.0122815	2	CID	0.00425159	0.779019	2.03568	0.42385	549.061	1	12/18
	3627	K.LVNEVTEFAK.T	1149.61	-0.0094739	2	CID	0.000639574	0.878242	2.4967	0.377854	730.607	1	14/18
	3633	K.FQNALLVR.Y	960.562	-0.00745974	2	CID	7.78994e-05	0.875069	2.27489	0.14667	993.919	1	13/14
	3643	R.FKDLGEENFK.A	1226.61	-0.00936527	3	CID	0.00635955	0.775719	2.96031	0.386971	609.698	1	16/36
	3644	R.FKDLGEENFK.A	1226.61	-0.00996218	2	CID	0.00250001	0.932216	2.98708	0.320221	1017.63	1	16/18
	4552	K.KVPQVSTPTLVEVSR.N	1639.94	-0.0109522	3	CID	1.3292e-05	0.966087	4.6584	0.495885	1572.83	1	31/56
	4569	K.KVPQVSTPTLVEVSR.N	1639.94	-0.00898561	2	CID	9.67854e-08	0.932414	3.31857	0.634554	540.846	1	19/28
	4637	K.LVAASQAALGL.-	1013.6	-0.0084363	2	CID	0.0030167	0.93174	2.72776	0.579542	1034.44	1	15/20
	4677	K.KVPQVSTPTLVEVSR.N	1639.94	-0.0151636	3	CID	3.0328e-05	0.860883	3.05601	0.468295	860.719	1	23/56
	5495	K.AVM*DDFAAFVEK.C	1358.63	-0.0107357	2	CID	4.5225e-06	0.941262	3.39048	0.594995	755.281	1	16/22
	5588	K.AAFTECCQAADKAACLLPK.L	2124.99	-0.0134546	3	CID	8.79223e-05	0.86019	3.14508	0.603833	497.447	1	26/72
	5701	K.AAFTECCQAADKAACLLPK.L	2124.99	-0.0178492	3	CID	0.00103414	0.69618	2.54852	0.455578	400.988	1	24/72
	5858	K.QNCELFEQLGEYK.F	1657.75	-0.0124036	2	CID	1.21474e-06	0.886008	2.86124	0.651471	531.4	1	13/24
	6162	R.RPCFSALEVDETYVPK.E	1910.93	-0.0171167	3	CID	0.00192502	0.271796	2.63185	0.13674	197.135	1	16/60
	6774	K.AVMDDFAAFVEK.C	1342.63	-0.00886354	2	CID	1.81291e-07	0.907405	2.8721	0.543353	834.697	1	14/22
	7249	K.VFDEFKPLVEEPQNLIK.Q	2045.1	-0.0125391	3	CID	3.55025e-07	0.935479	3.83425	0.522884	936.159	1	31/64
	7552	K.SHCIAEVENDEM*PADLPSLAADFVESK.D	2990.34	-0.0167645	3	CID	4.6037e-07	0.897434	3.62776	0.52589	769.428	1	31/104
	7588	K.SLHTLFGDKLCTVATLR.E	1932.04	-0.0145533	3	CID	1.44265e-05	0.909883	3.67826	0.594494	758.7	1	24/64
	7616	K.SLHTLFGDKLCTVATLR.E	1932.04	-0.0141126	2	CID	8.36507e-06	0.783883	2.90709	0.612163	325.863	1	12/32
	7999	K.SHCIAEVENDEMPADLPSLAADFVESK.D	2974.34	-0.017544	3	CID	0.00106943	0.846993	3.07878	0.681474	466.13	1	24/104
	8069	K.SHCIAEVENDEMPADLPSLAADFVESK.D	2974.34	-0.0166285	3	CID	1.00208e-07	0.964842	5.47879	0.684248	998.696	1	33/104
	8103	K.DVFLGM*FLYEYAR.R	1639.78	-0.0105938	2	CID	7.1048e-06	0.885085	2.33645	0.447966	916.008	1	16/24
	8221	R.RHPDYSVVLLLR.L	1467.84	-0.0142176	3	CID	0.000230232	0.904285	3.12286	0.434393	1146.67	1	22/44
	8284	R.RHPDYSVVLLLR.L	1467.84	-0.0126612	3	CID	9.0179e-05	0.880451	3.26624	0.317788	1043.28	1	22/44
	8670	K.DVFLGMFLYEYAR.R	1623.79	-0.0108167	2	CID	0.00081279	0.900685	2.70026	0.606419	781.171	1	14/24
	9011	R.MPCAEDYLSVVLNQLCVLHEK.T	2518.21	-0.0174829	3	CID	0.00247159	0.616406	2.68699	0.50035	235.621	1	17/80
	9051	K.ALVLIAFAQYLQQCPFEDHVK.L	2490.28	-0.0172388	3	CID	1.02077e-08	0.796318	2.97144	0.622084	393.041	1	20/80
	9478	R.RHPYFYAPELLFFAK.R	1899	-0.0166895	3	CID	0.00052473	0.549475	2.52066	0.224158	489.582	1	20/56
3	insulin-like growth factor 1 isoform 1 preproprotein [Homo sapiens]						1.23839e-07	3.4685	40.2831		17749.8	163659899	7 (7 0 0 0 0)
	3391	R.APQTGIVDECCFR.S	1552.69	-0.0128919	2	CID	3.50195e-06	0.658521	2.17209	0.603967	330.373	1	10/24	3
	3938	R.RAPQTGIVDECCFR.S	1708.79	-0.0131495	3	CID	5.8479e-07	0.980712	5.66271	0.645615	2130.41	1	28/52	3
	3943	R.RAPQTGIVDECCFR.S	1708.79	-0.0122815	2	CID	3.11481e-06	0.935983	3.69959	0.573987	697.91	1	16/26	3
	4067	R.RAPQTGIVDECCFR.S	1708.79	-0.0136988	3	CID	0.00355925	0.87199	2.62792	0.459228	1132.55	1	23/52	3
	4318	R.GFYFNKPTGYGSSSR.R	1667.78	-0.0100842	2	CID	8.36432e-06	0.870927	3.03254	0.566682	356.099	1	16/28	3
	4322	R.GFYFNKPTGYGSSSR.R	1667.78	-0.0112574	3	CID	1.23839e-07	0.921382	3.88822	0.63284	632.212	1	24/56	3
	5168	R.RLEMYCAPLKPAK.S	1576.83	-0.0130884	3	CID	0.000555061	0.907886	4.02486	0.451532	757.011	1	21/48	3
4	PREDICTED: similar to complement component C3, partial [Homo sapiens]						5.47401e-07	1.99976	30.1455		144718	169218213	3 (3 0 0 0 0)
	3853	R.IPIEDGSGEVVLSR.K	1470.78	-0.0121594	2	CID	5.47401e-07	0.696348	2.38176	0.339084	509.494	1	14/26	1
	6267	R.SNLDEDIIAEENIVSR.S	1816.89	-0.0142481	3	CID	0.000180651	0.631151	2.84237	0.416146	381.454	1	17/60	1
	7066	R.ILLQGTPVAQMTEDAVDAER.L	2157.09	-0.0154078	3	CID	0.000195605	0.67226	2.90984	0.430915	378.079	1	20/76	1
5	PREDICTED: similar to C4A protein isoform 1 [Homo sapiens]						5.90135e-07	2.36092	30.1376		192754	239740684	3 (3 0 0 0 0)
	6167	R.GLEEELQFSLGSK.I	1436.73	-0.0142346	2	CID	0.000141293	0.820284	2.13942	0.509965	573.078	1	15/24	4
	6176	R.EPFLSCCQFAESLR.K	1743.78	-0.0126477	2	CID	5.90135e-07	0.755167	2.7523	0.508927	428.481	1	11/26	3
	6331	R.VQQPDCREPFLSCCQFAESLR.K	2627.18	-0.0174829	3	CID	0.000117624	0.785473	2.61255	0.543959	481.234	1	25/80	3
6	apolipoprotein C-III precursor [Homo sapiens]						7.65669e-07	1.60104	20.1713		10845.5	4557323	2 (2 0 0 0 0)
	2978	K.DALSSVQESQVAQQAR.G	1716.85	-0.0143567	2	CID	7.65669e-07	0.947706	3.42689	0.454016	1425.49	1	19/30
	3139	K.TAKDALSSVQESQVAQQAR.G	2017.03	-0.0152112	2	CID	0.00960041	0.653335	2.41744	0.384967	544.581	1	14/36
7	cystatin C precursor [Homo sapiens]						9.7472e-07	3.8695	50.1618		15789.1	4503107	6 (6 0 0 0 0)
	4232	R.ALDFAVGEYNK.A	1226.61	-0.00935183	2	CID	6.57822e-05	0.855417	2.84179	0.391191	657.299	1	13/20
	4367	R.ALDFAVGEYNK.A	1226.61	-0.00984011	2	CID	1.97447e-05	0.940776	3.23629	0.359191	1398.07	1	15/20
	4404	K.TQPNLDNCPFHDQPHLK.R	2060.96	-0.0121594	2	CID	9.7472e-07	0.630206	2.25219	0.544802	266.128	1	12/32
	7334	K.AFCSFQIYAVPWQGTM*TLSK.S	2351.12	-0.019181	3	CID	0.000295745	0.587466	2.52241	0.46178	308.633	1	18/76
	7923	R.KQIVAGVNYFLDVELGR.T	1921.05	-0.0152857	3	CID	1.29828e-05	0.865859	3.08133	0.537986	808.69	1	23/64
	7952	K.QIVAGVNYFLDVELGR.T	1792.96	-0.0135022	2	CID	3.49719e-06	0.845193	2.512	0.644451	604.009	1	14/30
8	insulin-like growth factor binding protein 4 precursor [Homo sapiens]						1.39422e-06	0.800133	10.113		27915.5	62243290	1 (1 0 0 0 0)
	6279	R.THEDLYIIPIPNCDR.N	1855.9	-0.0150891	2	CID	1.39422e-06	0.800133	2.26069	0.560775	534.499	1	14/28
9	PREDICTED: similar to complement component 3 [Homo sapiens]						1.67841e-06	1.45233	20.1184		44900.9	169214179	2 (2 0 0 0 0)
	4023	K.VYAYYNLEESCTR.F	1667.74	-0.0121594	2	CID	1.67841e-06	0.794624	2.06104	0.650281	509.459	1	12/24	1
	4656	K.NTMILEICTR.Y	1250.62	-0.0116712	2	CID	0.00072163	0.65771	2.00149	0.379295	369.04	1	11/18	1
10	proprotein convertase subtilisin/kexin type 1 inhibitor precursor [Homo sapiens]						6.11462e-06	0.80491	10.1247		27355.8	7019519	1 (1 0 0 0 0)
	4779	R.NSDPALGLDDDPDAPAAQLAR.A	2122	-0.0128919	2	CID	6.11462e-06	0.80491	2.49361	0.627886	496.276	1	16/40
11	apolipoprotein A-I preproprotein [Homo sapiens]						9.47389e-06	1.64928	20.1662		30758.9	4557321	2 (2 0 0 0 0)
	5226	K.DSGRDYVSQFEGSALGK.Q	1815.85	-0.0173609	3	CID	0.00653992	0.697706	2.69475	0.501307	508.613	1	18/64
	5291	R.DYVSQFEGSALGK.Q	1400.67	-0.0108167	2	CID	9.47389e-06	0.951571	3.32421	0.480873	1317.96	1	18/24
12	prostaglandin H2 D-isomerase [Homo sapiens]						9.79361e-06	1.73364	20.1833		21015.3	32171249	3 (3 0 0 0 0)
	5596	R.TMLLQPAGSLGSYSYR.S	1743.87	-0.00935183	2	CID	4.04548e-05	0.860586	2.30113	0.486928	783.187	1	18/30
	6362	K.AQGFTEDTIVFLPQTDK.C	1909.95	-0.0117932	2	CID	9.79361e-06	0.873056	3.66565	0.473038	444.692	1	15/32
	6375	K.AQGFTEDTIVFLPQTDK.C	1909.95	-0.0147974	3	CID	0.0025148	0.771905	3.08202	0.435869	642.283	1	19/64
13	prion protein preproprotein [Homo sapiens]						1.87782e-05	0.694965	10.1078		27643.2	4506113	1 (1 0 0 0 0)
	3828	R.VVEQMCITQYER.E	1555.72	-0.00959597	2	CID	1.87782e-05	0.694965	2.15634	0.551317	443.175	1	10/22	4
14	clusterin isoform 1 [Homo sapiens]						5.18604e-05	1.52455	20.1423		57795.7	42716297	2 (2 0 0 0 0)
	2889	R.ELDESLQVAER.L	1288.64	-0.0110608	2	CID	5.18604e-05	0.876193	2.192	0.478379	862.913	1	14/20	1
	4170	K.YVNKEIQNAVNGVK.Q	1575.85	-0.0136243	2	CID	0.00757071	0.64836	2.06175	0.470734	483.083	1	12/26	1
15	PREDICTED: hypothetical protein XP_002347495 [Homo sapiens]						5.76461e-05	0.6804	10.1084		13240.4	239750745	1 (1 0 0 0 0)
	2225	R.SEDTAVYYCAR.G	1334.57	-0.0111829	2	CID	5.76461e-05	0.6804	2.16773	0.530053	360.997	1	10/20	2
16	alpha 1 type XVIII collagen isoform 1 precursor [Homo sapiens]						6.85039e-05	0.424028	10.1057		153672	110611235	1 (1 0 0 0 0)
	3410	R.TEAPSATGQASSLLGGR.L	1602.81	-0.0121594	2	CID	6.85039e-05	0.424028	2.1144	0.486894	226.975	1	11/32	2
17	complement factor H isoform a precursor [Homo sapiens]						7.44223e-05	2.42081	30.138		138978	62739186	3 (3 0 0 0 0)
	2966	K.AGEQVTYTCATYYK.M	1654.74	-0.0146008	2	CID	0.000151773	0.790912	2.3024	0.585658	477.373	1	13/26
	3722	K.CTSTGWIPAPR.C	1245.6	-0.011305	2	CID	0.00913952	0.743968	2.21238	0.428866	481.988	1	12/20	1
	5600	K.CFEGFGIDGPAIAK.C	1481.71	-0.0105725	2	CID	7.44223e-05	0.885934	2.75954	0.601463	771.242	1	14/26
18	Trypsin_porcine						0.000149459	0.923703	10.1962		24393.8		1 (1 0 0 0 0)
	6022	R.LGEHNIDVLEGNEQFINAAK.I	2211.1	-0.0181543	3	CID	0.000149459	0.923703	3.92304	0.44038	1193.57	1	27/76
19	PREDICTED: similar to immunoglobulin lambda-like polypeptide 1 [Homo sapiens]						0.000232329	0.891901	10.1695		53218.3	239752604	1 (1 0 0 0 0)
	3866	R.STSESTAALGCLVK.D	1423.71	-0.00959597	2	CID	0.000232329	0.891901	3.38997	0.400376	804.819	1	15/26
20	lysozyme precursor [Homo sapiens]						0.000331124	1.6245	20.1996		16526.3	4557894	2 (2 0 0 0 0)
	5182	R.STDYGIFQINSR.Y	1400.68	-0.011427	2	CID	0.000331124	0.950356	3.99206	0.578212	814.455	1	15/22
	6819	K.TPGAVNACHLSCSALLQDNIADAVACAK.R	2927.38	-0.0213892	3	CID	0.00347678	0.674148	2.54645	0.50785	384.477	1	22/108
21	apolipoprotein E precursor [Homo sapiens]						0.000350184	1.60902	20.1222		36131.8	4557325	2 (2 0 0 0 0)
	1862	R.LAVYQAGAR.E	948.526	-0.0094739	2	CID	0.000350184	0.763732	2.39086	0.355912	451.177	1	11/16
	5131	K.AYKSELEEQLTPVAEETR.A	2093.04	-0.0094739	2	CID	0.00113692	0.845289	2.44362	0.451602	865.088	1	17/34
22	PREDICTED: hypothetical protein XP_002347520 [Homo sapiens]						0.000478754	0.905419	10.1544		16439.6	239750739	1 (1 0 0 0 0)
	4033	K.LSSVTAADTAVYYCAR.D	1747.83	-0.0130139	2	CID	0.000478754	0.905419	3.08806	0.631212	759.81	1	15/30	4
23	insulin-like growth factor 2 isoform 2 [Homo sapiens]						0.000534871	0.918361	10.1715		26313.5	189083846	1 (1 0 0 0 0)
	5577	R.SCDLALLETYCATPAK.S	1812.85	-0.0108167	2	CID	0.000534871	0.918361	3.42975	0.439725	950.33	1	17/30	2
24	PREDICTED: hypothetical protein XP_002348153 [Homo sapiens]						0.000563121	0.451113	10.1002		27975.8	239752152	1 (1 0 0 0 0)
	6298	K.YAASSYLSLTPEQWK.S	1743.86	-0.00141726	2	CID	0.000563121	0.451113	2.00406	0.447527	221.372	1	11/28
25	apolipoprotein D precursor [Homo sapiens]						0.000697341	0.839708	10.142		21261.8	4502163	1 (1 0 0 0 0)
	3649	K.NILTSNNIDVK.K	1230.67	-0.0100842	2	CID	0.000697341	0.839708	2.83961	0.331119	678.112	1	13/20
26	alpha-2-HS-glycoprotein [Homo sapiens]						0.000856245	0.723051	10.1392		39315.7	156523970	1 (1 0 0 0 0)
	3689	R.TVVQPSVGAAAGPVVPPCPGR.I	2016.07	-0.0165064	3	CID	0.000856245	0.723051	2.785	0.49189	552.146	1	21/80
27	hemopexin precursor [Homo sapiens]						0.000932382	0.758552	10.1122		51643.3	11321561	1 (1 0 0 0 0)
	3475	K.GGYTLVSGYPK.R	1141.59	-0.0100842	2	CID	0.000932382	0.758552	2.2437	0.475892	461.303	1	12/20
28	insulin-like growth factor binding protein 7 [Homo sapiens]						1	0.571814	10.1241		29111.5	4504619	1 (1 0 0 0 0)
	2136	K.AGAAAGGPGVSGVCVCK.S	1517.72	-0.0109387	2	CID	1	0.571814	2.02547	0.567919	392.962	1	12/32

## Sheet: Sample5
	Reference						P (pro)	Sf	Score	Coverage	MW	Accession	Peptide (Hits)
	Scan(s)	Peptide	MH+	DeltaM	z	Type	P (pep)	Sf	XC	DeltaCn	Sp	RSp	Ions	Count
1	keratin 10 [Homo sapiens]						2.22045e-15	4.4251	50.2792		58765.5	195972866	7 (7 0 0 0 0)
	2155	R.SLLEGEGSSGGGGR.G	1262.6	-0.00996218	2	CID	0.00022361	0.842931	2.93162	0.515878	564.829	1	14/26
	2443	R.SQYEQLAEQNR.K	1365.64	-0.00837526	2	CID	4.94311e-05	0.852229	2.83328	0.240199	779.79	1	14/20
	3057	R.ALEESNYELEGK.I	1381.65	-0.0104505	2	CID	1.80762e-06	0.886892	2.7629	0.572823	715.377	1	13/22
	5637	K.GSLGGGFSSGGFSGGSFSR.G	1707.77	-0.00654421	2	CID	2.22045e-15	0.975485	5.58418	0.686604	1200.03	1	21/36
	6446	R.AETECQNTEYQQLLDIK.I	2082.96	-0.0114405	3	CID	0.0014488	0.707013	2.62188	0.408797	489.338	1	22/64
	6449	R.AETECQNTEYQQLLDIK.I	2082.96	-0.0106946	2	CID	0.000849491	0.850048	2.71793	0.481385	770.042	1	15/32
	6583	R.AETECQNTEYQQLLDIK.I	2082.96	-0.00703249	2	CID	2.44458e-05	0.867559	2.71787	0.537021	685.885	1	16/32
2	insulin-like growth factor 1 isoform 1 preproprotein [Homo sapiens]						6.94933e-11	5.66844	70.2871		17749.8	163659899	48 (48 0 0 0 0)
	3118	R.LEM*YCAPLKPAK.S	1436.73	-0.00922463	2	CID	0.000848551	0.535709	2.69692	0.263267	162.82	1	11/22	3
	3244	R.LEM*YCAPLKPAK.S	1436.73	-0.0123203	3	CID	0.00878814	0.664805	2.61246	0.321355	400.892	1	20/44	3
	3991	R.APQTGIVDECCFR.S	1552.69	-0.0103284	2	CID	9.75683e-09	0.758813	2.43979	0.599632	392.872	1	11/24	3
	4009	R.APQTGIVDECCFR.S	1552.69	-0.0126001	3	CID	0.00170579	0.698893	3.06684	0.52683	232.238	1	15/48	3
	4144	R.APQTGIVDECCFR.S	1552.69	-0.0094739	2	CID	4.41007e-07	0.880978	2.99361	0.692802	477.336	1	12/24	3
	4372	R.APQTGIVDECCFR.S	1552.69	-0.0094739	2	CID	0.000381128	0.319927	2.13779	0.499843	162.808	1	7/24	3
	4422	R.LEMYCAPLKPAK.S	1420.73	-0.00837526	2	CID	3.40428e-06	0.952209	3.77733	0.522067	1012.45	1	16/22	3
	4425	R.RAPQTGIVDECCFR.S	1708.79	-0.00483522	2	CID	0.000891192	0.894171	3.62415	0.551493	482.71	1	13/26	3
	4510	R.RLEM*YCAPLKPAK.S	1592.83	-0.011167	3	CID	0.00231152	0.752545	3.23534	0.275603	537.275	1	20/48	3
	4513	R.RAPQTGIVDECCFR.S	1708.79	-0.00912113	3	CID	4.1512e-07	0.979516	5.33565	0.602431	2203.45	1	29/52	3
	4566	R.RAPQTGIVDECCFR.S	1708.79	-0.00922976	2	CID	6.94933e-11	0.966862	4.52506	0.615486	921.364	1	19/26	3
	4647	R.RLEM*YCAPLKPAK.S	1592.83	-0.0126318	3	CID	0.000646925	0.85562	3.37694	0.349564	827.518	1	21/48	3
	4651	R.RAPQTGIVDECCFR.S	1708.79	-0.0104029	3	CID	3.68507e-05	0.972295	4.87735	0.601976	1782.25	1	26/52	3
	4708	R.RAPQTGIVDECCFR.S	1708.79	-0.0086194	2	CID	2.9955e-10	0.968376	5.07304	0.610707	794.868	1	18/26	3
	4789	R.RLEM*YCAPLKPAK.S	1592.83	-0.0118994	3	CID	0.000196472	0.781328	3.02724	0.29972	677.612	1	21/48	3
	4791	R.RAPQTGIVDECCFR.S	1708.79	-0.0102198	3	CID	3.12683e-08	0.981052	5.74127	0.618813	2164.11	1	29/52	3
	4853	R.RAPQTGIVDECCFR.S	1708.79	-0.00898561	2	CID	4.31167e-10	0.965928	4.49414	0.590547	942.095	1	19/26	3
	4863	R.GFYFNKPTGYGSSSR.R	1667.78	-0.00971804	2	CID	1.17553e-05	0.844934	2.85888	0.562906	379.148	1	15/28	3
	4939	R.RAPQTGIVDECCFR.S	1708.79	-0.0126001	3	CID	3.74661e-06	0.962422	4.53554	0.539744	1402.79	1	27/52	3
	5010	R.GFYFNKPTGYGSSSR.R	1667.78	-0.00997562	3	CID	1.30333e-07	0.942833	3.89221	0.699081	788.424	1	27/56	3
	5011	R.GFYFNKPTGYGSSSR.R	1667.78	-0.00886354	2	CID	1.81223e-09	0.934015	3.67264	0.612285	505.154	1	18/28	3
	5087	R.RAPQTGIVDECCFR.S	1708.79	-0.0111353	3	CID	4.30989e-06	0.932916	4.59626	0.590704	524.67	1	22/52	3
	5154	R.GFYFNKPTGYGSSSR.R	1667.78	-0.0108912	3	CID	2.17476e-07	0.9178	3.80671	0.638045	551.705	1	25/56	3
	5155	R.GFYFNKPTGYGSSSR.R	1667.78	-0.00910768	2	CID	3.51654e-07	0.930646	3.96374	0.571364	455.001	1	17/28	3
	5232	R.RAPQTGIVDECCFR.S	1708.79	-0.0147974	3	CID	3.39778e-06	0.939553	4.27782	0.540668	760.221	1	26/52	3
	5297	R.GFYFNKPTGYGSSSR.R	1667.78	-0.0119898	3	CID	4.86682e-09	0.899565	3.68086	0.648453	513.948	1	22/56	3
	5298	R.GFYFNKPTGYGSSSR.R	1667.78	-0.00922976	2	CID	7.9891e-05	0.750225	2.99982	0.523352	227.317	1	12/28	3
	5323	R.RAPQTGIVDECCFR.S	1708.79	-0.00959597	2	CID	0.0010851	0.834707	2.78721	0.481485	515.213	1	14/26	3
	5375	R.RAPQTGIVDECCFR.S	1708.79	-0.0109522	3	CID	0.00129056	0.910077	3.88894	0.499434	701.937	1	23/52	3
	5440	R.GFYFNKPTGYGSSSR.R	1667.78	-0.0110743	3	CID	4.67899e-06	0.875198	3.50238	0.558116	498.469	1	23/56	3
	5441	R.GFYFNKPTGYGSSSR.R	1667.78	-0.00874147	2	CID	4.38712e-05	0.904952	3.14908	0.601212	467.285	1	17/28	3
	5582	R.GFYFNKPTGYGSSSR.R	1667.78	-0.0121729	3	CID	2.22036e-09	0.916623	3.68508	0.646699	646.671	1	24/56	3
	5583	R.GFYFNKPTGYGSSSR.R	1667.78	-0.0100842	2	CID	0.000115548	0.939382	3.75997	0.642466	508.596	1	18/28	3
	5662	R.RLEM*YCAPLKPAK.S	1592.83	-0.0108008	3	CID	0.00457049	0.828492	2.68816	0.512007	680.861	1	21/48	3
	5718	R.GFYFNKPTGYGSSSR.R	1667.78	-0.0116236	3	CID	1.69764e-06	0.918148	3.8508	0.62222	623.633	1	24/56	3
	5720	R.GFYFNKPTGYGSSSR.R	1667.78	-0.00691042	2	CID	0.000169354	0.692127	2.72282	0.5712	199.917	1	11/28	3
	5849	R.GFYFNKPTGYGSSSR.R	1667.78	-0.0119898	3	CID	1.17788e-06	0.910131	4.01748	0.659758	422.884	1	22/56	3
	5850	R.GFYFNKPTGYGSSSR.R	1667.78	-0.00996218	2	CID	3.89807e-06	0.282962	2.15566	0.38783	130.939	1	9/28	3
	5920	R.RLEM*YCAPLKPAK.S	1592.83	-0.012998	3	CID	0.00066901	0.370569	2.84144	0.172674	227.023	1	15/48	3
	5975	R.GFYFNKPTGYGSSSR.R	1667.78	-0.0118067	3	CID	0.00138428	0.799151	2.87991	0.562362	383.981	1	22/56	3
	6105	R.GFYFNKPTGYGSSSR.R	1667.78	-0.0129053	3	CID	0.0010805	0.651529	2.71129	0.46272	346.426	1	18/56	3
	6192	R.RLEMYCAPLKPAK.S	1576.83	-0.0116236	3	CID	0.00805888	0.668552	2.56342	0.393428	504.447	1	18/48	3
	6326	R.RLEMYCAPLKPAK.S	1576.83	-0.0119898	3	CID	0.00103659	0.875849	3.5795	0.461785	696.051	1	20/48	3
	6445	R.RLEMYCAPLKPAK.S	1576.83	-0.0125391	3	CID	0.000751933	0.701065	2.90422	0.313813	590.53	1	18/48	3
	6706	R.RLEMYCAPLKPAK.S	1576.83	-0.0110743	3	CID	0.00422632	0.887135	3.03167	0.464398	1015.82	1	22/48	3
	7068	R.RLEMYCAPLKPAK.S	1576.83	-0.0116236	3	CID	0.00107512	0.688897	2.77805	0.476036	405.363	1	16/48	3
	7187	R.RLEMYCAPLKPAK.S	1576.83	-0.0112574	3	CID	0.000808297	0.734701	3.2023	0.47475	392.491	1	15/48	3
	8308	R.RLEMYCAPLKPAK.S	1576.83	-0.0140039	3	CID	1.36933e-05	0.739502	3.26309	0.388525	351.741	1	18/48	3
3	apolipoprotein D precursor [Homo sapiens]						1.36374e-10	4.50888	50.2162		21261.8	4502163	6 (6 0 0 0 0)
	2067	K.VLNQELR.A	871.5	-0.00568972	2	CID	0.000593917	0.825398	2.26295	0.187042	551.214	1	11/12
	2283	K.MTVTDQVNCPK.L	1292.6	-0.011305	2	CID	1.43837e-05	0.938459	3.07539	0.550511	1095.87	1	14/20
	2478	K.KMTVTDQVNCPK.L	1420.69	-0.00996218	2	CID	4.28766e-06	0.844901	3.29347	0.325618	419.808	1	14/22
	3258	K.CPNPPVQENFDVNK.Y	1657.76	-0.014845	2	CID	0.00647327	0.476103	2.05257	0.416522	247.538	1	11/26
	3405	K.CPNPPVQENFDVNK.Y	1657.76	-0.0100842	2	CID	1.36374e-10	0.972728	4.32407	0.625244	1301.22	1	21/26
	4266	K.NILTSNNIDVK.K	1230.67	-0.00837526	2	CID	0.000113701	0.927399	3.03844	0.386415	979.594	1	16/20
4	clusterin isoform 1 [Homo sapiens]						3.28915e-10	6.46274	80.2848		57795.7	42716297	19 (19 0 0 0 0)
	1961	K.EIQNAVNGVK.Q	1071.58	-0.0073987	2	CID	0.00141322	0.810684	2.54601	0.411838	491.707	1	12/18	1
	2945	R.EILSVDCSTNNPSQAK.L	1762.83	-0.00837526	2	CID	0.000131279	0.855498	2.38205	0.582384	688.695	1	16/30	1
	3105	R.EILSVDCSTNNPSQAK.L	1762.83	-0.011427	2	CID	0.000141606	0.705503	2.36275	0.380262	595.475	1	14/30	1
	3578	R.ELDESLQVAER.L	1288.64	-0.00898561	2	CID	0.000114035	0.674261	2.15695	0.35981	564.839	1	11/20	1
	4704	R.VTTVASHTSDSDVPSGVTEVVVK.L	2314.18	-0.0104505	2	CID	6.57804e-06	0.892305	3.60916	0.599268	519.849	1	17/44	1
	4817	R.VTTVASHTSDSDVPSGVTEVVVK.L	2314.18	-0.0118067	3	CID	0.000108937	0.727727	3.32912	0.407037	371.214	1	22/88	1
	4848	K.YVNKEIQNAVNGVK.Q	1575.85	-0.0110608	2	CID	0.000456207	0.604123	2.55354	0.489115	281.348	1	10/26	1
	4855	R.VTTVASHTSDSDVPSGVTEVVVK.L	2314.18	-0.0106946	2	CID	1.19111e-05	0.52472	2.72367	0.348614	289.202	1	13/44	1
	4967	R.VTTVASHTSDSDVPSGVTEVVVK.L	2314.18	-0.0119898	3	CID	0.000274669	0.655176	3.08411	0.190016	603.237	1	26/88	1
	5006	K.YVNKEIQNAVNGVK.Q	1575.85	-0.00678835	2	CID	0.000983512	0.631395	2.7636	0.390704	311.102	1	11/26	1
	5111	R.VTTVASHTSDSDVPSGVTEVVVK.L	2314.18	-0.0129053	3	CID	0.000382717	0.454261	2.59059	0.235714	408.672	1	21/88	1
	5207	K.YVNKEIQNAVNGVK.Q	1575.85	-0.00996218	2	CID	0.00831476	0.548562	2.62131	0.34137	278.959	1	11/26	1
	5889	K.TLLSNLEEAK.K	1117.61	-0.00715456	2	CID	0.000708989	0.879128	2.68687	0.361348	672.089	1	14/18	1
	7394	K.LFDSDPITVTVPVEVSR.K	1873.99	-0.0108167	2	CID	5.62914e-05	0.669698	2.39238	0.56926	314.097	1	12/32	1
	7517	K.LFDSDPITVTVPVEVSR.K	1873.99	-0.00752077	2	CID	3.28915e-10	0.97984	5.69535	0.510867	1614.51	1	25/32	1
	7633	K.LFDSDPITVTVPVEVSR.K	1873.99	-0.00825319	2	CID	9.7279e-10	0.938354	4.02524	0.61363	659.337	1	17/32	1
	8681	R.ASSIIDELFQDR.F	1393.7	-0.0086194	2	CID	2.77456e-06	0.766902	2.49103	0.459334	469.644	1	12/22	1
	8776	R.ASSIIDELFQDR.F	1393.7	-0.00874147	2	CID	8.52615e-05	0.92749	3.3839	0.439455	937.493	1	15/22	1
	8867	R.ASSIIDELFQDR.F	1393.7	-0.00813112	2	CID	4.9934e-06	0.791971	2.7695	0.290693	653.7	1	13/22	1
5	albumin preproprotein [Homo sapiens]						1.51225e-09	24.4687	290.25		69321.6	4502027	103 (103 0 0 0 0)
	1466	K.TCVADESAENCDK.S	1498.58	-0.0150891	2	CID	0.00497881	0.884924	2.22074	0.655617	832.216	1	14/24
	1531	K.TCVADESAENCDK.S	1498.58	-0.0102063	2	CID	1.51225e-09	0.973209	3.62536	0.692603	1731.16	1	19/24
	1729	K.CCAAADPHECYAK.V	1552.6	-0.0108167	2	CID	2.54656e-05	0.892064	2.90984	0.651937	465.305	1	14/24
	1944	K.AAFTECCQAADK.A	1371.57	-0.00971804	2	CID	0.000266179	0.923001	2.64273	0.542562	939.651	1	16/22
	2090	K.CCTESLVNR.R	1138.5	-0.0086194	2	CID	9.75203e-05	0.85295	2.23826	0.468861	546.85	1	12/16
	2173	K.YICENQDSISSK.L	1443.64	-0.00886354	2	CID	0.00141629	0.590647	2.531	0.243451	293.964	1	12/22
	2323	K.YICENQDSISSK.L	1443.64	-0.00874147	2	CID	0.00039951	0.701386	2.0646	0.449483	469.875	1	12/22
	2535	K.ADDKETCFAEEGKK.L	1627.73	-0.0127832	3	CID	0.000791091	0.875127	3.51072	0.564986	516.484	1	21/52
	2857	K.LCTVATLR.E	933.519	-0.00727663	2	CID	0.000142266	0.812116	2.1012	0.273284	525.139	1	12/14
	2878	R.YKAAFTECCQAADK.A	1662.73	-0.00984011	2	CID	0.00236434	0.676547	2.20266	0.398795	478.716	1	13/26
	4099	K.YLYEIAR.R	927.493	-0.00672731	2	CID	0.000464678	0.839764	2.15746	0.296442	439.321	1	11/12
	4286	R.FKDLGEENFK.A	1226.61	-0.00817509	3	CID	0.00638904	0.856247	3.13136	0.313737	905.949	1	19/36
	4293	K.LVNEVTEFAK.T	1149.61	-0.00727663	2	CID	1.37693e-06	0.939528	3.40609	0.474696	748.671	1	15/18
	4326	K.FQNALLVR.Y	960.562	-0.00630007	2	CID	0.00114635	0.916504	2.79992	0.249583	975.553	1	13/14
	4341	R.FKDLGEENFK.A	1226.61	-0.00935183	2	CID	0.000343152	0.918528	2.70393	0.398487	892.117	1	15/18
	4397	K.LKECCEKPLLEK.S	1546.8	-0.0116236	3	CID	0.00212638	0.453715	2.75004	0.123613	363.887	1	17/44
	4446	K.LVNEVTEFAK.T	1149.61	-0.00678835	2	CID	1.15873e-07	0.946385	3.2507	0.455239	934.366	1	16/18
	4617	K.LVNEVTEFAK.T	1149.61	-0.00971804	2	CID	0.0063668	0.892642	2.94314	0.431811	662.619	1	13/18
	4893	K.VPQVSTPTLVEVSR.N	1511.84	-0.0094739	2	CID	1.13375e-05	0.600355	2.12988	0.263292	512.936	1	14/26
	5042	K.VPQVSTPTLVEVSR.N	1511.84	-0.0103284	2	CID	0.000173843	0.869484	3.50987	0.417259	555.267	1	14/26
	5285	K.KVPQVSTPTLVEVSR.N	1639.94	-0.00967045	3	CID	8.17558e-05	0.913486	3.74508	0.542222	806.727	1	24/56
	5304	K.KVPQVSTPTLVEVSR.N	1639.94	-0.00849733	2	CID	3.17513e-09	0.931887	3.64244	0.642168	528.071	1	17/28
	5406	K.LVAASQAALGL.-	1013.6	-0.00648317	2	CID	0.000441753	0.926193	2.63335	0.525667	952.409	1	16/20
	5429	K.KVPQVSTPTLVEVSR.N	1639.94	-0.0107691	3	CID	0.000477802	0.956846	4.60016	0.480876	1254.55	1	29/56
	5447	K.KVPQVSTPTLVEVSR.N	1639.94	-0.00935183	2	CID	6.15425e-09	0.895793	3.1107	0.607828	483.229	1	16/28
	5575	K.KVPQVSTPTLVEVSR.N	1639.94	-0.0100367	3	CID	5.21452e-06	0.95447	4.57652	0.634295	1012.83	1	25/56
	5589	K.KVPQVSTPTLVEVSR.N	1639.94	-0.0086194	2	CID	1.52844e-07	0.903269	3.32457	0.612961	431.212	1	16/28
	5713	K.KVPQVSTPTLVEVSR.N	1639.94	-0.0115015	3	CID	9.91107e-09	0.889581	3.77315	0.505445	670.748	1	22/56
	5725	K.KVPQVSTPTLVEVSR.N	1639.94	-0.00874147	2	CID	7.61575e-07	0.749515	2.66137	0.463748	330.101	1	14/28
	5843	K.KVPQVSTPTLVEVSR.N	1639.94	-0.0109522	3	CID	0.00235613	0.787905	2.97131	0.455306	576.035	1	21/56
	5857	K.KVPQVSTPTLVEVSR.N	1639.94	-0.00984011	2	CID	1.25892e-07	0.578463	2.20906	0.559108	215.311	1	11/28
	5982	K.KVPQVSTPTLVEVSR.N	1639.94	-0.0108167	2	CID	4.75614e-08	0.551236	2.15427	0.51603	269.426	1	11/28
	6260	K.AVM*DDFAAFVEK.C	1358.63	-0.00780604	2	CID	0.00529999	0.907999	3.43233	0.385918	714.397	1	15/22
	6382	K.AVM*DDFAAFVEK.C	1358.63	-0.00682947	2	CID	1.43546e-07	0.969458	4.07653	0.615197	1273.95	1	18/22
	6511	K.AVM*DDFAAFVEK.C	1358.63	-0.00902674	2	CID	9.3608e-07	0.944223	2.9381	0.534044	1138.27	1	17/22
	6825	K.QNCELFEQLGEYK.F	1657.75	-0.0073987	2	CID	2.12341e-07	0.965824	4.04851	0.573483	1112.6	1	19/24
	6846	K.QNCELFEQLGEYK.F	1657.75	-0.0113794	3	CID	6.10129e-06	0.958972	4.4462	0.511466	1425.02	1	24/48
	6941	K.QNCELFEQLGEYK.F	1657.75	-0.00849733	2	CID	3.11692e-06	0.962375	3.82627	0.588125	1013.91	1	19/24
	6961	K.QNCELFEQLGEYK.F	1657.75	-0.0135767	3	CID	0.000114654	0.913866	3.53697	0.509384	926.01	1	22/48
	7051	K.QNCELFEQLGEYK.F	1657.75	-0.0105725	2	CID	1.19018e-08	0.867627	3.21531	0.444493	598.465	1	13/24
	7195	R.RPCFSALEVDETYVPK.E	1910.93	-0.0130884	3	CID	5.50387e-05	0.867262	3.69025	0.522905	511.39	1	21/60
	7219	R.RPCFSALEVDETYVPK.E	1910.93	-0.0119153	2	CID	0.00258328	0.480443	2.30782	0.392845	252.374	1	11/30
	7288	K.QNCELFEQLGEYK.F	1657.75	-0.00752077	2	CID	2.23899e-05	0.808531	2.79463	0.527773	395.262	1	12/24
	7304	R.RPCFSALEVDETYVPK.E	1910.93	-0.00979252	3	CID	0.000506774	0.786973	3.36239	0.46635	410.32	1	19/60
	7571	R.RPCFSALEVDETYVPK.E	1910.93	-0.0132715	3	CID	0.000278545	0.700417	3.37428	0.267583	422.377	1	20/60
	7657	R.RPCFSALEVDETYVPK.E	1910.93	-0.00825319	2	CID	0.00133414	0.257862	2.23603	0.213952	251.473	1	10/30
	7683	R.RPCFSALEVDETYVPK.E	1910.93	-0.0116236	3	CID	3.07173e-05	0.724408	2.98299	0.405149	439.631	1	20/60
	7807	R.RPCFSALEVDETYVPK.E	1910.93	-0.0140039	3	CID	0.000314246	0.711135	2.92986	0.481624	306.098	1	19/60
	7918	R.RPCFSALEVDETYVPK.E	1910.93	-0.0130884	3	CID	0.00446498	0.583796	2.62226	0.418981	277.362	1	18/60
	7927	K.AVMDDFAAFVEK.C	1342.63	-0.00776491	2	CID	4.60925e-07	0.967329	3.5675	0.550582	1617.7	1	18/22
	8027	K.AVMDDFAAFVEK.C	1342.63	-0.00837526	2	CID	1.27764e-05	0.951152	3.43179	0.512317	1244.26	1	16/22
	8454	K.VFDEFKPLVEEPQNLIK.Q	2045.1	-0.0163843	3	CID	0.00594946	0.663925	2.67824	0.526699	267.555	1	18/64
	8494	K.VFDEFKPLVEEPQNLIK.Q	2045.1	-0.00984011	2	CID	0.00870136	0.580808	2.52185	0.559391	155.41	1	10/32
	8553	K.VFDEFKPLVEEPQNLIK.Q	2045.1	-0.0129053	3	CID	4.08873e-07	0.928792	4.42388	0.502157	658.161	1	27/64
	8597	K.VFDEFKPLVEEPQNLIK.Q	2045.1	-0.00996218	2	CID	1.66108e-05	0.927773	4.19383	0.58941	425.383	1	16/32
	8661	K.VFDEFKPLVEEPQNLIK.Q	2045.1	-0.012356	3	CID	5.09142e-06	0.822323	3.32605	0.396905	554.988	1	24/64
	8704	K.VFDEFKPLVEEPQNLIK.Q	2045.1	-0.011427	2	CID	2.46944e-07	0.951869	4.61156	0.657958	531.323	1	17/32
	8757	K.VFDEFKPLVEEPQNLIK.Q	2045.1	-0.0118067	3	CID	7.01373e-06	0.938309	4.40984	0.536285	758.021	1	28/64
	8799	K.VFDEFKPLVEEPQNLIK.Q	2045.1	-0.00910768	2	CID	1.51863e-05	0.933421	4.34304	0.595289	434.761	1	16/32
	8851	K.VFDEFKPLVEEPQNLIK.Q	2045.1	-0.0116236	3	CID	2.98434e-07	0.939777	4.37009	0.48843	837.776	1	30/64
	8892	K.VFDEFKPLVEEPQNLIK.Q	2045.1	-0.0108167	2	CID	2.49823e-06	0.847958	3.47001	0.488496	382.285	1	14/32
	8912	K.SHCIAEVENDEM*PADLPSLAADFVESK.D	2990.34	-0.0174969	3	CID	2.07662e-05	0.87081	3.54399	0.646959	459.257	1	24/104
	8944	K.VFDEFKPLVEEPQNLIK.Q	2045.1	-0.0116236	3	CID	1.6447e-08	0.912699	4.06806	0.403292	772.447	1	28/64
	8986	K.VFDEFKPLVEEPQNLIK.Q	2045.1	-0.0126477	2	CID	4.15084e-05	0.684327	2.62476	0.454876	298.62	1	13/32
	9043	K.VFDEFKPLVEEPQNLIK.Q	2045.1	-0.0127222	3	CID	1.62308e-05	0.954552	5.0018	0.477711	954.082	1	30/64
	9079	K.VFDEFKPLVEEPQNLIK.Q	2045.1	-0.0110608	2	CID	1.04048e-06	0.827532	2.93717	0.591989	343.617	1	14/32
	9102	K.SHCIAEVENDEM*PADLPSLAADFVESK.D	2990.34	-0.0134686	3	CID	2.2127e-05	0.920137	4.50968	0.507835	677.495	1	29/104
	9142	K.VFDEFKPLVEEPQNLIK.Q	2045.1	-0.0125391	3	CID	4.61039e-06	0.831555	3.26946	0.420241	598.89	1	24/64
	9210	K.SHCIAEVENDEM*PADLPSLAADFVESK.D	2990.34	-0.0149335	3	CID	1.35449e-08	0.936417	4.6048	0.548116	817.493	1	31/104
	9247	K.VFDEFKPLVEEPQNLIK.Q	2045.1	-0.0116236	3	CID	8.88592e-06	0.897847	3.48846	0.461069	784.152	1	28/64
	9307	K.SHCIAEVENDEM*PADLPSLAADFVESK.D	2990.34	-0.0131024	3	CID	1.18639e-05	0.940616	4.45681	0.589966	928.373	1	31/104
	9411	K.SHCIAEVENDEM*PADLPSLAADFVESK.D	2990.34	-0.0140179	3	CID	1.21552e-06	0.910411	4.01977	0.595495	646.097	1	28/104
	9515	K.SHCIAEVENDEM*PADLPSLAADFVESK.D	2990.34	-0.0152997	3	CID	0.00016177	0.917494	4.42399	0.646717	454.724	1	26/104
	9613	K.SHCIAEVENDEM*PADLPSLAADFVESK.D	2990.34	-0.0145673	3	CID	0.000966552	0.887459	3.77271	0.615081	536.396	1	25/104
	9648	K.DVFLGM*FLYEYAR.R	1639.78	-0.00937314	2	CID	2.25588e-07	0.791639	2.71606	0.450823	389.923	1	13/24
	9721	K.SHCIAEVENDEM*PADLPSLAADFVESK.D	2990.34	-0.0138348	3	CID	1.39661e-05	0.898142	3.74754	0.671788	593.174	1	24/104
	9757	K.DVFLGM*FLYEYAR.R	1639.78	-0.00790829	2	CID	2.9936e-07	0.962884	3.05908	0.537437	1679.3	1	19/24
	9792	K.SHCIAEVENDEMPADLPSLAADFVESK.D	2974.34	-0.0155298	3	CID	0.0006555	0.797023	3.27076	0.521912	390.444	1	23/104
	9864	K.DVFLGM*FLYEYAR.R	1639.78	-0.00839658	2	CID	5.03384e-07	0.96244	3.53603	0.56248	1395.06	1	18/24
	9880	K.SHCIAEVENDEM*PADLPSLAADFVESK.D	2990.34	-0.0198773	3	CID	1.59076e-05	0.832945	3.36075	0.592797	405.117	1	23/104
	9898	K.SHCIAEVENDEMPADLPSLAADFVESK.D	2974.34	-0.0129663	3	CID	0.000129922	0.764901	3.29576	0.530098	246.715	1	21/104
	9967	K.DVFLGM*FLYEYAR.R	1639.78	-0.00754208	2	CID	3.08974e-06	0.81723	2.63913	0.413806	526.477	1	14/24
	10006	K.SHCIAEVENDEMPADLPSLAADFVESK.D	2974.34	-0.0153467	3	CID	0.000789515	0.877217	3.43525	0.605409	628.515	1	26/104
	10118	K.SHCIAEVENDEMPADLPSLAADFVESK.D	2974.34	-0.0149805	3	CID	3.9459e-05	0.926124	4.23725	0.498404	901.168	1	32/104
	10226	K.SHCIAEVENDEMPADLPSLAADFVESK.D	2974.34	-0.0151636	3	CID	8.16786e-09	0.905526	3.88218	0.572771	713.548	1	28/104
	10338	K.SHCIAEVENDEMPADLPSLAADFVESK.D	2974.34	-0.0136988	3	CID	5.97359e-05	0.937093	4.81748	0.643429	605.079	1	27/104
	10446	K.SHCIAEVENDEMPADLPSLAADFVESK.D	2974.34	-0.0120508	3	CID	0.000777837	0.874435	3.8651	0.574059	428.947	1	25/104
	10751	K.DVFLGMFLYEYAR.R	1623.79	-0.00959597	2	CID	1.30326e-08	0.961144	3.21562	0.578966	1499.07	1	18/24
	10860	K.DVFLGMFLYEYAR.R	1623.79	-0.0094739	2	CID	3.32457e-07	0.95984	3.84945	0.566831	1291.31	1	16/24
	10964	K.DVFLGMFLYEYAR.R	1623.79	-0.00776491	2	CID	3.00861e-07	0.95631	3.67076	0.546426	1173.11	1	17/24
	11065	K.DVFLGMFLYEYAR.R	1623.79	-0.0103284	2	CID	3.38599e-09	0.917718	2.65776	0.52625	848.242	1	17/24
	11180	K.DVFLGMFLYEYAR.R	1623.79	-0.0128919	2	CID	1.52059e-07	0.81727	2.29835	0.532009	479.762	1	14/24
	11287	K.DVFLGMFLYEYAR.R	1623.79	-0.0094739	2	CID	4.33487e-05	0.600841	2.02807	0.354355	323.507	1	13/24
	11383	K.DVFLGMFLYEYAR.R	1623.79	-0.0136243	2	CID	0.00324874	0.709596	2.36011	0.434627	293.491	1	13/24
	11769	K.ALVLIAFAQYLQQCPFEDHVK.L	2490.28	-0.010647	3	CID	0.0089164	0.712769	3.12572	0.580133	127.573	1	17/80
	11960	K.ALVLIAFAQYLQQCPFEDHVK.L	2490.28	-0.019253	3	CID	0.000432393	0.66866	3.18004	0.521308	150.375	1	15/80
	12264	K.ALVLIAFAQYLQQCPFEDHVK.L	2490.28	-0.0154078	3	CID	0.00166882	0.646552	2.60992	0.57747	174.166	1	18/80
	12355	K.ALVLIAFAQYLQQCPFEDHVK.L	2490.28	-0.0132105	3	CID	0.000139553	0.693337	2.69295	0.586938	221.306	1	19/80
	12674	K.ALVLIAFAQYLQQCPFEDHVK.L	2490.28	-0.0170557	3	CID	0.000794156	0.856313	3.96249	0.62032	225.952	1	19/80
	12685	R.RHPDYSVVLLLR.L	1467.84	-0.0101892	3	CID	0.0029655	0.849552	3.51308	0.347934	685.369	1	20/44
	13025	K.RMPCAEDYLSVVLNQLCVLHEK.T	2674.31	-0.0196802	3	CID	0.0029686	0.786983	3.94067	0.405119	172.533	1	21/84
	13052	R.RHPDYSVVLLLR.L	1467.84	-0.00909061	3	CID	2.13268e-05	0.906305	4.0443	0.378238	731.907	1	22/44
	13135	R.RHPYFYAPELLFFAK.R	1899	-0.0155909	3	CID	0.000146432	0.849555	3.15283	0.379846	712.548	1	25/56
6	apolipoprotein C-III precursor [Homo sapiens]						3.28583e-09	0.933756	10.198		10845.5	4557323	2 (2 0 0 0 0)
	3506	K.DALSSVQESQVAQQAR.G	1716.85	-0.0130274	3	CID	1.64886e-07	0.956846	3.96004	0.426591	1735	1	32/60
	3516	K.DALSSVQESQVAQQAR.G	1716.85	-0.00996218	2	CID	3.28583e-09	0.933756	3.44474	0.371441	1339.17	1	18/30
7	chemokine (C-X-C motif) ligand 12 (stromal cell-derived factor 1) isoform alpha [Homo sapiens]						6.70592e-09	0.960384	10.2163		10096.5	40316924	2 (2 0 0 0 0)
	6170	K.ILNTPNCALQIVAR.L	1582.87	-0.00910768	2	CID	6.70592e-09	0.960384	4.32671	0.52963	927.6	1	19/26	2
	6304	K.ILNTPNCALQIVAR.L	1582.87	-0.00959597	2	CID	9.64032e-05	0.590204	2.4362	0.297432	463.682	1	12/26	2
8	insulin-like growth factor binding protein 2, 36kDa [Homo sapiens]						1.20958e-08	2.48696	30.2141		35114.4	55925576	3 (3 0 0 0 0)
	2743	R.LEGEACGVYTPR.C	1351.63	-0.0100842	2	CID	0.00157636	0.872888	2.82621	0.510308	539.627	1	14/22
	3013	R.GECWCVNPNTGK.L	1421.59	-0.00971804	2	CID	0.00637288	0.64688	2.29053	0.478174	411.271	1	10/22
	5719	R.TPCQQELDQVLER.I	1615.77	-0.00874147	2	CID	1.20958e-08	0.967196	4.28208	0.490155	1512.94	1	17/24
9	apolipoprotein E precursor [Homo sapiens]						1.35414e-08	6.55157	80.2231		36131.8	4557325	9 (9 0 0 0 0)
	2282	K.VQAAVGTSAAPVPSDNH.-	1620.8	-0.0128919	2	CID	0.00136133	0.837814	3.05844	0.535727	393.476	1	16/32
	2286	R.LAVYQAGAR.E	948.526	-0.00709352	2	CID	0.00317603	0.933759	2.75097	0.351443	1087.58	1	15/16
	2670	R.AKLEEQAQQIR.L	1313.72	-0.00898561	2	CID	0.000254111	0.574943	2.0398	0.38856	441.06	1	10/20
	2919	R.LGADMEDVCGR.L	1222.52	-0.00849733	2	CID	0.000269125	0.899625	2.58358	0.634273	707.561	1	13/20
	3726	R.AATVGSLAGQPLQER.A	1497.8	-0.00691042	2	CID	6.73206e-05	0.821433	3.13449	0.454153	476.383	1	14/28
	3896	R.GEVQAM*LGQSTEELR.V	1663.8	-0.00780858	2	CID	4.66623e-05	0.772945	2.77994	0.482335	434.055	1	13/28
	4731	K.SELEEQLTPVAEETR.A	1730.84	-0.0673352	2	CID	1.35414e-08	0.863003	2.91995	0.537835	517.583	1	15/28
	4737	K.SELEEQLTPVAEETR.A	1730.84	-0.0241223	2	CID	1.66212e-07	0.949898	4.46224	0.443113	725.393	1	19/28
	9566	R.WVQTLSEQVQEELLSSQVTQELR.A	2730.39	-0.0168116	3	CID	0.00772533	0.848051	3.43622	0.477955	591.842	1	25/88
10	prostaglandin H2 D-isomerase [Homo sapiens]						2.34151e-08	3.41138	40.2262		21015.3	32171249	8 (8 0 0 0 0)
	5728	R.TM*LLQPAGSLGSYSYR.S	1759.87	-0.0105112	2	CID	0.00189563	0.641907	2.78131	0.440142	226.272	1	12/30
	5838	R.TM*LLQPAGSLGSYSYR.S	1759.87	-0.0135154	3	CID	0.00602225	0.815776	3.19697	0.357076	694.805	1	24/60
	5856	R.TM*LLQPAGSLGSYSYR.S	1759.87	-0.0097788	2	CID	2.34151e-08	0.955518	4.525	0.621407	585.818	1	19/30
	6639	R.TMLLQPAGSLGSYSYR.S	1743.87	-0.00898561	2	CID	4.93977e-08	0.913088	3.37557	0.428829	734.197	1	19/30
	7198	K.AQGFTEDTIVFLPQTDKCM*TEQ.-	2575.17	-0.011735	3	CID	7.81317e-05	0.607745	2.61636	0.295459	480.216	1	23/84
	7305	K.AQGFTEDTIVFLPQTDK.C	1909.95	-0.0086194	2	CID	0.0045184	0.843231	3.4232	0.422899	467.813	1	15/32
	7342	K.AQGFTEDTIVFLPQTDK.C	1909.95	-0.0109522	3	CID	0.000367969	0.955287	4.44803	0.521234	1311.97	1	29/64
	7433	K.AQGFTEDTIVFLPQTDK.C	1909.95	-0.0105725	2	CID	1.2844e-05	0.935034	4.10203	0.549337	672.029	1	17/32
11	gelsolin isoform b [Homo sapiens]						2.39515e-08	3.33596	40.2019		80590.6	189083772	6 (6 0 0 0 0)
	2671	K.TGAQELLR.V	887.495	-0.00678835	2	CID	0.000559988	0.906905	2.37573	0.32851	916.128	1	13/14	7
	4951	K.AGALNSNDAFVLK.T	1319.7	-0.00996218	2	CID	0.00558913	0.661858	2.5662	0.426069	280.12	1	12/24	7
	5095	K.AGALNSNDAFVLK.T	1319.7	-0.00813112	2	CID	0.00126886	0.843672	3.13241	0.449599	431.055	1	14/24	7
	6210	K.TPSAAYLWVGTGASEAEK.T	1837.9	-0.0142346	2	CID	0.000409994	0.866678	3.02699	0.553892	518.3	1	17/34	7
	6344	K.TPSAAYLWVGTGASEAEK.T	1837.9	-0.00971804	2	CID	2.39515e-08	0.9273	4.03711	0.591468	570.67	1	17/34	7
	8056	R.AQPVQVAEGSEPDGFWEALGGK.A	2272.09	-0.0109387	2	CID	3.02087e-06	0.658082	2.05736	0.561006	408.293	1	15/42	7
12	transthyretin precursor [Homo sapiens]						3.70113e-08	2.70645	30.2188		15877	4507725	8 (8 0 0 0 0)
	5143	K.AADDTWEPFASGK.T	1394.62	-0.00971804	2	CID	4.66389e-06	0.90404	3.11024	0.534296	674.015	1	15/24
	5287	K.AADDTWEPFASGK.T	1394.62	-0.00825319	2	CID	0.00618401	0.926403	3.65353	0.57199	735.424	1	14/24
	7199	R.GSPAINVAVHVFR.K	1366.76	-0.00910768	2	CID	1.18166e-06	0.867013	2.6289	0.575233	626.981	1	14/24
	9091	R.YTIAALLSPYSYSTTAVVTNPKE.-	2489.28	-0.00507936	2	CID	8.6218e-05	0.252927	2.02269	0.244978	277.685	1	12/44
	9195	R.YTIAALLSPYSYSTTAVVTNPKE.-	2489.28	-0.0114405	3	CID	0.000964653	0.893528	4.28693	0.543656	454.914	1	24/88
	9200	R.YTIAALLSPYSYSTTAVVTNPKE.-	2489.28	-0.0104505	2	CID	3.70113e-08	0.935397	4.37669	0.575874	584.938	1	19/44
	9290	R.YTIAALLSPYSYSTTAVVTNPKE.-	2489.28	-0.0132715	3	CID	5.53119e-05	0.875122	4.20517	0.496312	488.012	1	22/88
	9297	R.YTIAALLSPYSYSTTAVVTNPKE.-	2489.28	-0.00922976	2	CID	0.00089611	0.817264	2.74471	0.580583	518.634	1	16/44
13	PREDICTED: similar to C4A protein isoform 1 [Homo sapiens]						4.75506e-08	4.75585	70.1956		192754	239740684	8 (8 0 0 0 0)
	2971	R.CSVFYGAPSK.S	1115.52	-0.00874147	2	CID	0.00754686	0.716347	2.62394	0.350044	311.641	1	11/18	4
	3522	K.VLSLAQEQVGGSPEK.L	1541.82	-0.0109387	2	CID	4.75506e-08	0.902914	3.91196	0.500874	352.346	1	16/28	3
	4956	R.LLATLCSAEVCQCAEGK.C	1909.88	-0.0174085	2	CID	0.00277689	0.244187	2.25823	0.369152	161.824	1	8/32	4
	5085	K.LNM*GITDLQGLR.L	1346.71	-0.00831992	2	CID	0.00366024	0.867538	3.16871	0.413567	503.406	1	14/22	4
	7863	R.AACAQLNDFLQEYGTQGCQV.-	2273	-0.00630007	2	CID	0.000301053	0.616149	2.14491	0.422664	403.241	1	15/38	4
	7883	R.TTNIQGINLLFSSR.R	1563.85	-0.00788698	2	CID	1.05282e-06	0.900466	3.36731	0.560771	498.471	1	15/26	4
	9537	R.VTASDPLDTLGSEGALSPGGVASLLR.L	2483.3	-0.014065	3	CID	0.00270763	0.633871	2.91559	0.35863	440.741	1	22/100	3
	9638	R.VTASDPLDTLGSEGALSPGGVASLLR.L	2483.3	-0.00967045	3	CID	0.00100868	0.508248	2.66033	0.388173	265.581	1	19/100	3
14	keratin 1 [Homo sapiens]						7.52523e-08	6.41924	80.1764		65998.9	119395750	10 (10 0 0 0 0)
	2033	R.GGGGGGYGSGGSSYGSGGGSYGSGGGGGGGR.G	2383.95	-0.0152246	3	CID	0.000197867	0.929937	3.52867	0.760852	1049.37	1	33/120
	2252	R.TLLEGEESR.M	1033.52	-0.00813112	2	CID	0.0016287	0.662916	2.29948	0.306398	407.605	1	10/16
	4038	R.TNAENEFVTIK.K	1265.64	-0.0108167	2	CID	0.00915486	0.316868	2.16908	0.196254	153.578	1	10/20
	4441	R.SGGGFSSGSAGIINYQR.R	1657.79	-0.00532351	2	CID	7.03355e-06	0.844534	2.72244	0.535523	637.788	1	16/32
	4741	K.QISNLQQSISDAEQR.G	1716.85	-0.00898561	2	CID	1.66698e-07	0.880482	3.46754	0.389139	570.297	1	16/28
	6424	K.WELLQQVDTSTR.T	1475.75	-0.00837526	2	CID	0.000161616	0.890941	3.10316	0.423026	713.603	1	14/22
	6553	K.WELLQQVDTSTR.T	1475.75	-0.00935183	2	CID	0.000204478	0.527274	2.25582	0.416696	216.536	1	10/22
	6814	K.SLNNQFASFIDK.V	1383.69	-0.00910768	2	CID	8.38258e-07	0.938565	3.35929	0.482396	965.474	1	16/22
	8828	R.SLDLDSIIAEVK.A	1302.72	-0.00996218	2	CID	7.52523e-08	0.954995	3.52759	0.44901	1372.84	1	17/22
	8924	R.SLDLDSIIAEVK.A	1302.72	-0.00825319	2	CID	0.000596244	0.916822	3.08039	0.425878	854.828	1	16/22
15	Trypsin_porcine						8.20654e-08	0.965739	10.2641		24393.8		9 (9 0 0 0 0)
	7093	R.LGEHNIDVLEGNEQFINAAK.I	2211.1	-0.0133801	2	CID	5.76487e-06	0.912601	3.44722	0.482718	997.649	1	17/38
	7138	R.LGEHNIDVLEGNEQFINAAK.I	2211.1	-0.0133936	3	CID	8.20654e-08	0.965739	4.94466	0.415513	1925.42	1	30/76
	7210	R.LGEHNIDVLEGNEQFINAAK.I	2211.1	-0.00556765	2	CID	5.25487e-05	0.924535	3.39204	0.53086	1037.67	1	18/38
	7242	R.LGEHNIDVLEGNEQFINAAK.I	2211.1	-0.0126612	3	CID	2.026e-06	0.973775	5.28158	0.548822	1974.45	1	31/76
	7340	R.LGEHNIDVLEGNEQFINAAK.I	2211.1	-0.00898561	2	CID	7.55244e-05	0.633126	2.77443	0.281116	499.543	1	14/38
	7371	R.LGEHNIDVLEGNEQFINAAK.I	2211.1	-0.0128443	3	CID	1.58574e-06	0.930376	4.43074	0.49478	1007.36	1	24/76
	7495	R.LGEHNIDVLEGNEQFINAAK.I	2211.1	-0.0146753	3	CID	0.000317451	0.9739	5.02159	0.533591	2157.86	1	32/76
	7611	R.LGEHNIDVLEGNEQFINAAK.I	2211.1	-0.0128443	3	CID	0.00094213	0.920002	4.37265	0.456035	888.33	1	25/76
	7731	R.LGEHNIDVLEGNEQFINAAK.I	2211.1	-0.015774	3	CID	0.000438757	0.827871	3.05797	0.436124	768.193	1	25/76
16	prion protein preproprotein [Homo sapiens]						9.73342e-08	0.907438	10.1428		27643.2	4506113	1 (1 0 0 0 0)
	4522	R.VVEQMCITQYER.E	1555.72	-0.00788698	2	CID	9.73342e-08	0.907438	2.85627	0.465788	953.816	1	14/22	4
17	serine proteinase inhibitor, clade A, member 1 [Homo sapiens]						3.53128e-07	1.14081	20.1615		46707.1	50363217	2 (2 0 0 0 0)
	4812	K.LSITGTYDLK.S	1110.6	-0.00385866	2	CID	0.00819865	0.34049	2.26671	0.313843	166.562	1	8/18	10
	5559	K.VFSNGADLSGVTEEAPLK.L	1833.92	-0.0100842	2	CID	3.53128e-07	0.800315	3.23061	0.437132	403.199	1	15/34	10
18	insulin-like growth factor binding protein 7 [Homo sapiens]						4.13614e-07	3.98369	60.1978		29111.5	4504619	6 (6 0 0 0 0)
	1747	K.EDAGEYECHASNSQGQASASAK.I	2296.94	-0.0155909	3	CID	6.64563e-06	0.783759	3.18925	0.563028	410.911	1	20/84
	2680	K.AGAAAGGPGVSGVCVCK.S	1517.72	-0.0104505	2	CID	0.000424548	0.775674	2.40163	0.54008	582.648	1	15/32
	2797	K.GTCEQGPSIVTPPK.D	1470.73	-0.00788698	2	CID	4.13614e-07	0.954047	3.95534	0.631448	1014.64	1	16/26
	3017	R.GYCAPGMECVK.S	1271.52	-0.0086194	2	CID	0.00402995	0.790051	2.40263	0.505752	398.18	1	12/20
	5370	-.TELLPGDRDNLAIQTR.-	1811.96	-0.00544558	2	CID	6.93067e-05	0.123845	2.03166	0.266161	87.0473	2	8/30
	7811	K.ITVVDALHEIPVK.K	1433.84	-0.00764284	2	CID	1.57825e-05	0.556316	2.03136	0.343633	292.217	1	13/24
19	lysozyme precursor [Homo sapiens]						4.43448e-07	1.82934	30.2216		16526.3	4557894	4 (4 0 0 0 0)
	5922	R.STDYGIFQINSR.Y	1400.68	-0.00837526	2	CID	0.000132865	0.597842	2.10438	0.361669	486.09	1	11/22
	6048	R.STDYGIFQINSR.Y	1400.68	-0.00922976	2	CID	4.43448e-07	0.964397	4.43146	0.501782	1096.08	1	17/22
	7306	R.GISLANWM*CLAK.W	1379.68	-0.00753068	2	CID	0.00651739	0.211586	2.09347	0.302797	121.911	1	8/22
	7986	K.TPGAVNACHLSCSALLQDNIADAVACAK.R	2927.38	-0.0219385	3	CID	1.82304e-05	0.653358	2.80545	0.467993	304.364	1	20/108
20	PREDICTED: similar to hCG2040021 [Homo sapiens]						8.27115e-07	0.867238	10.15		14577.9	239757666	1 (1 0 0 0 0)
	3202	R.FSGSNSGNTATLTISR.V	1612.79	-0.00849733	2	CID	8.27115e-07	0.867238	3.00062	0.580292	562.661	1	15/30
21	fibulin 1 isoform C precursor [Homo sapiens]						1.97272e-06	0.919532	10.1505		74412	34734062	1 (1 0 0 0 0)
	2620	R.CVDVDECAPPAEPCGK.G	1803.73	-0.00996218	2	CID	1.97272e-06	0.919532	3.00931	0.74403	645.829	1	16/30	3
22	cystatin C precursor [Homo sapiens]						2.66628e-06	3.60282	50.1886		15789.1	4503107	10 (10 0 0 0 0)
	3086	R.LVGGPM*DASVEEEGVR.R	1660.78	-0.00838415	2	CID	2.66628e-06	0.860168	3.09627	0.543007	400.119	1	16/30
	4377	R.LVGGPMDASVEEEGVRR.A	1800.89	-0.00788698	2	CID	0.00348433	0.208876	2.01206	0.2991	169.743	1	10/32
	4960	R.ALDFAVGEYNK.A	1226.61	-0.00800905	2	CID	0.00075124	0.861186	2.84928	0.376059	572.984	1	14/20
	5105	R.ALDFAVGEYNK.A	1226.61	-0.00776491	2	CID	6.73325e-05	0.945757	3.64963	0.400862	1177.28	1	15/20
	5249	R.ALDFAVGEYNK.A	1226.61	-0.00825319	2	CID	2.91652e-05	0.848359	2.86994	0.253391	746.558	1	14/20
	5390	R.ALDFAVGEYNK.A	1226.61	-0.00800905	2	CID	3.61672e-05	0.625702	2.4605	0.250444	321.19	1	12/20
	8646	K.AFCSFQIYAVPWQGTM*TLSK.S	2351.12	-0.0133216	3	CID	0.000233095	0.895038	3.77135	0.581687	560.617	1	25/76
	8745	K.AFCSFQIYAVPWQGTM*TLSK.S	2351.12	-0.0111244	3	CID	0.000487029	0.646429	2.71229	0.314486	570.903	1	21/76
	9386	K.AFCSFQIYAVPWQGTMTLSK.S	2335.12	-0.0100977	3	CID	0.000305752	0.790378	3.06948	0.425899	698.821	1	21/76
	9415	K.AFCSFQIYAVPWQGTMTLSK.S	2335.12	-0.0109387	2	CID	0.00355822	0.435453	2.13522	0.485167	155.242	1	11/38
23	vitamin D-binding protein precursor [Homo sapiens]						3.02052e-06	1.56177	20.165		52883	32483410	2 (2 0 0 0 0)
	3936	K.SLGECCDVEDSTTCFNAK.G	2092.83	-0.0102063	2	CID	3.02052e-06	0.787017	2.16998	0.721903	387.004	1	14/34
	4931	K.EVVSLTEACCAEGADPDCYDTR.T	2518.02	-0.0136377	3	CID	0.000192805	0.774751	3.30091	0.559665	278.748	1	19/84
24	apolipoprotein A-I preproprotein [Homo sapiens]						3.44455e-06	4.29179	50.2097		30758.9	4557321	6 (6 0 0 0 0)
	6185	R.DYVSQFEGSALGK.Q	1400.67	-0.00825319	2	CID	0.000108676	0.961861	3.94817	0.543531	1219.06	1	18/24
	7514	K.LLDNWDSVTSTFSK.L	1612.79	-0.00984011	2	CID	3.44455e-06	0.944951	4.19472	0.620445	659.294	1	15/26
	7792	K.DLATVYVDVLK.D	1235.69	-0.00752077	2	CID	0.00219077	0.830982	2.70333	0.510213	454.352	1	12/20
	8619	R.QGLLPVLESFK.V	1230.71	-0.00800905	2	CID	0.00616594	0.610576	2.07298	0.349658	287.104	1	12/20
	9370	K.VSFLSALEEYTK.K	1386.72	-0.00813112	2	CID	0.000904895	0.591544	2.10727	0.427448	327.755	1	11/22
	9476	K.VSFLSALEEYTK.K	1386.72	-0.00630007	2	CID	6.20462e-06	0.943419	2.98722	0.631032	979.53	1	16/22
25	alpha 1 type I collagen preproprotein [Homo sapiens]						3.88005e-06	0.952631	10.1641		138827	110349772	1 (1 0 0 0 0)
	3660	K.VLCDDVICDETK.N	1466.65	-0.0073987	2	CID	3.88005e-06	0.952631	3.2829	0.694129	916.895	1	16/22
26	CD14 antigen precursor [Homo sapiens]						4.08834e-06	0.834314	10.1542		40050.8	4557417	1 (1 0 0 0 0)
	8106	R.AFPALTSLDLSDNPGLGER.G	1973	-0.00984011	2	CID	4.08834e-06	0.834314	3.08493	0.550059	474.781	1	15/36	1
27	PREDICTED: similar to immunoglobulin lambda-like polypeptide 1 [Homo sapiens]						5.16559e-06	2.24236	30.142		53218.3	239752604	3 (3 0 0 0 0)
	4515	R.STSESTAALGCLVK.D	1423.71	-0.0149671	2	CID	0.000530206	0.713855	2.83918	0.269461	472.018	1	14/26
	5047	K.NQVSLTCLVK.G	1161.63	-0.00788698	2	CID	0.0054537	0.907637	2.57712	0.419004	941.819	1	14/18
	7750	K.GFYPSDIAVEWESNGQPENNYK.T	2544.13	-0.0119153	2	CID	5.16559e-06	0.620865	2.26204	0.386779	460.743	1	15/42
28	complement component 7 precursor [Homo sapiens]						5.89624e-06	2.73448	40.1518		93457.3	45580688	4 (4 0 0 0 0)
	3492	K.ACGACPLWGK.C	1119.51	-0.00886354	2	CID	0.00277098	0.622924	2.32106	0.146691	449.545	1	12/18
	4112	R.GQSISVTSIRPCAAETQ.-	1804.89	-0.00935183	2	CID	0.000997803	0.582515	2.4021	0.422018	397.303	1	12/32
	6263	K.NVVYTCNEGYSLIGNPVAR.C	2126.03	-0.0094739	2	CID	5.89624e-06	0.835542	2.49242	0.625035	547.964	1	16/36
	7057	R.LSGNVLSYTFQVK.I	1455.78	-0.00837526	2	CID	0.00231299	0.6935	3.03689	0.44791	286.262	1	10/24
29	PREDICTED: similar to complement component 3 [Homo sapiens]						5.9983e-06	1.75928	20.1739		44900.9	169214179	2 (2 0 0 0 0)
	2586	R.CAEENCFIQK.S	1298.55	-0.00984011	2	CID	0.00190287	0.826117	2.64537	0.367018	542.332	1	12/18	1
	4719	K.VYAYYNLEESCTR.F	1667.74	-0.0111829	2	CID	5.9983e-06	0.933164	3.47757	0.574872	757.8	1	15/24	1
30	periostin, osteoblast specific factor isoform 1 [Homo sapiens]						8.84483e-06	0.514484	10.1155		93255.4	209862907	1 (1 0 0 0 0)
	7645	R.DQGPNVCALQQILGTK.K	1741.89	-0.00715456	2	CID	8.84483e-06	0.514484	2.31074	0.294614	377.985	1	13/30	3
31	serine (or cysteine) proteinase inhibitor, clade F (alpha-2 antiplasmin, pigment epithelium derived factor), member 1 [Homo sapiens]						9.54197e-06	1.39464	20.1328		46283.4	39725934	3 (3 0 0 0 0)
	3218	R.YGLDSDLSCK.I	1157.51	-0.00544558	2	CID	0.0022077	0.898325	2.65519	0.457319	848.797	1	13/18
	6892	K.LAAAVSNFGYDLYR.V	1559.79	-0.0161878	2	CID	0.000198087	0.721815	2.47915	0.386435	404.572	1	14/26
	7004	K.LAAAVSNFGYDLYR.V	1559.79	-0.00959597	2	CID	9.54197e-06	0.496311	2.20014	0.391591	298.806	1	11/26
32	complement factor H isoform a precursor [Homo sapiens]						1.00651e-05	1.61007	20.1372		138978	62739186	2 (2 0 0 0 0)
	2147	R.TGDEITYQCR.N	1242.54	-0.0106946	2	CID	0.00201859	0.763771	2.05379	0.510271	454.925	1	11/18	1
	3533	K.AGEQVTYTCATYYK.M	1654.74	-0.0102063	2	CID	1.00651e-05	0.846303	2.14074	0.667434	611.418	1	14/26
33	PREDICTED: hypothetical protein XP_002348153 [Homo sapiens]						1.26331e-05	1.13024	20.1332		27975.8	239752152	2 (2 0 0 0 0)
	5988	K.AAPSVTLFPPSSEELQANK.A	1986.02	-0.0128919	2	CID	1.26331e-05	0.425632	2.5554	0.396333	139.908	1	11/36
	7488	K.YAASSYLSLTPEQWK.S	1743.86	-0.00568972	2	CID	0.000300839	0.704612	2.66496	0.453501	384.42	1	12/28
34	insulin-like growth factor 2 isoform 2 [Homo sapiens]						1.50593e-05	0.933549	10.1875		26313.5	189083846	2 (2 0 0 0 0)
	6435	R.SCDLALLETYCATPAK.S	1812.85	-0.00630007	2	CID	0.000860434	0.729746	2.27411	0.573762	413.249	1	13/30	2
	6562	R.SCDLALLETYCATPAK.S	1812.85	-0.00996218	2	CID	1.50593e-05	0.933549	3.74961	0.569148	840.329	1	16/30	2
35	proprotein convertase subtilisin/kexin type 1 inhibitor precursor [Homo sapiens]						1.56546e-05	2.70756	30.1586		27355.8	7019519	4 (4 0 0 0 0)
	2662	R.ILAGSADSEGVAAPR.R	1413.73	-0.0104505	2	CID	3.05096e-05	0.932447	2.77056	0.448423	1406.98	1	19/28
	3119	R.GEAAGAVQELAR.A	1171.61	-0.0094739	2	CID	0.00091076	0.944025	3.17118	0.406513	1363.76	1	17/22
	5510	R.NSDPALGLDDDPDAPAAQLAR.A	2122	-0.0116712	2	CID	1.56546e-05	0.83109	3.12301	0.519266	499.737	1	16/40
	5519	R.NSDPALGLDDDPDAPAAQLAR.A	2122	-0.0122339	3	CID	0.00470316	0.702881	3.002	0.434903	389.203	1	22/80
36	complement factor B preproprotein [Homo sapiens]						1.57512e-05	0.651771	10.1131		85478.6	67782358	1 (1 0 0 0 0)
	5066	R.YGLVTYATYPK.I	1275.66	-0.00764284	2	CID	1.57512e-05	0.651771	2.26236	0.4376	260.071	1	11/20
37	EGF-containing fibulin-like extracellular matrix protein 1 precursor [Homo sapiens]						1.73727e-05	2.34772	30.1283		54604.3	9665262	3 (3 0 0 0 0)
	2644	R.CVCPVSNAMCR.E	1353.55	-0.0102063	2	CID	0.00939928	0.745367	2.07116	0.572941	390.301	1	11/20	2
	3547	R.ADQVCINLR.G	1088.55	-0.00849733	2	CID	1.73727e-05	0.866453	2.56634	0.33276	794.508	1	12/16	2
	4218	R.NPCQDPYILTPENR.C	1716.8	-0.0130139	2	CID	0.00304885	0.735896	2.38443	0.426883	636.096	1	12/26	2
38	fibronectin 1 isoform 6 preproprotein [Homo sapiens]						3.06569e-05	2.55004	40.146		239484	47132549	4 (4 0 0 0 0)
	4106	R.VPGTSTSATLTGLTR.G	1461.79	-0.0120374	2	CID	0.00262975	0.634015	2.77756	0.525139	161.319	1	11/28	5
	5345	K.IYLYTLNDNAR.S	1355.7	-0.00556765	2	CID	0.00153783	0.658718	2.92051	0.417764	240.669	1	9/20	5
	5409	K.EYLGAICSCTCFGGQR.G	1878.79	-0.00922976	2	CID	3.06569e-05	0.470552	2.11537	0.532412	177.111	1	10/30	5
	6158	R.SSPVVIDASTAIDAPSNLR.F	1913	-0.0110608	2	CID	0.000298732	0.78676	2.68185	0.547053	478.771	1	15/36	5
39	ribonuclease, RNase A family, 4 precursor [Homo sapiens]						3.08857e-05	1.20465	20.1148		16829.4	37577172	2 (2 0 0 0 0)
	1990	R.SICSTTNIQCK.N	1311.6	-0.00691042	2	CID	0.00527173	0.545939	2.09755	0.42337	253.141	1	10/20	1
	5666	R.VVIACEGNPQVPVHFDG.-	1837.89	-0.011305	2	CID	3.08857e-05	0.658714	2.29602	0.482622	429.794	1	13/32	1
40	complement component 1, q subcomponent, C chain precursor [Homo sapiens]						4.1865e-05	0.887994	10.1747		25757.1	166235903	1 (1 0 0 0 0)
	4335	R.FNAVLTNPQGDYDTSTGK.F	1927.9	-0.00691042	2	CID	4.1865e-05	0.887994	3.49463	0.652954	374.532	1	15/34	1
41	alpha-2-HS-glycoprotein [Homo sapiens]						7.86736e-05	0.483508	10.1871		39315.7	156523970	1 (1 0 0 0 0)
	4298	R.TVVQPSVGAAAGPVVPPCPGR.I	2016.07	-0.00642214	2	CID	7.86736e-05	0.483508	2.35672	0.447045	201.193	1	13/40
42	alpha 2 type I collagen [Homo sapiens]						8.40441e-05	0.856698	10.1357		129236	48762934	1 (1 0 0 0 0)
	4110	K.VYCDFSTGETCIR.A	1607.68	-0.00813112	2	CID	8.40441e-05	0.856698	2.71461	0.483517	608.575	1	14/24
43	chitinase 3-like 1 [Homo sapiens]						9.30483e-05	1.29039	20.1417		42598.4	144226251	2 (2 0 0 0 0)
	3691	K.GNQWVGYDDQESVK.S	1624.72	-0.0115491	2	CID	9.30483e-05	0.557189	2.1388	0.487239	258.817	1	11/26
	6490	R.SFTLASSETGVGAPISGPGIPGR.F	2158.11	-0.00971804	2	CID	0.00025599	0.733199	2.59582	0.510923	380.812	1	17/44
44	apolipoprotein H precursor [Homo sapiens]						9.77356e-05	1.34386	20.1478		38272.7	153266841	2 (2 0 0 0 0)
	5560	K.CSYTEDAQCIDGTIEVPK.C	2085.91	-0.011427	2	CID	9.77356e-05	0.880381	2.95614	0.595829	616.424	1	16/34
	5688	K.ATFGCHDGYSLDGPEEIECTK.L	2386	-0.0171167	3	CID	0.000489856	0.463474	2.63172	0.482273	107.839	1	13/80
45	PREDICTED: hypothetical protein XP_002347522 [Homo sapiens]						0.000150439	0.646541	10.1148		18568.3	239750743	1 (1 0 0 0 0)
	2700	R.AEDTAVYYCAR.D	1318.57	-0.00996218	2	CID	0.000150439	0.646541	2.29643	0.412103	261.367	1	11/20	4
46	C-type lectin domain family 3, member B [Homo sapiens]						0.000167356	0.759888	10.1252		22522.3	156627579	1 (1 0 0 0 0)
	3425	K.EQQALQTVCLK.G	1317.68	-0.00813112	2	CID	0.000167356	0.759888	2.50359	0.518189	317.59	1	11/20
47	alpha 1 type XVIII collagen isoform 1 precursor [Homo sapiens]						0.000185892	0.729841	10.1473		153672	110611235	1 (1 0 0 0 0)
	4032	R.TEAPSATGQASSLLGGR.L	1602.81	-0.00703249	2	CID	0.000185892	0.729841	2.94608	0.540493	234.544	1	13/32	2
48	fibronectin 1 isoform 7 preproprotein [Homo sapiens]						0.00021796	1.31475	20.1231		73634.6	47132547	2 (2 0 0 0 0)
	2276	K.WCGTTQNYDADQK.F	1586.65	-0.0117932	2	CID	0.000301682	0.553986	2.45138	0.439553	202.764	1	10/24	6
	5501	R.TYLGNALVCTCYGGSR.G	1791.82	-0.0147229	2	CID	0.00021796	0.760765	2.46173	0.56219	456.83	1	13/30	6
49	chondroadherin precursor [Homo sapiens]						0.000232235	1.5386	20.1311		40450.4	153251229	2 (2 0 0 0 0)
	3697	R.NQLSSYPSAALSK.L	1365.7	-0.0109387	2	CID	0.000232235	0.772884	2.62119	0.329794	589.528	1	14/24
	7080	K.FSDGAFLGVTTLK.H	1355.72	-0.00886354	2	CID	0.00115165	0.765717	2.5146	0.518192	342.246	1	13/24
50	keratin 2 [Homo sapiens]						0.000265592	1.69495	20.1498		65393.2	47132620	2 (2 0 0 0 0)
	3485	R.FLEQQNQVLQTK.W	1475.79	-0.0116712	2	CID	0.00655654	0.818027	2.64946	0.317766	784.237	1	13/22	2
	3807	K.YEELQVTVGR.H	1193.62	-0.0103284	2	CID	0.000265592	0.876927	2.39071	0.50887	641.934	1	13/18
51	Ly-6 neurotoxin-like protein 1 isoform c [Homo sapiens]						0.000281426	0.718992	10.1197		12632.1	29294641	1 (1 0 0 0 0)
	4055	R.CFETVYDGYSK.H	1368.58	-0.00959597	2	CID	0.000281426	0.718992	2.39411	0.641705	279.181	1	9/20	2
52	angiotensinogen preproprotein [Homo sapiens]						0.00034442	0.784243	10.1542		53120.6	4557287	1 (1 0 0 0 0)
	6627	R.SLDFTELDVAAEK.I	1437.71	-0.00971804	2	CID	0.00034442	0.784243	3.08433	0.49506	241.077	1	12/24
53	complement component 1, q subcomponent, B chain precursor [Homo sapiens]						0.000345591	0.890681	10.1568		26704.5	87298828	1 (1 0 0 0 0)
	5139	K.LEQGENVFLQATDK.N	1591.8	-0.00678835	2	CID	0.000345591	0.890681	3.1356	0.575963	607.314	1	14/26
54	procollagen C-endopeptidase enhancer [Homo sapiens]						0.000350463	0.198117	10.1386		47942	157653329	1 (1 0 0 0 0)
	4850	R.YDSVSVFNGAVSDDSR.R	1717.77	-0.0119153	2	CID	0.000350463	0.198117	2.2785	0.253338	155.871	1	9/30
55	transferrin [Homo sapiens]						0.000401554	0.669818	10.1193		76999.7	4557871	1 (1 0 0 0 0)
	5251	R.FDEFFSEGCAPGSK.K	1577.66	-0.0126477	2	CID	0.000401554	0.669818	2.38661	0.438661	419.293	1	12/26
56	secreted frizzled-related protein 4 [Homo sapiens]						0.000408184	0.732108	10.1249		39800.3	170784838	1 (1 0 0 0 0)
	3509	R.SGCNEVTTVVDVK.E	1407.68	-0.00703249	2	CID	0.000408184	0.732108	2.49722	0.375962	507.051	1	13/24
57	vitronectin precursor [Homo sapiens]						0.000437605	0.745348	10.1338		54271.2	88853069	1 (1 0 0 0 0)
	5106	R.FEDGVLDPDYPR.N	1422.65	-0.00886354	2	CID	0.000437605	0.745348	2.67628	0.452662	419.891	1	11/22
58	keratin 5 [Homo sapiens]						0.000457367	0.788824	10.1273		62340	119395754	1 (1 0 0 0 0)
	3566	R.VSLAGACGVGGYGSR.S	1410.68	-0.0119153	2	CID	0.000457367	0.788824	2.54594	0.571317	550.82	1	13/28
59	keratin 9 [Homo sapiens]						0.00064272	2.06987	30.1335		62026.7	55956899	3 (3 0 0 0 0)
	3247	R.QVLDNLTM*EK.S	1206.6	-0.00881298	2	CID	0.00196226	0.657486	2.35325	0.370237	189.739	1	11/18
	3472	K.VQALEEANNDLENK.I	1586.77	-0.011427	2	CID	0.00064272	0.646334	2.34927	0.416758	413.579	1	12/26
	3587	R.QGVDADINGLR.Q	1157.59	-0.00776491	2	CID	0.00686013	0.76605	2.66995	0.46427	252.799	1	12/20
60	complement component 6 precursor [Homo sapiens]						0.000674421	1.08864	20.1301		104718	169636415	2 (2 0 0 0 0)
	3842	R.IGESIELTCPK.G	1246.63	-0.00935183	2	CID	0.00298003	0.79934	2.60106	0.334007	556.692	1	13/20	1
	4902	R.GEVLDNSFTGGICK.T	1496.7	-0.0100842	2	CID	0.000674421	0.289295	2.26401	0.337458	171.78	1	9/26	1
61	PREDICTED: similar to complement component C3, partial [Homo sapiens]						0.000723829	2.60229	50.1454		144718	169218213	5 (5 0 0 0 0)
	6118	R.VPVAVQGEDTVQSLTQGDGVAK.L	2198.13	-0.00825319	2	CID	0.00106745	0.877205	2.85125	0.587188	763.821	1	18/42	1
	6608	R.LVAYYTLIGASGQR.E	1511.82	-0.0103284	2	CID	0.00304776	0.531225	2.0873	0.348682	294.363	1	13/26	1
	7336	R.SNLDEDIIAEENIVSR.S	1816.89	-0.00959597	2	CID	0.00194591	0.259933	2.05141	0.333789	142.509	1	10/30	1
	7449	R.AYYENSPQQVFSTEFEVK.E	2166	-0.0128919	2	CID	0.000723829	0.314027	2.01741	0.411987	140.238	1	10/34	1
	8464	K.EYVLPSFEVIVEPTEK.F	1878.97	-0.011427	2	CID	0.00824668	0.619897	2.33162	0.534214	190.403	1	12/30	1

## Sheet: Sample6
	Reference						P (pro)	Sf	Score	Coverage	MW	Accession	Peptide (Hits)
	Scan(s)	Peptide	MH+	DeltaM	z	Type	P (pep)	Sf	XC	DeltaCn	Sp	RSp	Ions	Count
1	alpha 2 globin [Homo sapiens]						1.70974e-13	4.63369	60.2738		15247.9	4504345	37 (37 0 0 0 0)
	4060	K.VGAHAGEYGAEALER.M	1529.73	-0.0120508	3	CID	5.45739e-05	0.935332	4.53361	0.268521	1394.44	1	25/56	1
	4061	K.VGAHAGEYGAEALER.M	1529.73	-0.0104505	2	CID	2.04381e-11	0.970921	4.28579	0.624443	1359.03	1	21/28	1
	4222	K.VGAHAGEYGAEALER.M	1529.73	-0.0104944	3	CID	5.9077e-06	0.976475	5.47498	0.401477	2235.26	1	32/56	1
	4223	K.VGAHAGEYGAEALER.M	1529.73	-0.00874147	2	CID	3.04804e-10	0.97368	4.08018	0.659205	1565.96	1	22/28	1
	4382	K.VGAHAGEYGAEALER.M	1529.73	-0.0110437	3	CID	4.54828e-05	0.966792	4.93082	0.386135	1871.92	1	29/56	1
	4383	K.VGAHAGEYGAEALER.M	1529.73	-0.00788698	2	CID	7.06102e-13	0.974143	4.12143	0.634814	1650.25	1	22/28	1
	4536	K.VGAHAGEYGAEALER.M	1529.73	-0.0109522	3	CID	1.49708e-05	0.957726	4.90705	0.288082	1690.23	1	28/56	1
	4537	K.VGAHAGEYGAEALER.M	1529.73	-0.00874147	2	CID	1.70974e-13	0.969336	4.16447	0.596272	1381.39	1	21/28	1
	4688	K.VGAHAGEYGAEALER.M	1529.73	-0.0118677	3	CID	0.000424017	0.956167	4.92283	0.304756	1564.73	1	28/56	1
	4689	K.VGAHAGEYGAEALER.M	1529.73	-0.00922976	2	CID	6.22347e-10	0.97115	4.25943	0.591398	1480.62	1	21/28	1
	4843	K.VGAHAGEYGAEALER.M	1529.73	-0.00874147	2	CID	6.49703e-12	0.906196	3.18005	0.567956	700.822	1	16/28	1
	4848	K.VGAHAGEYGAEALER.M	1529.73	-0.0119593	3	CID	1.55115e-05	0.956831	4.51304	0.385475	1585.86	1	29/56	1
	4995	K.VGAHAGEYGAEALER.M	1529.73	-0.0073987	2	CID	3.86492e-07	0.953354	3.81648	0.533431	1211.32	1	18/28	1
	5001	K.VGAHAGEYGAEALER.M	1529.73	-0.0119593	3	CID	0.000128539	0.9268	4.02027	0.392987	1266.06	1	24/56	1
	5146	K.VGAHAGEYGAEALER.M	1529.73	-0.0108167	2	CID	0.000255305	0.918337	3.32935	0.558633	812.244	1	16/28	1
	5164	K.VGAHAGEYGAEALER.M	1529.73	-0.0112268	3	CID	0.000483432	0.924064	4.3301	0.459625	913.168	1	23/56	1
	5323	K.VGAHAGEYGAEALER.M	1529.73	-0.0106775	3	CID	9.65455e-06	0.694633	3.40927	0.255704	525.236	1	19/56	1
	5543	K.LRVDPVNFK.L	1087.63	-0.00654421	2	CID	0.000196696	0.861653	2.79329	0.371927	518.863	1	12/16	1
	5689	K.LRVDPVNFK.L	1087.63	-0.00642214	2	CID	0.00019048	0.828897	2.71481	0.422696	405.968	1	11/16	1
	6366	K.FLASVSTVLTSK.Y	1252.71	-0.00764284	2	CID	7.57892e-10	0.973252	3.64	0.61813	1693.95	1	20/22	1
	6395	K.LRVDPVNFK.L	1087.63	-0.00764284	2	CID	0.00775961	0.686181	2.54975	0.289453	351.661	1	10/16	1
	6502	K.FLASVSTVLTSK.Y	1252.71	-0.00715456	2	CID	2.71868e-07	0.969481	3.79154	0.546602	1552.63	1	19/22	1
	6532	K.LRVDPVNFK.L	1087.63	-0.00788698	2	CID	0.00105875	0.586312	2.29659	0.32959	323.096	1	9/16	1
	6638	K.FLASVSTVLTSK.Y	1252.71	-0.00837526	2	CID	9.67934e-06	0.928852	2.79327	0.567056	942.737	1	16/22	1
	6804	K.LRVDPVNFK.L	1087.63	-0.00715456	2	CID	0.00333564	0.546608	2.19128	0.336246	264.796	1	9/16	1
	6900	R.MFLSFPTTK.T	1071.55	-0.00678835	2	CID	1.0021e-05	0.917947	2.93214	0.454395	727.056	1	13/16	1
	7042	R.MFLSFPTTK.T	1071.55	-0.0073987	2	CID	0.000506251	0.910246	2.61233	0.481805	737.465	1	13/16	1
	7085	K.LRVDPVNFK.L	1087.63	-0.0073987	2	CID	0.00651967	0.618816	2.53903	0.309781	313.355	1	9/16	1
	7186	R.MFLSFPTTK.T	1071.55	-0.00764284	2	CID	0.000181499	0.876133	2.55801	0.453794	614.732	1	12/16	1
	11252	K.TYFPHFDLSHGSAQVK.G	1833.89	-0.00764284	2	CID	0.0010165	0.232003	2.1227	0.354413	90.8203	1	9/30	1
	11457	K.TYFPHFDLSHGSAQVK.G	1833.89	-0.0138819	3	CID	0.000279183	0.687975	2.89877	0.557919	215.073	1	17/60	1
	11681	K.TYFPHFDLSHGSAQVK.G	1833.89	-0.0115015	3	CID	0.00421562	0.643067	2.70084	0.541019	224.951	1	17/60	1
	12110	K.TYFPHFDLSHGSAQVK.G	1833.89	-0.00764284	2	CID	0.000661055	0.292442	2.22016	0.341461	104.295	1	10/30	1
	12221	K.TYFPHFDLSHGSAQVK.G	1833.89	-0.00910768	2	CID	0.00022005	0.49435	2.24645	0.399545	218.669	1	12/30	1
	12423	-.TYFPHFDLSHGSAQVK.-	1833.89	-0.0120508	3	CID	0.00525583	0.449906	2.58314	0.446291	159.013	2	14/60	1
	12526	K.TYFPHFDLSHGSAQVK.G	1833.89	-0.0129663	3	CID	0.000754744	0.752077	2.95549	0.592699	239.67	1	19/60	1
	12727	-.TYFPHFDLSHGSAQVK.-	1833.89	-0.0127832	3	CID	0.00535918	0.583639	2.86799	0.528162	159.108	3	14/60	1
2	beta globin [Homo sapiens]						4.93605e-12	5.26258	70.2602		15988.3	4504349	46 (46 0 0 0 0)
	4109	K.EFTPPVQAAYQK.V	1378.7	-0.00703249	2	CID	2.04645e-06	0.893748	2.4855	0.501992	549.817	1	17/22
	4205	K.VNVDEVGGEALGR.L	1314.66	-0.00971804	2	CID	5.46964e-05	0.953562	3.63294	0.409321	1408.05	1	18/24
	4249	K.VNVDEVGGEALGR.L	1314.66	-0.0103113	3	CID	0.000537256	0.934584	3.90586	0.432854	1186.57	1	25/48
	4365	K.VNVDEVGGEALGR.L	1314.66	-0.00849733	2	CID	2.5288e-08	0.975722	4.99125	0.478442	1737.28	1	19/24
	4561	K.VNVDEVGGEALGR.L	1314.66	-0.00874147	2	CID	3.69956e-05	0.964452	4.13206	0.472924	1459.93	1	18/24
	4712	K.VNVDEVGGEALGR.L	1314.66	-0.00935183	2	CID	1.07854e-05	0.948875	3.69208	0.390628	1243.42	1	18/24
	4863	K.VNVDEVGGEALGR.L	1314.66	-0.00788698	2	CID	5.66865e-05	0.964059	4.40576	0.498574	1313.15	1	17/24
	5016	K.VNVDEVGGEALGR.L	1314.66	-0.00752077	2	CID	1.25821e-05	0.958036	3.78071	0.394475	1425.41	1	19/24
	5172	K.VNVDEVGGEALGR.L	1314.66	-0.00971804	2	CID	0.000834625	0.928954	3.88244	0.506355	696.234	1	15/24
	5244	K.SAVTALWGK.V	932.52	-0.00684938	2	CID	0.00870466	0.707895	2.08531	0.266752	398.719	1	12/16
	5339	K.VNVDEVGGEALGR.L	1314.66	-0.0104505	2	CID	0.000496044	0.94163	3.81336	0.492905	813.634	1	17/24
	5395	K.SAVTALWGK.V	932.52	-0.00648317	2	CID	1.85091e-05	0.947004	3.00795	0.537131	1031.13	1	14/16
	5488	K.VNVDEVGGEALGR.L	1314.66	-0.00959597	2	CID	1.11575e-07	0.944987	4.00749	0.388615	922.164	1	18/24
	5547	K.SAVTALWGK.V	932.52	-0.00660524	2	CID	0.00460085	0.934013	2.70649	0.503628	940.4	1	14/16
	5637	K.VNVDEVGGEALGR.L	1314.66	-0.0086194	2	CID	0.000631637	0.900564	3.59942	0.385013	572.263	1	16/24
	5741	K.GTFATLSELHCDK.L	1478.69	-0.000684833	2	CID	0.0098408	0.258354	2.0094	0.443069	77.4506	1	8/24
	5782	K.VNVDEVGGEALGR.L	1314.66	-0.00874147	2	CID	4.78739e-05	0.91013	3.33672	0.479726	642.689	1	16/24
	5928	K.VNVDEVGGEALGR.L	1314.66	-0.00984011	2	CID	0.000571265	0.640223	2.65731	0.458384	233.755	1	11/24
	6063	K.VNVDEVGGEALGR.L	1314.66	-0.00886354	2	CID	0.0011108	0.915473	3.53127	0.474228	617.448	1	16/24
	6200	K.VNVDEVGGEALGR.L	1314.66	-0.00984011	2	CID	2.7719e-05	0.770885	2.79915	0.37323	390.118	1	14/24
	6491	K.VNVDEVGGEALGR.L	1314.66	-0.00752077	2	CID	0.00563013	0.118372	2.06146	0.123327	157.406	1	9/24
	6631	K.VNVDEVGGEALGR.L	1314.66	-0.0094739	2	CID	1.48573e-05	0.852194	2.88634	0.401307	486.101	1	16/24
	6978	K.VNVDEVGGEALGR.L	1314.66	-0.00935183	2	CID	0.000106203	0.724079	2.73963	0.486718	258.217	1	12/24
	7093	R.FFESFGDLSTPDAVM*GNPK.V	2074.94	-0.00777197	2	CID	3.37824e-09	0.617965	2.13528	0.563576	297.846	1	13/36
	7120	R.FFESFGDLSTPDAVM*GNPK.V	2074.94	-0.0171238	3	CID	0.000140608	0.908914	4.25451	0.542323	596.242	1	24/72
	7128	K.VNVDEVGGEALGR.L	1314.66	-0.00922976	2	CID	0.00101655	0.729843	2.7629	0.288814	427.122	1	14/24
	7231	R.FFESFGDLSTPDAVM*GNPK.V	2074.94	-0.00826026	2	CID	2.43599e-06	0.947943	4.59463	0.702726	478.954	1	17/36
	7255	R.FFESFGDLSTPDAVM*GNPK.V	2074.94	-0.0127293	3	CID	1.24983e-09	0.939614	3.7183	0.653917	968.925	1	31/72
	7366	R.FFESFGDLSTPDAVM*GNPK.V	2074.94	-0.00923682	2	CID	2.85835e-07	0.965229	5.2046	0.714169	623.649	1	19/36
	7414	K.VNVDEVGGEALGR.L	1314.66	-0.00776491	2	CID	0.000738959	0.472383	2.53095	0.307833	196.224	1	11/24
	7493	R.FFESFGDLSTPDAVM*GNPK.V	2074.94	-0.0104575	2	CID	1.6269e-06	0.943281	4.00231	0.606954	765.929	1	19/36
	7633	R.FFESFGDLSTPDAVM*GNPK.V	2074.94	-0.00655127	2	CID	1.9367e-05	0.800384	2.63727	0.601024	405.61	1	15/36
	7802	R.FFESFGDLSTPDAVM*GNPK.V	2074.94	-0.00801612	2	CID	0.00178192	0.850056	3.29019	0.614669	374.004	1	14/36
	7803	K.VNVDEVGGEALGR.L	1314.66	-0.0103284	2	CID	0.00115868	0.501266	2.50695	0.390649	99.733	1	11/24
	8011	R.FFESFGDLSTPDAVM*GNPK.V	2074.94	-0.0085044	2	CID	0.000176897	0.770927	2.77114	0.576929	322.049	1	14/36
	8081	K.VNVDEVGGEALGR.L	1314.66	-0.00874147	2	CID	0.00416571	0.38527	2.17228	0.316186	182.887	1	11/24
	8161	R.FFESFGDLSTPDAVMGNPK.V	2058.95	-0.0104505	2	CID	5.76506e-11	0.945647	4.34633	0.59406	650.379	1	19/36
	8182	R.FFESFGDLSTPDAVMGNPK.V	2058.95	-0.0126612	3	CID	3.96626e-05	0.959248	3.74714	0.631992	1667.76	1	32/72
	8278	K.VNVDEVGGEALGR.L	1314.66	-0.00959597	2	CID	0.00685082	0.376411	2.31865	0.340745	170.026	1	10/24
	8291	R.FFESFGDLSTPDAVMGNPK.V	2058.95	-0.00727663	2	CID	8.18312e-11	0.955068	4.45621	0.66367	737.693	1	19/36
	8308	R.FFESFGDLSTPDAVMGNPK.V	2058.95	-0.0111963	3	CID	3.84175e-09	0.979085	4.72635	0.613934	2412.1	1	41/72
	8414	R.FFESFGDLSTPDAVMGNPK.V	2058.95	-0.00971804	2	CID	4.93605e-12	0.968143	4.71746	0.647682	1039.96	1	22/36
	8439	R.FFESFGDLSTPDAVMGNPK.V	2058.95	-0.0130274	3	CID	1.12202e-06	0.9261	3.82623	0.497891	911.905	1	32/72
	8536	R.FFESFGDLSTPDAVMGNPK.V	2058.95	-0.00996218	2	CID	5.17839e-10	0.944575	3.89424	0.670426	728.479	1	19/36
	8676	R.FFESFGDLSTPDAVMGNPK.V	2058.95	-0.00971804	2	CID	0.000212845	0.376498	2.19797	0.457202	182.028	1	10/36
	9258	-.VNVDEVGGEALGR.-	1314.66	-0.00568972	2	CID	0.00189939	0.279993	2.14298	0.367451	131.699	2	9/24
3	albumin preproprotein [Homo sapiens]						1.20426e-11	18.4274	220.236		69321.6	4502027	106 (106 0 0 0 0)
	2233	K.TCVADESAENCDK.S	1498.58	-0.0104505	2	CID	2.38556e-05	0.906222	2.46186	0.600454	794.036	1	16/24
	2467	K.CCAAADPHECYAK.V	1552.6	-0.0115491	2	CID	8.52079e-06	0.940774	2.97792	0.679115	800.907	1	17/24
	2711	K.CCTESLVNR.R	1138.5	-0.00886354	2	CID	6.30346e-05	0.88761	2.24485	0.630636	507.287	1	12/16
	2865	K.CCTESLVNR.R	1138.5	-0.0094739	2	CID	0.000470379	0.83501	2.55048	0.439431	490.024	1	11/16
	2936	K.YICENQDSISSK.L	1443.64	-0.0104505	2	CID	0.00033852	0.857067	2.68615	0.46723	553.273	1	14/22
	3249	K.ECCEKPLLEK.S	1305.62	-0.0102063	2	CID	0.00649201	0.815227	2.64642	0.365705	289.322	1	13/18
	3472	R.YKAAFTECCQAADK.A	1662.73	-0.0124781	3	CID	5.51458e-05	0.866374	3.2502	0.503324	726.687	1	21/52
	4629	K.LVNEVTEFAK.T	1149.61	-0.00654421	2	CID	3.68169e-06	0.956767	3.69631	0.508984	914.689	1	16/18
	4663	R.FKDLGEENFK.A	1226.61	-0.00849733	2	CID	2.34158e-05	0.931359	3.19176	0.369585	912.481	1	15/18
	4672	R.FKDLGEENFK.A	1226.61	-0.00844974	3	CID	0.000575779	0.875918	3.32056	0.372038	739.919	1	20/36
	4765	K.FQNALLVR.Y	960.562	-0.00752077	2	CID	0.00122645	0.873211	2.35842	0.109912	1014.52	1	13/14
	4818	R.FKDLGEENFK.A	1226.61	-0.00764284	2	CID	0.000178699	0.922283	2.97792	0.355474	893.188	1	15/18
	4828	R.FKDLGEENFK.A	1226.61	-0.00918217	3	CID	0.00894957	0.770309	2.55168	0.379897	662.048	1	18/36
	5036	K.VPQVSTPTLVEVSR.N	1511.84	-0.00788698	2	CID	2.40931e-05	0.383889	2.34104	0.333871	223.196	1	10/26
	5124	R.FKDLGEENFK.A	1226.61	-0.00996218	2	CID	6.76588e-05	0.90194	2.9633	0.332145	802.646	1	14/18
	5195	K.VPQVSTPTLVEVSR.N	1511.84	-0.00849733	2	CID	2.78289e-05	0.697865	2.39329	0.273772	508.964	1	15/26
	5210	K.QTALVELVK.H	1000.6	-0.00770388	2	CID	0.000642154	0.797273	2.32771	0.349619	237.554	1	13/16
	5508	K.KVPQVSTPTLVEVSR.N	1639.94	-0.0086194	2	CID	1.62957e-09	0.929671	3.56131	0.651946	510.685	1	17/28
	5520	K.KVPQVSTPTLVEVSR.N	1639.94	-0.0126001	3	CID	0.000142218	0.938841	4.01372	0.44836	1093.45	1	29/56
	5653	K.KVPQVSTPTLVEVSR.N	1639.94	-0.00764284	2	CID	8.24174e-11	0.930681	3.51096	0.667893	526.893	1	17/28
	5665	K.KVPQVSTPTLVEVSR.N	1639.94	-0.00985355	3	CID	5.76478e-06	0.947691	4.32291	0.548094	1026.03	1	27/56
	5799	K.KVPQVSTPTLVEVSR.N	1639.94	-0.0086194	2	CID	8.52355e-09	0.923241	3.73788	0.635611	426.381	1	16/28
	5809	K.KVPQVSTPTLVEVSR.N	1639.94	-0.0111353	3	CID	9.96794e-05	0.933585	4.62225	0.585944	649.018	1	22/56
	5942	K.KVPQVSTPTLVEVSR.N	1639.94	-0.00874147	2	CID	2.21272e-07	0.903381	3.48046	0.601748	360.525	1	16/28
	5951	K.KVPQVSTPTLVEVSR.N	1639.94	-0.0113184	3	CID	1.42651e-05	0.933781	4.46298	0.430325	899.196	1	26/56
	6078	K.KVPQVSTPTLVEVSR.N	1639.94	-0.00935183	2	CID	1.20426e-11	0.944948	3.74602	0.673386	605.922	1	18/28
	6087	K.KVPQVSTPTLVEVSR.N	1639.94	-0.010586	3	CID	0.00182988	0.918684	3.73145	0.475766	1001.25	1	25/56
	6215	K.KVPQVSTPTLVEVSR.N	1639.94	-0.00886354	2	CID	6.53224e-07	0.934585	3.59882	0.656917	581.145	1	17/28
	6224	K.KVPQVSTPTLVEVSR.N	1639.94	-0.0109522	3	CID	9.28855e-05	0.587568	2.82906	0.34704	347.811	1	18/56
	6358	K.KVPQVSTPTLVEVSR.N	1639.94	-0.00776491	2	CID	1.16272e-09	0.757989	3.01101	0.460596	280.36	1	13/28
	6367	K.KVPQVSTPTLVEVSR.N	1639.94	-0.0113184	3	CID	0.00140041	0.870684	3.96967	0.486442	397.509	1	22/56
	6465	K.AVM*DDFAAFVEK.C	1358.63	-0.00682947	2	CID	2.2174e-05	0.794218	2.77779	0.457019	444.361	1	12/22
	6494	K.KVPQVSTPTLVEVSR.N	1639.94	-0.00703249	2	CID	5.89773e-06	0.914265	3.45894	0.639574	557.203	1	15/28
	6503	K.KVPQVSTPTLVEVSR.N	1639.94	-0.0102198	3	CID	0.00114638	0.854829	3.77518	0.537315	383.414	1	20/56
	6599	K.AVM*DDFAAFVEK.C	1358.63	-0.0087826	2	CID	8.96065e-06	0.967547	4.01902	0.561981	1303.26	1	18/22
	6628	K.KVPQVSTPTLVEVSR.N	1639.94	-0.00776491	2	CID	2.66277e-10	0.887629	3.30519	0.5664	477.971	1	15/28
	6739	K.AVM*DDFAAFVEK.C	1358.63	-0.00975916	2	CID	6.72031e-06	0.958416	3.54803	0.573835	1179.01	1	17/22
	6892	K.QNCELFEQLGEYK.F	1657.75	-0.0106946	2	CID	0.000272845	0.759053	2.65093	0.356458	479.336	1	13/24
	6992	K.AAFTECCQAADKAACLLPK.L	2124.99	-0.0140039	3	CID	9.89395e-06	0.816886	3.40663	0.517454	397.54	1	22/72
	7015	K.AAFTECCQAADKAACLLPK.L	2124.99	-0.0016614	2	CID	0.00940341	0.301366	2.05125	0.467824	139.712	1	9/36
	7034	K.QNCELFEQLGEYK.F	1657.75	-0.00800905	2	CID	6.37673e-08	0.96339	4.1914	0.510128	1147.52	1	18/24
	7072	K.QNCELFEQLGEYK.F	1657.75	-0.0121119	3	CID	0.000927919	0.930008	3.59779	0.549818	1091.8	1	22/48
	7133	K.AAFTECCQAADKAACLLPK.L	2124.99	-0.0147364	3	CID	0.000219952	0.481282	2.54008	0.310621	279.746	1	20/72
	7177	K.QNCELFEQLGEYK.F	1657.75	-0.00776491	2	CID	1.90393e-07	0.956771	3.81346	0.584135	997.902	1	17/24
	7211	K.QNCELFEQLGEYK.F	1657.75	-0.0121119	3	CID	6.10959e-05	0.887905	3.63259	0.498163	610.931	1	21/48
	7268	K.AAFTECCQAADKAACLLPK.L	2124.99	-0.0145533	3	CID	0.000423357	0.499932	2.68725	0.332135	290.144	1	18/72
	7310	K.QNCELFEQLGEYK.F	1657.75	-0.0073987	2	CID	1.68054e-07	0.970118	3.89013	0.522731	1549.51	1	20/24
	7343	K.QNCELFEQLGEYK.F	1657.75	-0.0126612	3	CID	0.000105487	0.905877	3.80982	0.591433	580.109	1	20/48
	7447	K.QNCELFEQLGEYK.F	1657.75	-0.00886354	2	CID	1.19496e-06	0.951233	3.96657	0.557991	868.847	1	16/24
	7534	K.AAFTECCQAADKAACLLPK.L	2124.99	-0.0110743	3	CID	0.000426678	0.813021	3.26157	0.556516	375.864	1	22/72
	7574	K.QNCELFEQLGEYK.F	1657.75	-0.00837526	2	CID	3.96215e-06	0.854667	3.10932	0.553127	309.628	1	13/24
	8699	R.RPCFSALEVDETYVPK.E	1910.93	-0.0147364	3	CID	0.00892945	0.488026	2.51953	0.446529	201.582	1	15/60
	8931	R.RPCFSALEVDETYVPK.E	1910.93	-0.0149195	3	CID	0.00124511	0.534802	2.64845	0.34596	347.829	1	17/60
	9265	K.VFDEFKPLVEEPQNLIK.Q	2045.1	-0.0129053	3	CID	0.000214499	0.628743	2.9991	0.344834	306.316	1	19/64
	9379	K.VFDEFKPLVEEPQNLIK.Q	2045.1	-0.012356	3	CID	9.86713e-05	0.757371	3.01013	0.382566	479.885	1	23/64
	9443	K.VFDEFKPLVEEPQNLIK.Q	2045.1	-0.00959597	2	CID	5.25165e-07	0.844001	3.10167	0.587944	360.69	1	14/32
	9485	K.VFDEFKPLVEEPQNLIK.Q	2045.1	-0.014187	3	CID	0.00338548	0.835261	3.07074	0.437978	603.158	1	26/64
	9559	K.VFDEFKPLVEEPQNLIK.Q	2045.1	-0.013136	2	CID	0.000687065	0.59693	2.41854	0.414255	246.856	1	13/32
	9601	K.VFDEFKPLVEEPQNLIK.Q	2045.1	-0.0129053	3	CID	1.79594e-06	0.911908	3.56844	0.467351	820.856	1	30/64
	9677	K.VFDEFKPLVEEPQNLIK.Q	2045.1	-0.00752077	2	CID	1.16944e-06	0.817444	2.93085	0.564764	345.06	1	14/32
	9720	K.VFDEFKPLVEEPQNLIK.Q	2045.1	-0.0129053	3	CID	3.11341e-06	0.914543	4.12415	0.433386	694.715	1	28/64
	9797	K.VFDEFKPLVEEPQNLIK.Q	2045.1	-0.00849733	2	CID	4.04981e-05	0.867064	3.4817	0.554244	379.89	1	14/32
	9844	K.VFDEFKPLVEEPQNLIK.Q	2045.1	-0.0127222	3	CID	2.09453e-06	0.927602	4.35734	0.456383	734.666	1	28/64
	9924	K.VFDEFKPLVEEPQNLIK.Q	2045.1	-0.0103284	2	CID	9.41549e-05	0.89309	3.46495	0.535653	488.552	1	16/32
	9966	K.VFDEFKPLVEEPQNLIK.Q	2045.1	-0.0125391	3	CID	0.000219206	0.94684	4.28336	0.513554	1041.99	1	30/64
	10047	K.VFDEFKPLVEEPQNLIK.Q	2045.1	-0.0116712	2	CID	2.62076e-05	0.907077	3.86067	0.579718	418.374	1	15/32
	10087	K.VFDEFKPLVEEPQNLIK.Q	2045.1	-0.0143702	3	CID	0.00460612	0.913763	4.14717	0.488225	638.46	1	26/64
	10106	K.SHCIAEVENDEM*PADLPSLAADFVESK.D	2990.34	-0.00870789	3	CID	7.08892e-05	0.786785	3.17286	0.545518	334.642	1	23/104
	10163	K.VFDEFKPLVEEPQNLIK.Q	2045.1	-0.0104505	2	CID	7.647e-05	0.841767	3.42265	0.508039	322.601	1	14/32
	10201	K.VFDEFKPLVEEPQNLIK.Q	2045.1	-0.0136377	3	CID	0.000497776	0.901424	4.05234	0.492586	556.08	1	25/64
	10281	K.VFDEFKPLVEEPQNLIK.Q	2045.1	-0.00898561	2	CID	5.30478e-06	0.772066	3.3009	0.442322	255.492	1	13/32
	10322	K.VFDEFKPLVEEPQNLIK.Q	2045.1	-0.0132715	3	CID	4.80243e-05	0.906929	3.87635	0.541625	629.92	1	25/64
	10376	K.SHCIAEVENDEM*PADLPSLAADFVESK.D	2990.34	-0.0105389	3	CID	0.000533213	0.939308	4.41354	0.673657	788.007	1	29/104
	10404	K.VFDEFKPLVEEPQNLIK.Q	2045.1	-0.00800905	2	CID	0.00016535	0.875511	3.1995	0.507874	533.136	1	16/32
	10437	K.DVFLGM*FLYEYAR.R	1639.78	-0.00949521	2	CID	1.85176e-07	0.712203	2.32516	0.476531	370.272	1	12/24
	10439	K.VFDEFKPLVEEPQNLIK.Q	2045.1	-0.012356	3	CID	2.10743e-05	0.894578	3.6945	0.469753	642.729	1	27/64
	10492	K.SHCIAEVENDEM*PADLPSLAADFVESK.D	2990.34	-0.0127362	3	CID	0.00183986	0.903084	3.9677	0.623713	566.236	1	26/104
	10521	K.VFDEFKPLVEEPQNLIK.Q	2045.1	-0.0100842	2	CID	6.6508e-05	0.646516	2.91192	0.479468	163.979	1	11/32
	10553	K.DVFLGM*FLYEYAR.R	1639.78	-0.00949521	2	CID	3.47812e-06	0.904833	3.18553	0.411407	709.83	1	16/24
	10556	K.VFDEFKPLVEEPQNLIK.Q	2045.1	-0.0130884	3	CID	2.32489e-05	0.904945	4.12012	0.49511	607.95	1	24/64
	10612	K.SHCIAEVENDEM*PADLPSLAADFVESK.D	2990.34	-0.0178632	3	CID	2.38872e-05	0.937316	4.7291	0.62458	708.658	1	27/104
	10648	K.VFDEFKPLVEEPQNLIK.Q	2045.1	-0.00691042	2	CID	0.00288303	0.505577	2.21068	0.490049	191.917	1	11/32
	10674	K.DVFLGM*FLYEYAR.R	1639.78	-0.00803036	2	CID	2.66573e-07	0.91937	2.98448	0.543277	623.666	1	17/24
	10676	K.VFDEFKPLVEEPQNLIK.Q	2045.1	-0.0143702	3	CID	4.30358e-05	0.93118	4.24135	0.551413	708.362	1	27/64
	10727	K.SHCIAEVENDEM*PADLPSLAADFVESK.D	2990.34	-0.0112714	3	CID	5.78046e-06	0.864918	3.54724	0.545419	566.006	1	26/104
	10830	K.DVFLGM*FLYEYAR.R	1639.78	-0.00864072	2	CID	0.00449739	0.688017	2.2446	0.348469	329.503	1	14/24
	10850	K.SHCIAEVENDEM*PADLPSLAADFVESK.D	2990.34	-0.0154828	3	CID	8.14155e-07	0.851613	3.71692	0.583507	348.298	1	23/104
	10911	K.VFDEFKPLVEEPQNLIK.Q	2045.1	-0.014187	3	CID	6.68237e-05	0.903846	3.90663	0.54264	615.861	1	24/64
	10966	K.SHCIAEVENDEM*PADLPSLAADFVESK.D	2990.34	-0.0134686	3	CID	0.00225592	0.856779	3.57163	0.630161	379.359	1	23/104
	11097	K.SHCIAEVENDEM*PADLPSLAADFVESK.D	2990.34	-0.0196942	3	CID	6.48197e-06	0.905203	4.06235	0.690856	481.344	1	23/104
	11409	K.SHCIAEVENDEMPADLPSLAADFVESK.D	2974.34	-0.0133326	3	CID	0.00435371	0.599361	2.58251	0.390166	338.981	1	22/104
	11413	K.DVFLGMFLYEYAR.R	1623.79	-0.00910768	2	CID	1.27877e-07	0.889119	3.07991	0.51928	466.287	1	15/24
	11534	K.SHCIAEVENDEMPADLPSLAADFVESK.D	2974.34	-0.0162622	3	CID	4.50804e-05	0.814056	3.27545	0.49932	446.528	1	26/104
	11577	K.DVFLGMFLYEYAR.R	1623.79	-0.0073987	2	CID	2.1516e-06	0.726646	2.72986	0.434023	274.896	1	12/24
	11691	K.DVFLGMFLYEYAR.R	1623.79	-0.00874147	2	CID	1.46038e-05	0.826851	2.25194	0.546671	398.475	1	15/24
	11810	K.DVFLGMFLYEYAR.R	1623.79	-0.00776491	2	CID	0.000194549	0.750344	2.36834	0.492411	323.95	1	13/24
	11925	K.DVFLGMFLYEYAR.R	1623.79	-0.00886354	2	CID	4.00624e-07	0.815076	2.55242	0.451921	486.468	1	14/24
	11943	K.SHCIAEVENDEMPADLPSLAADFVESK.D	2974.34	-0.0082056	3	CID	0.00365254	0.889976	4.20929	0.597191	398.617	1	23/104
	12033	K.DVFLGMFLYEYAR.R	1623.79	-0.00935183	2	CID	2.482e-07	0.85882	2.813	0.543002	425.29	1	14/24
	12136	K.DVFLGMFLYEYAR.R	1623.79	-0.0105725	2	CID	2.67956e-05	0.939628	3.25782	0.567993	828.913	1	17/24
	12339	K.DVFLGMFLYEYAR.R	1623.79	-0.00568972	2	CID	1.42703e-08	0.924533	3.67169	0.540125	425.135	1	16/24
	12446	K.DVFLGMFLYEYAR.R	1623.79	-0.00556765	2	CID	0.000159558	0.71801	2.36706	0.411355	229.781	1	14/24
	12553	K.DVFLGMFLYEYAR.R	1623.79	-0.0176526	2	CID	3.05394e-06	0.865919	2.67749	0.651611	330.723	1	14/24
	12670	K.DVFLGMFLYEYAR.R	1623.79	0.000780011	2	CID	0.00138372	0.473203	2.2117	0.542119	65.1947	1	9/24
	12790	K.DVFLGMFLYEYAR.R	1623.79	-0.00971804	2	CID	0.000190057	0.680677	2.25246	0.530079	193.485	1	12/24
	13490	K.ALVLIAFAQYLQQCPFEDHVK.L	2490.28	-0.0219995	3	CID	2.78009e-06	0.846763	3.44608	0.625369	292.18	1	23/80
4	transthyretin precursor [Homo sapiens]						1.33604e-11	1.86612	20.235		15877	4507725	9 (9 0 0 0 0)
	5382	K.AADDTWEPFASGK.T	1394.62	-0.0103284	2	CID	1.94328e-06	0.895817	3.78735	0.58579	300.064	1	13/24
	5531	K.AADDTWEPFASGK.T	1394.62	-0.00813112	2	CID	4.44885e-06	0.96406	3.9216	0.612437	1189.08	1	18/24
	9633	R.YTIAALLSPYSYSTTAVVTNPKE.-	2489.28	-0.00849733	2	CID	6.25455e-07	0.828031	3.15012	0.597548	369.531	1	15/44
	9758	R.YTIAALLSPYSYSTTAVVTNPKE.-	2489.28	-0.00776491	2	CID	1.33604e-11	0.970306	4.70092	0.667436	1315.32	1	23/44
	9867	R.YTIAALLSPYSYSTTAVVTNPKE.-	2489.28	-0.0147364	3	CID	0.000633362	0.845197	3.82408	0.52524	432.323	1	21/88
	9876	R.YTIAALLSPYSYSTTAVVTNPKE.-	2489.28	-0.0104505	2	CID	0.000888215	0.933188	3.64968	0.619585	753.233	1	21/44
	9990	R.YTIAALLSPYSYSTTAVVTNPKE.-	2489.28	-0.0156519	3	CID	0.00416969	0.846943	3.84836	0.533197	412.373	1	21/88
	10003	R.YTIAALLSPYSYSTTAVVTNPKE.-	2489.28	-0.0104505	2	CID	0.000988649	0.622545	2.61231	0.477689	276.757	1	13/44
	10120	R.YTIAALLSPYSYSTTAVVTNPKE.-	2489.28	-0.0106946	2	CID	0.000113481	0.747632	2.83273	0.493515	382.528	1	15/44
5	clusterin isoform 1 [Homo sapiens]						3.4307e-11	7.08545	80.2526		57795.7	42716297	29 (29 0 0 0 0)
	3494	R.EILSVDCSTNNPSQAK.L	1762.83	-0.0100842	2	CID	3.43706e-09	0.95292	4.0541	0.615085	1000	1	17/30	1
	3503	R.EILSVDCSTNNPSQAK.L	1762.83	-0.0112574	3	CID	0.000174846	0.82915	3.85956	0.481418	364.8	1	19/60	1
	3870	R.ELDESLQVAER.L	1288.64	-0.00568972	2	CID	2.07086e-05	0.951136	3.5677	0.477622	1197.1	1	15/20	1
	3945	K.CREILSVDCSTNNPSQAK.L	2078.96	-0.00825319	2	CID	0.00010643	0.56592	2.4991	0.391158	231.497	1	13/34	1
	4038	R.ELDESLQVAER.L	1288.64	-0.00776491	2	CID	0.00201673	0.846858	2.9992	0.345345	577.025	1	13/20	1
	4839	R.VTTVASHTSDSDVPSGVTEVVVK.L	2314.18	-0.0149195	3	CID	0.00659034	0.742562	3.91323	0.257667	432.067	1	22/88	1
	4856	R.VTTVASHTSDSDVPSGVTEVVVK.L	2314.18	-0.00922976	2	CID	9.10402e-05	0.852695	3.81242	0.523694	346.695	1	15/44	1
	4989	R.VTTVASHTSDSDVPSGVTEVVVK.L	2314.18	-0.0116236	3	CID	2.94499e-05	0.726075	3.40577	0.317148	489.19	1	23/88	1
	5005	R.VTTVASHTSDSDVPSGVTEVVVK.L	2314.18	-0.0111829	2	CID	1.81896e-07	0.957218	4.51516	0.540751	1095.79	1	22/44	1
	5143	R.VTTVASHTSDSDVPSGVTEVVVK.L	2314.18	-0.0125391	3	CID	0.000841311	0.505223	2.66411	0.283458	389.174	1	21/88	1
	5158	R.VTTVASHTSDSDVPSGVTEVVVK.L	2314.18	-0.0094739	2	CID	5.46216e-09	0.949422	4.5853	0.540462	897.59	1	20/44	1
	5290	K.YVNKEIQNAVNGVK.Q	1575.85	-0.00898561	2	CID	2.563e-06	0.918788	3.64627	0.565679	697.383	1	14/26	1
	5298	R.VTTVASHTSDSDVPSGVTEVVVK.L	2314.18	-0.0138208	3	CID	0.000476601	0.736983	3.25031	0.330934	519.505	1	25/88	1
	5447	K.YVNKEIQNAVNGVK.Q	1575.85	-0.00642214	2	CID	1.11373e-05	0.932227	4.06175	0.471493	672.496	1	16/26	1
	5599	K.YVNKEIQNAVNGVK.Q	1575.85	-0.00898561	2	CID	9.41549e-09	0.968112	4.09708	0.486428	1550.19	1	20/26	1
	5745	K.YVNKEIQNAVNGVK.Q	1575.85	-0.00678835	2	CID	2.95044e-09	0.965085	4.23989	0.538778	1115.99	1	20/26	1
	5894	K.YVNKEIQNAVNGVK.Q	1575.85	-0.0102063	2	CID	2.56057e-07	0.778361	3.13475	0.373311	401.852	1	13/26	1
	6029	K.TLLSNLEEAK.K	1117.61	-0.00764284	2	CID	0.00157561	0.886991	2.88194	0.304842	772.751	1	14/18	1
	6041	K.YVNKEIQNAVNGVK.Q	1575.85	-0.0103284	2	CID	8.78377e-05	0.777898	3.03672	0.434348	320.739	1	13/26	1
	6329	K.YVNKEIQNAVNGVK.Q	1575.85	-0.0041028	2	CID	0.000229105	0.429958	2.23083	0.429691	168.487	1	10/26	1
	7640	K.LFDSDPITVTVPVEVSR.K	1873.99	-0.0104505	2	CID	0.000891872	0.819694	2.9119	0.541189	479.206	1	14/32	1
	7777	K.LFDSDPITVTVPVEVSR.K	1873.99	-0.00825319	2	CID	3.4307e-11	0.973091	5.05188	0.504814	1343.93	1	23/32	1
	7910	K.LFDSDPITVTVPVEVSR.K	1873.99	-0.0086194	2	CID	1.66982e-08	0.970024	4.88806	0.548343	1154.09	1	22/32	1
	8039	K.LFDSDPITVTVPVEVSR.K	1873.99	-0.0104505	2	CID	4.98097e-06	0.957618	3.9448	0.649954	965.848	1	20/32	1
	9335	R.ASSIIDELFQDR.F	1393.7	-0.00922976	2	CID	0.005612	0.80346	2.83066	0.468236	423.687	1	12/22	1
	9436	R.ASSIIDELFQDR.F	1393.7	-0.00996218	2	CID	6.65901e-05	0.840885	3.03496	0.481434	500.231	1	12/22	1
	9550	R.ASSIIDELFQDR.F	1393.7	-0.00691042	2	CID	0.000416176	0.842593	2.919	0.391583	489.244	1	14/22	1
	9670	R.ASSIIDELFQDR.F	1393.7	-0.0105725	2	CID	7.04302e-05	0.335797	2.01249	0.258991	269.092	1	10/22	1
	9801	R.ASSIIDELFQDR.F	1393.7	-0.00483522	2	CID	0.00159049	0.684994	2.39798	0.421535	287.513	1	12/22	1
6	apolipoprotein C-III precursor [Homo sapiens]						3.95273e-11	1.72388	20.2251		10845.5	4557323	2 (2 0 0 0 0)
	3844	K.DALSSVQESQVAQQAR.G	1716.85	-0.00984011	2	CID	3.95273e-11	0.977287	4.50241	0.539072	2111.37	1	22/30
	3952	K.TAKDALSSVQESQVAQQAR.G	2017.03	-0.0146753	3	CID	0.000534116	0.746589	2.88383	0.399093	610.957	1	23/72
7	prostaglandin H2 D-isomerase [Homo sapiens]						1.48889e-10	2.86269	30.2236		21015.3	32171249	7 (7 0 0 0 0)
	5850	R.TM*LLQPAGSLGSYSYR.S	1759.87	-0.00904638	2	CID	4.11331e-07	0.848313	3.36114	0.469058	387.191	1	15/30
	5874	R.TM*LLQPAGSLGSYSYR.S	1759.87	-0.014614	3	CID	0.00108529	0.646508	3.00405	0.397165	274.998	1	19/60
	5991	R.TM*LLQPAGSLGSYSYR.S	1759.87	-0.0085581	2	CID	2.89179e-08	0.957189	4.17106	0.566499	816.322	1	21/30
	6678	R.TMLLQPAGSLGSYSYR.S	1743.87	-0.0139905	2	CID	0.0027573	0.745766	2.90357	0.353081	488.791	1	14/30
	6812	R.TMLLQPAGSLGSYSYR.S	1743.87	-0.00922976	2	CID	1.74804e-06	0.944555	3.94492	0.522407	819.344	1	19/30
	7709	K.AQGFTEDTIVFLPQTDK.C	1909.95	-0.0109387	2	CID	1.48889e-10	0.960946	4.47286	0.583618	932.715	1	20/32
	7846	K.AQGFTEDTIVFLPQTDK.C	1909.95	-0.00984011	2	CID	2.84145e-06	0.850713	2.9119	0.466368	638.234	1	16/32
8	vitamin D-binding protein precursor [Homo sapiens]						2.67423e-10	1.80632	20.1733		52883	32483410	2 (2 0 0 0 0)
	4172	K.SLGECCDVEDSTTCFNAK.G	2092.83	-0.0102063	2	CID	3.94536e-06	0.892889	3.23145	0.747395	433.846	1	14/34
	5011	K.EVVSLTEACCAEGADPDCYDTR.T	2518.02	-0.00971804	2	CID	2.67423e-10	0.913429	3.21261	0.685614	747.461	1	17/42
9	insulin-like growth factor 1 isoform 1 preproprotein [Homo sapiens]						2.95903e-10	3.64459	40.2709		17749.8	163659899	62 (62 0 0 0 0)
	4305	R.APQTGIVDECCFR.S	1552.69	-0.0153333	2	CID	2.43714e-05	0.881259	3.57743	0.489071	436.363	1	13/24	3
	4466	R.APQTGIVDECCFR.S	1552.69	-0.0193616	2	CID	4.94603e-05	0.695808	2.56023	0.388312	392.63	1	12/24	3
	4696	R.LEMYCAPLKPAK.S	1420.73	-0.00996218	2	CID	0.00129263	0.930894	3.33398	0.518977	839.886	1	15/22	3
	4738	R.RAPQTGIVDECCFR.S	1708.79	-0.00544558	2	CID	0.000718133	0.776651	2.47268	0.543986	372.607	1	13/26	3
	4742	R.RAPQTGIVDECCFR.S	1708.79	-0.00930424	3	CID	0.00564206	0.959454	5.11757	0.560463	1120.73	1	22/52	3
	4887	R.RAPQTGIVDECCFR.S	1708.79	-0.00935183	2	CID	2.95903e-10	0.968305	4.78786	0.607343	872.33	1	19/26	3
	4896	R.RAPQTGIVDECCFR.S	1708.79	-0.0107691	3	CID	7.6277e-06	0.977929	5.28254	0.607537	2034.52	1	28/52	3
	5002	R.LEMYCAPLKPAK.S	1420.73	-0.00764284	2	CID	0.00172395	0.865632	3.07339	0.489745	491.2	1	13/22	3
	5040	R.RAPQTGIVDECCFR.S	1708.79	-0.00800905	2	CID	1.2134e-09	0.96874	4.48733	0.586797	1042.51	1	20/26	3
	5047	R.RAPQTGIVDECCFR.S	1708.79	-0.0102198	3	CID	1.0652e-08	0.980078	5.37527	0.63391	2239.23	1	28/52	3
	5115	R.GFYFNKPTGYGSSSR.R	1667.78	-0.00642214	2	CID	4.86285e-05	0.724269	2.92648	0.314579	391.811	1	14/28	3
	5194	R.RAPQTGIVDECCFR.S	1708.79	-0.00849733	2	CID	7.46419e-09	0.961123	4.63383	0.621839	726.562	1	17/26	3
	5201	R.RAPQTGIVDECCFR.S	1708.79	-0.0122339	3	CID	3.38014e-07	0.982566	5.41769	0.619923	2650.24	1	30/52	3
	5269	R.GFYFNKPTGYGSSSR.R	1667.78	-0.0094739	2	CID	2.60623e-09	0.937692	3.8867	0.589661	509.207	1	18/28	3
	5305	R.GFYFNKPTGYGSSSR.R	1667.78	-0.0114405	3	CID	5.77385e-06	0.94165	4.10389	0.646794	741.694	1	27/56	3
	5353	R.RAPQTGIVDECCFR.S	1708.79	-0.0094739	2	CID	6.16801e-08	0.956255	4.28393	0.540019	810.941	1	18/26	3
	5359	R.RAPQTGIVDECCFR.S	1708.79	-0.0129663	3	CID	1.28336e-06	0.976504	5.05761	0.613799	2029.99	1	27/52	3
	5425	R.GFYFNKPTGYGSSSR.R	1667.78	-0.00971804	2	CID	6.66643e-10	0.864132	3.37822	0.559176	332.561	1	14/28	3
	5460	R.GFYFNKPTGYGSSSR.R	1667.78	-0.0110743	3	CID	6.59793e-07	0.893416	3.8492	0.568076	456.008	1	23/56	3
	5507	R.RAPQTGIVDECCFR.S	1708.79	-0.00922976	2	CID	3.84005e-10	0.963389	4.1323	0.623937	940.704	1	19/26	3
	5514	R.RAPQTGIVDECCFR.S	1708.79	-0.0115015	3	CID	1.27159e-07	0.969712	4.80783	0.568544	1636.01	1	27/52	3
	5575	R.GFYFNKPTGYGSSSR.R	1667.78	-0.00825319	2	CID	1.71929e-08	0.929104	3.44068	0.623263	521.15	1	18/28	3
	5611	R.GFYFNKPTGYGSSSR.R	1667.78	-0.010708	3	CID	1.20885e-05	0.921111	3.7623	0.63164	651.997	1	25/56	3
	5656	R.RAPQTGIVDECCFR.S	1708.79	-0.00898561	2	CID	2.25885e-09	0.957805	4.1014	0.624035	791.496	1	18/26	3
	5661	R.RAPQTGIVDECCFR.S	1708.79	-0.012417	3	CID	2.93922e-07	0.967954	4.64277	0.573888	1596.76	1	27/52	3
	5719	R.GFYFNKPTGYGSSSR.R	1667.78	-0.00825319	2	CID	3.84842e-06	0.945472	4.0569	0.562922	567.049	1	19/28	3
	5757	R.GFYFNKPTGYGSSSR.R	1667.78	-0.010708	3	CID	1.85321e-06	0.758124	2.83429	0.560993	332.297	1	20/56	3
	5803	R.RAPQTGIVDECCFR.S	1708.79	-0.0111829	2	CID	5.62778e-06	0.927868	3.91077	0.539851	589.844	1	15/26	3
	5805	R.RAPQTGIVDECCFR.S	1708.79	-0.0120508	3	CID	4.44205e-07	0.966538	5.06848	0.557988	1264.7	1	27/52	3
	5862	R.GFYFNKPTGYGSSSR.R	1667.78	-0.00959597	2	CID	5.42399e-07	0.932208	4.0585	0.564281	445.395	1	17/28	3
	5946	R.RAPQTGIVDECCFR.S	1708.79	-0.0094739	2	CID	1.12302e-08	0.964476	4.41809	0.645314	877.465	1	18/26	3
	5948	R.RAPQTGIVDECCFR.S	1708.79	-0.0136988	3	CID	2.96502e-06	0.956138	3.72164	0.602293	1468.2	1	27/52	3
	6003	R.GFYFNKPTGYGSSSR.R	1667.78	-0.00910768	2	CID	9.92843e-07	0.920348	3.34166	0.58635	503.562	1	18/28	3
	6040	R.GFYFNKPTGYGSSSR.R	1667.78	-0.0112574	3	CID	4.98144e-05	0.873876	3.39337	0.592121	536.34	1	22/56	3
	6083	R.RAPQTGIVDECCFR.S	1708.79	-0.0133326	3	CID	0.000389051	0.930926	3.94214	0.521259	932.993	1	24/52	3
	6084	R.RAPQTGIVDECCFR.S	1708.79	-0.0094739	2	CID	1.75074e-06	0.937405	3.76092	0.591562	651.907	1	16/26	3
	6138	R.GFYFNKPTGYGSSSR.R	1667.78	-0.0094739	2	CID	0.000284658	0.91279	3.69016	0.580836	400.507	1	16/28	3
	6174	R.GFYFNKPTGYGSSSR.R	1667.78	-0.0110743	3	CID	1.48685e-08	0.870497	3.55752	0.566173	460.227	1	22/56	3
	6221	R.RAPQTGIVDECCFR.S	1708.79	-0.00886354	2	CID	0.000882124	0.930758	4.06287	0.545074	540.868	1	15/26	3
	6225	R.RAPQTGIVDECCFR.S	1708.79	-0.0129663	3	CID	0.000501711	0.859101	3.49445	0.455861	605.332	1	21/52	3
	6277	R.GFYFNKPTGYGSSSR.R	1667.78	-0.00910768	2	CID	1.35055e-08	0.913571	3.5653	0.624986	389.943	1	16/28	3
	6311	R.GFYFNKPTGYGSSSR.R	1667.78	-0.0119898	3	CID	9.38639e-07	0.93229	4.15064	0.629365	634.686	1	25/56	3
	6418	R.GFYFNKPTGYGSSSR.R	1667.78	-0.00849733	2	CID	9.2169e-06	0.91871	3.60405	0.577897	442.207	1	17/28	3
	6453	R.GFYFNKPTGYGSSSR.R	1667.78	-0.0114405	3	CID	1.32908e-07	0.893737	3.90413	0.661156	391.954	1	20/56	3
	6511	R.RAPQTGIVDECCFR.S	1708.79	-0.0153467	3	CID	7.35393e-05	0.88385	3.55017	0.461535	730.838	1	22/52	3
	6553	R.GFYFNKPTGYGSSSR.R	1667.78	-0.0094739	2	CID	2.1052e-08	0.685972	2.6704	0.431263	268.615	1	13/28	3
	6587	R.GFYFNKPTGYGSSSR.R	1667.78	-0.0121729	3	CID	1.92473e-09	0.904361	3.78254	0.529004	670.258	1	24/56	3
	6639	R.RAPQTGIVDECCFR.S	1708.79	-0.00886354	2	CID	0.000494961	0.701879	2.54166	0.529008	321.208	1	11/26	3
	6647	R.RAPQTGIVDECCFR.S	1708.79	-0.012417	3	CID	0.005872	0.872833	3.34497	0.349976	945.495	1	23/52	3
	6692	R.GFYFNKPTGYGSSSR.R	1667.78	-0.0094739	2	CID	6.77327e-07	0.915041	4.0456	0.59739	289.838	1	15/28	3
	6724	R.GFYFNKPTGYGSSSR.R	1667.78	-0.0108912	3	CID	1.38661e-07	0.914156	3.70828	0.638705	610.192	1	24/56	3
	6789	R.RAPQTGIVDECCFR.S	1708.79	-0.012417	3	CID	0.00900911	0.864948	3.60097	0.523998	497.652	1	20/52	3
	6827	R.GFYFNKPTGYGSSSR.R	1667.78	-0.00837526	2	CID	0.000202129	0.857268	3.20358	0.43586	429.426	1	16/28	3
	6864	R.GFYFNKPTGYGSSSR.R	1667.78	-0.0118067	3	CID	0.000453467	0.778718	3.08957	0.548501	360.328	1	19/56	3
	6968	R.GFYFNKPTGYGSSSR.R	1667.78	-0.00935183	2	CID	9.42016e-06	0.87956	3.49613	0.573729	366.849	1	14/28	3
	7006	R.GFYFNKPTGYGSSSR.R	1667.78	-0.0118067	3	CID	0.00591937	0.795592	2.97847	0.573281	400.97	1	20/56	3
	7110	R.GFYFNKPTGYGSSSR.R	1667.78	-0.00898561	2	CID	0.000136018	0.86703	3.67318	0.493567	323.743	1	14/28	3
	7246	R.GFYFNKPTGYGSSSR.R	1667.78	-0.00996218	2	CID	1.29358e-06	0.612173	2.34659	0.497163	219.278	1	12/28	3
	7357	R.GFYFNKPTGYGSSSR.R	1667.78	-0.0108912	3	CID	0.00620018	0.884807	3.77558	0.597734	455.179	1	21/56	3
	7485	R.GFYFNKPTGYGSSSR.R	1667.78	-0.0136377	3	CID	0.00739687	0.726231	3.27659	0.53174	236.029	1	16/56	3
	7517	R.GFYFNKPTGYGSSSR.R	1667.78	-0.00776491	2	CID	0.000524251	0.56206	2.2293	0.529921	211.164	1	11/28	3
	7651	R.GFYFNKPTGYGSSSR.R	1667.78	-0.0102063	2	CID	0.00581737	0.260146	2.32112	0.371417	135.372	1	8/28	3
10	proprotein convertase subtilisin/kexin type 1 inhibitor precursor [Homo sapiens]						3.74967e-10	2.85591	30.2113		27355.8	7019519	3 (3 0 0 0 0)
	3267	R.ILAGSADSEGVAAPR.R	1413.73	-0.00642214	2	CID	2.55944e-09	0.977014	4.22501	0.560568	2350.46	1	20/28
	3677	R.GEAAGAVQELAR.A	1171.61	-0.00691042	2	CID	0.000722626	0.960529	4.18681	0.342162	1276.72	1	19/22
	5586	R.NSDPALGLDDDPDAPAAQLAR.A	2122	-0.00849733	2	CID	3.74967e-10	0.918364	3.89947	0.507968	678.263	1	19/40
11	cystatin C precursor [Homo sapiens]						3.85427e-10	4.01258	70.1976		15789.1	4503107	22 (22 0 0 0 0)
	3558	-.LVGGPM*DASVEEEGVRR.-	1816.89	-0.00951958	2	CID	0.00304585	0.141795	2.03284	0.179477	58.7029	2	11/32
	3585	R.LVGGPM*DASVEEEGVR.R	1660.78	-0.00862829	2	CID	3.24565e-09	0.938188	3.91214	0.553763	722.19	1	18/30
	4468	R.LVGGPMDASVEEEGVR.R	1644.79	-0.00898561	2	CID	1.41112e-06	0.773224	2.92668	0.44979	412.477	1	14/30
	4813	R.LVGGPMDASVEEEGVRR.A	1800.89	-0.00910768	2	CID	0.000179549	0.201068	2.23007	0.31102	102.036	1	9/32
	5280	R.ALDFAVGEYNK.A	1226.61	-0.00752077	2	CID	3.28259e-05	0.950682	3.88811	0.410021	1168.96	1	15/20
	5437	R.ALDFAVGEYNK.A	1226.61	-0.00837526	2	CID	8.0974e-05	0.923199	3.25011	0.279585	1183.77	1	15/20
	5591	R.ALDFAVGEYNK.A	1226.61	-0.00800905	2	CID	5.2383e-05	0.676618	2.63699	0.139541	464.694	1	13/20
	5738	R.ALDFAVGEYNK.A	1226.61	-0.00849733	2	CID	0.000239515	0.701667	2.64516	0.228996	512.604	1	12/20
	5879	R.ALDFAVGEYNK.A	1226.61	-0.00813112	2	CID	0.00354962	0.846938	2.76264	0.303386	681.813	1	14/20
	6020	R.ALDFAVGEYNK.A	1226.61	-0.0094739	2	CID	0.000380877	0.717762	2.30673	0.268506	517.133	1	13/20
	6155	R.ALDFAVGEYNK.A	1226.61	-0.00910768	2	CID	0.00410034	0.76514	2.72768	0.34182	463.243	1	12/20
	6298	R.ALDFAVGEYNK.A	1226.61	-0.00825319	2	CID	1.89897e-05	0.458438	2.38945	0.170807	269.259	1	11/20
	6583	R.ALDFAVGEYNK.A	1226.61	-0.00654421	2	CID	0.00373509	0.664718	2.63034	0.257472	326.097	1	12/20
	7096	R.ALDFAVGEYNK.A	1226.61	-0.00764284	2	CID	0.00161727	0.449181	2.00348	0.139192	371.652	1	12/20
	9040	K.AFCSFQIYAVPWQGTM*TLSK.S	2351.12	-0.0153358	3	CID	0.00461716	0.790891	3.05694	0.440829	533.707	1	24/76
	9049	K.AFCSFQIYAVPWQGTM*TLSK.S	2351.12	-0.0102564	2	CID	0.00662699	0.25453	2.04093	0.377427	173.931	1	9/38
	9158	K.AFCSFQIYAVPWQGTM*TLSK.S	2351.12	-0.0142372	3	CID	3.85427e-10	0.932306	3.95284	0.649095	915.034	1	25/76
	9169	K.AFCSFQIYAVPWQGTM*TLSK.S	2351.12	-0.00952401	2	CID	6.39864e-05	0.534628	2.50336	0.407381	244.336	1	12/38
	9848	K.AFCSFQIYAVPWQGTMTLSK.S	2335.12	-0.00776491	2	CID	6.99323e-06	0.341116	2.07836	0.389092	167.463	1	11/38
	9953	K.AFCSFQIYAVPWQGTMTLSK.S	2335.12	-0.00936527	3	CID	1.82829e-05	0.711766	2.74078	0.473183	477.567	1	20/76
	9968	K.AFCSFQIYAVPWQGTMTLSK.S	2335.12	-0.00874147	2	CID	1.83359e-07	0.567564	2.42432	0.489553	204.651	1	12/38
	10076	K.AFCSFQIYAVPWQGTMTLSK.S	2335.12	-0.017605	3	CID	2.07512e-06	0.735772	2.79332	0.302661	755.156	1	24/76
12	fibulin 1 isoform C precursor [Homo sapiens]						3.90824e-10	1.90081	20.1843		74412	34734062	2 (2 0 0 0 0)
	3038	R.MCVDVNECQR.Y	1310.53	-0.00922976	2	CID	0.000238051	0.937309	2.78082	0.577245	952.663	1	14/18	3
	3191	R.CVDVDECAPPAEPCGK.G	1803.73	-0.0121594	2	CID	3.90824e-10	0.9635	3.68652	0.83779	978.525	1	19/30	3
13	apolipoprotein E precursor [Homo sapiens]						4.50516e-10	6.54757	80.2563		36131.8	4557325	14 (14 0 0 0 0)
	3286	R.AKLEEQAQQIR.L	1313.72	-0.00813112	2	CID	6.18538e-05	0.588017	2.19088	0.404828	348.707	1	10/20
	3482	R.LGADMEDVCGR.L	1222.52	-0.0100842	2	CID	6.80715e-05	0.802651	2.96708	0.536609	404.092	1	10/20
	4110	R.AATVGSLAGQPLQER.A	1497.8	-0.00984011	2	CID	2.61713e-06	0.954523	4.68028	0.497452	809.915	1	18/28
	4174	R.GEVQAM*LGQSTEELR.V	1663.8	-0.0093955	2	CID	2.76247e-05	0.917526	3.61018	0.565403	562.478	1	16/28
	4922	K.SELEEQLTPVAEETR.A	1730.84	-0.0156995	2	CID	3.59446e-08	0.959086	4.66253	0.52585	763.054	1	19/28
	6369	R.GEVQAMLGQSTEELR.V	1647.8	-0.006178	2	CID	5.00951e-06	0.820441	2.80349	0.443122	526.684	1	15/28
	6505	R.GEVQAMLGQSTEELR.V	1647.8	-0.00837526	2	CID	9.53163e-06	0.891203	3.15831	0.516351	605.92	1	16/28
	6667	K.AYKSELEEQLTPVAEETR.A	2093.04	-0.0113794	3	CID	0.00046306	0.650506	2.73519	0.300477	527.625	1	22/68
	6680	K.AYKSELEEQLTPVAEETR.A	2093.04	-0.00776491	2	CID	2.29429e-05	0.626271	2.46096	0.424592	346.23	1	13/34
	6870	K.AYKSELEEQLTPVAEETR.A	2093.04	-0.0138684	2	CID	0.000527914	0.604393	2.72139	0.357641	375.522	1	12/34
	10077	R.WVQTLSEQVQEELLSSQVTQELR.A	2730.39	-0.0102198	3	CID	0.00645177	0.687281	3.02825	0.43057	296.773	1	20/88
	10192	R.WVQTLSEQVQEELLSSQVTQELR.A	2730.39	-0.0136988	3	CID	5.621e-10	0.951373	5.12538	0.568043	834.709	1	29/88
	10312	R.WVQTLSEQVQEELLSSQVTQELR.A	2730.39	-0.0138819	3	CID	4.50516e-10	0.879055	3.90055	0.450075	654.15	1	25/88
	10436	R.WVQTLSEQVQEELLSSQVTQELR.A	2730.39	-0.0138819	3	CID	4.0953e-07	0.818382	3.48119	0.414679	531.939	1	24/88
14	delta globin [Homo sapiens]						7.3325e-10	4.20228	50.2174		16045.3	4504351	18 (18 0 0 0 0)
	3987	K.VVAGVANALAHK.Y	1149.67	-0.00727663	2	CID	1.09e-09	0.959463	3.91639	0.48236	1165.53	1	18/22	1
	4111	K.VNVDAVGGEALGR.L	1256.66	-0.0100842	2	CID	8.4843e-06	0.96379	4.34831	0.564136	1068.3	1	18/24
	4153	K.VVAGVANALAHK.Y	1149.67	-0.00776491	2	CID	3.74146e-08	0.961111	3.78816	0.454086	1277.42	1	19/22	1
	4313	K.VVAGVANALAHK.Y	1149.67	-0.00825319	2	CID	7.3325e-10	0.936334	3.50019	0.441649	864.715	1	17/22	1
	6977	R.FFESFGDLSSPDAVM*GNPK.V	2060.93	-0.0153153	2	CID	0.000779015	0.554763	2.8774	0.397164	231.994	1	11/36
	7134	R.FFESFGDLSSPDAVM*GNPK.V	2060.93	-0.00970004	2	CID	1.36609e-06	0.908202	3.82296	0.636552	487.175	1	15/36
	8110	R.FFESFGDLSSPDAVMGNPK.V	2044.93	-0.00434694	2	CID	5.2216e-07	0.640939	2.01405	0.552947	376.981	1	14/36
	8243	R.FFESFGDLSSPDAVMGNPK.V	2044.93	-0.00837526	2	CID	6.60057e-06	0.712155	2.5571	0.669896	218.782	1	12/36
	9337	K.VLGAFSDGLAHLDNLK.G	1669.89	-0.0100842	2	CID	0.000410504	0.501048	2.1812	0.365628	292.053	1	13/30	1
	9439	K.VLGAFSDGLAHLDNLK.G	1669.89	-0.00971804	2	CID	0.000891955	0.593555	2.07062	0.33066	446.644	1	15/30	1
	9553	K.VLGAFSDGLAHLDNLK.G	1669.89	-0.00788698	2	CID	2.08879e-05	0.779482	3.14826	0.484476	332.814	1	13/30	1
	9678	K.VLGAFSDGLAHLDNLK.G	1669.89	-0.00935183	2	CID	7.94941e-07	0.753011	2.83812	0.404625	469.248	1	14/30	1
	9798	K.VLGAFSDGLAHLDNLK.G	1669.89	-0.00996218	2	CID	6.46923e-06	0.91693	3.37675	0.418436	845.923	1	19/30	1
	9920	K.VLGAFSDGLAHLDNLK.G	1669.89	-0.0100842	2	CID	0.00037543	0.878329	3.09815	0.396532	681.397	1	18/30	1
	10041	K.VLGAFSDGLAHLDNLK.G	1669.89	-0.0120374	2	CID	3.29618e-05	0.920102	3.17707	0.490293	960.042	1	18/30	1
	10167	K.VLGAFSDGLAHLDNLK.G	1669.89	-0.0108167	2	CID	2.65296e-06	0.813018	3.29424	0.422469	447.055	1	14/30	1
	10408	K.VLGAFSDGLAHLDNLK.G	1669.89	-0.00337038	2	CID	1.06097e-05	0.9529	4.18505	0.574527	941.338	1	18/30	1
	10649	K.VLGAFSDGLAHLDNLK.G	1669.89	-0.0104505	2	CID	0.000351117	0.571555	2.41857	0.316718	321.098	1	14/30	1
15	CD14 antigen precursor [Homo sapiens]						1.12038e-09	0.937505	10.1736		40050.8	4557417	2 (2 0 0 0 0)
	8445	R.AFPALTSLDLSDNPGLGER.G	1973	-0.00105104	2	CID	6.68163e-06	0.656578	2.73041	0.398621	346.435	1	14/36	1
	8568	R.AFPALTSLDLSDNPGLGER.G	1973	-0.00788698	2	CID	1.12038e-09	0.937505	3.47111	0.479535	1113.32	1	21/36	1
16	PREDICTED: similar to complement component 3 [Homo sapiens]						1.56312e-09	2.98579	40.2167		44900.9	169214179	4 (4 0 0 0 0)
	3252	R.CAEENCFIQK.S	1298.55	-0.0086194	2	CID	9.54007e-05	0.864922	3.03871	0.522223	417.594	1	11/18	1
	3915	K.ACEPGVDYVYK.T	1300.59	-0.00959597	2	CID	2.10748e-06	0.931152	2.94397	0.542142	719.154	1	16/20	1
	4930	K.VYAYYNLEESCTR.F	1667.74	-0.00984011	2	CID	1.56312e-09	0.978499	4.33441	0.606604	2084.55	1	19/24	1
	5696	K.NTMILEICTR.Y	1250.62	-0.0102063	2	CID	0.000935345	0.211217	2.12796	0.175158	139.446	1	8/18	1
17	insulin-like growth factor binding protein 2, 36kDa [Homo sapiens]						2.97499e-09	3.20212	40.2181		35114.4	55925576	5 (5 0 0 0 0)
	3346	R.LEGEACGVYTPR.C	1351.63	-0.0121594	2	CID	7.5101e-05	0.847736	3.30944	0.442325	484.971	1	12/22
	3559	R.GECWCVNPNTGK.L	1421.59	-0.00886354	2	CID	5.87477e-06	0.91333	2.98199	0.44131	922.178	1	15/22
	5838	R.TPCQQELDQVLER.I	1615.77	-0.00910768	2	CID	5.53629e-08	0.953821	3.73359	0.453069	1263.51	1	17/24
	5981	R.TPCQQELDQVLER.I	1615.77	-0.0104505	2	CID	2.97499e-09	0.963034	4.36128	0.478396	1231.61	1	17/24
	6114	R.LAACGPPPVAPPAAVAAVAGGAR.M	2041.1	-0.0125257	2	CID	0.000304627	0.478025	2.27379	0.501469	209.621	1	13/44
18	apolipoprotein D precursor [Homo sapiens]						3.27468e-09	3.59165	40.1963		21261.8	4502163	4 (4 0 0 0 0)
	2962	K.MTVTDQVNCPK.L	1292.6	-0.0094739	2	CID	5.13652e-06	0.924688	3.11971	0.571451	872.647	1	13/20
	3146	K.KMTVTDQVNCPK.L	1420.69	-0.0094739	2	CID	3.27468e-09	0.969977	3.92568	0.48652	1729.13	1	18/22
	3686	K.CPNPPVQENFDVNK.Y	1657.76	-0.0110608	2	CID	0.00106177	0.784624	2.63903	0.531166	353.76	1	13/26
	4568	K.NILTSNNIDVK.K	1230.67	-0.00922976	2	CID	0.000696485	0.912363	3.3366	0.432351	721.198	1	14/20
19	G-gamma globin [Homo sapiens]						6.92847e-09	3.05854	40.2072		16116.3	6715607	4 (4 0 0 0 0)
	3428	K.VNVEDAGGETLGR.L	1316.64	-0.0110608	2	CID	0.000202732	0.841489	3.19969	0.333918	506.185	1	15/24	1
	4217	K.MVTGVASALSSR.Y	1178.62	-0.00959597	2	CID	1.16591e-05	0.944074	3.27234	0.463963	1154.82	1	17/22
	7209	R.FFDSFGNLSSASAIM*GNPK.V	2005.93	-0.00852798	2	CID	6.92847e-09	0.937333	4.14489	0.639926	639.813	1	17/36	1
	8719	R.FFDSFGNLSSASAIMGNPK.V	1989.94	-0.0104505	2	CID	0.00028253	0.335641	2.036	0.46442	192.155	1	10/36	1
20	insulin-like growth factor 2 isoform 2 [Homo sapiens]						8.23335e-09	0.94309	10.2015		26313.5	189083846	2 (2 0 0 0 0)
	6601	R.SCDLALLETYCATPAK.S	1812.85	-0.00837526	2	CID	0.00870958	0.444422	2.11903	0.360018	268.572	1	12/30	2
	6741	R.SCDLALLETYCATPAK.S	1812.85	-0.0103284	2	CID	8.23335e-09	0.94309	4.03025	0.500407	857.085	1	18/30	2
21	PREDICTED: similar to C4A protein isoform 1 [Homo sapiens]						9.88793e-09	7.97041	90.2291		192754	239740684	11 (11 0 0 0 0)
	2542	K.LGQYASPTAK.R	1035.55	-0.00886354	2	CID	0.00467156	0.870132	2.41102	0.344733	824.204	1	14/18	3
	3521	K.DHAVDLIQK.G	1038.56	-0.00752077	2	CID	8.76879e-08	0.822833	2.24075	0.401749	518.538	1	12/16	3
	3579	R.CSVFYGAPSK.S	1115.52	-0.00825319	2	CID	0.00544914	0.765712	2.56182	0.420022	398.665	1	11/18	4
	3824	K.FACYYPR.V	976.435	-0.00715456	2	CID	0.0061487	0.847201	2.0846	0.416427	514.788	1	10/12	4
	3933	K.VLSLAQEQVGGSPEK.L	1541.82	-0.00935183	2	CID	4.49668e-08	0.951531	3.94119	0.47041	1002.2	1	20/28	3
	5085	R.LLATLCSAEVCQCAEGK.C	1909.88	-0.00959597	2	CID	1.97919e-07	0.953831	4.11791	0.679233	904.284	1	17/32	4
	5105	R.LLATLCSAEVCQCAEGK.C	1909.88	-0.0129663	3	CID	0.000531579	0.912374	3.60668	0.503379	1009.33	1	25/64	4
	8101	R.AACAQLNDFLQEYGTQGCQV.-	2273	-0.00727663	2	CID	9.88793e-09	0.920464	2.52553	0.573664	1153.91	1	21/38	4
	8223	R.TTNIQGINLLFSSR.R	1563.85	-0.00691042	2	CID	1.13775e-05	0.921281	3.72347	0.54988	488.266	1	16/26	4
	8352	R.TTNIQGINLLFSSR.R	1563.85	-0.0106946	2	CID	0.000366442	0.777863	2.80612	0.455439	419.314	1	13/26	4
	10215	R.VTASDPLDTLGSEGALSPGGVASLLR.L	2483.3	-0.015896	3	CID	9.49849e-06	0.917427	4.58251	0.368704	896.494	1	32/100	3
22	chemokine (C-X-C motif) ligand 12 (stromal cell-derived factor 1) isoform alpha [Homo sapiens]						3.00474e-08	0.950569	10.1965		10096.5	40316924	5 (5 0 0 0 0)
	6199	K.ILNTPNCALQIVAR.L	1582.87	-0.00996218	2	CID	0.000418101	0.798353	2.98062	0.381645	446.948	1	14/26	2
	6234	K.ILNTPNCALQIVAR.L	1582.87	-0.0105249	3	CID	0.000169763	0.397136	2.74896	0.12268	410.767	1	17/52	2
	6341	K.ILNTPNCALQIVAR.L	1582.87	-0.00752077	2	CID	3.00474e-08	0.950569	3.92915	0.445889	974.817	1	19/26	2
	6385	K.ILNTPNCALQIVAR.L	1582.87	-0.00997562	3	CID	0.000492384	0.779476	3.42644	0.397609	440.467	1	19/52	2
	6478	K.ILNTPNCALQIVAR.L	1582.87	-0.0104505	2	CID	0.00208878	0.845546	2.88533	0.403699	625.637	1	15/26	2
23	alpha 1 type XVIII collagen isoform 1 precursor [Homo sapiens]						3.60908e-08	1.62525	20.2118		153672	110611235	2 (2 0 0 0 0)
	3955	R.GADFQCFQQAR.A	1327.58	-0.00849733	2	CID	0.000651048	0.708488	2.8954	0.438805	213.479	1	10/20	2
	4318	R.TEAPSATGQASSLLGGR.L	1602.81	-0.0100842	2	CID	3.60908e-08	0.916764	4.23564	0.492138	476.301	1	17/32	2
24	complement factor B preproprotein [Homo sapiens]						5.5092e-08	0.929166	10.1822		85478.6	67782358	1 (1 0 0 0 0)
	3488	K.VSEADSSNADWVTK.Q	1508.69	-0.00910768	2	CID	5.5092e-08	0.929166	3.64344	0.600478	707.826	1	15/26
25	serpin peptidase inhibitor, clade A, member 3 precursor [Homo sapiens]						7.43819e-08	1.69391	20.2261		47620.6	50659080	2 (2 0 0 0 0)
	6421	R.LYGSEAFATDFQDSAAAK.K	1891.87	-0.00691042	2	CID	3.83375e-05	0.735342	3.53661	0.444094	285.313	1	11/34
	7376	K.AVLDVFEEGTEASAATAVK.I	1907.96	-0.00898561	2	CID	7.43819e-08	0.95857	4.5226	0.549522	1076.76	1	20/36
26	keratin 2 [Homo sapiens]						1.67531e-07	0.958525	10.1998		65393.2	47132620	1 (1 0 0 0 0)
	3906	R.FLEQQNQVLQTK.W	1475.79	-0.00886354	2	CID	1.67531e-07	0.958525	3.99598	0.41537	1388.71	1	16/22	2
27	insulin-like growth factor binding protein 7 [Homo sapiens]						2.0633e-07	4.13171	60.2212		29111.5	4504619	10 (10 0 0 0 0)
	3163	K.AGAAAGGPGVSGVCVCK.S	1517.72	-0.0117932	2	CID	6.88157e-05	0.957144	4.37707	0.619661	1037.87	1	18/32
	3288	K.GKAGAAAGGPGVSGVCVCK.S	1702.84	-0.00849733	2	CID	0.000646803	0.878497	3.64311	0.600286	455.794	1	15/36
	3296	K.GTCEQGPSIVTPPK.D	1470.73	-0.0121594	2	CID	0.00138097	0.424584	2.19879	0.398838	282.641	1	10/26
	3895	R.YPVCGSDGTTYPSGCQLR.A	2017.87	-0.0086194	2	CID	2.0633e-07	0.649124	2.47024	0.473203	328.094	1	13/34
	4439	K.SRYPVCGSDGTTYPSGCQLR.A	2261.01	-0.0135767	3	CID	0.00927057	0.860566	3.40157	0.523819	588.28	1	25/76
	4593	K.SRYPVCGSDGTTYPSGCQLR.A	2261.01	-0.0137598	3	CID	0.00924384	0.630807	2.99475	0.470312	204.29	1	17/76
	5421	R.TELLPGDRDNLAIQTR.G	1811.96	-0.00984011	2	CID	5.43394e-05	0.439168	2.24859	0.311406	284.291	1	12/30
	5569	R.TELLPGDRDNLAIQTR.G	1811.96	-0.00666628	2	CID	0.000880848	0.379425	2.37236	0.38647	139.901	1	10/30
	5717	R.TELLPGDRDNLAIQTR.G	1811.96	-0.00764284	2	CID	8.58418e-07	0.591558	2.51009	0.326137	364.427	1	13/30
	5860	R.TELLPGDRDNLAIQTR.G	1811.96	-0.0133801	2	CID	0.00517654	0.291965	2.09111	0.336936	200.09	1	10/30
28	fibrinogen, alpha polypeptide isoform alpha-E preproprotein [Homo sapiens]						2.14214e-07	1.34087	20.1909		94914.3	4503689	2 (2 0 0 0 0)
	3331	R.GSESGIFTNTK.E	1140.55	-0.00898561	2	CID	2.88091e-06	0.939288	3.81818	0.513872	790.71	1	14/20	1
	6660	K.GLIDEVNQDFTNR.I	1520.73	-0.0109387	2	CID	2.14214e-07	0.40158	2.21753	0.371535	143.943	1	10/24	1
29	lysozyme precursor [Homo sapiens]						2.67668e-07	1.6749	20.1866		16526.3	4557894	7 (7 0 0 0 0)
	6135	R.STDYGIFQINSR.Y	1400.68	-0.00788698	2	CID	2.70981e-05	0.928014	3.6881	0.424404	790.733	1	15/22
	6274	R.STDYGIFQINSR.Y	1400.68	-0.013136	2	CID	0.00102265	0.926966	3.48312	0.107662	1280.98	1	18/22
	6415	R.STDYGIFQINSR.Y	1400.68	-0.00922976	2	CID	1.55837e-05	0.941689	3.7317	0.50933	879.519	1	15/22
	6560	R.STDYGIFQINSR.Y	1400.68	-0.00886354	2	CID	2.67668e-07	0.892529	2.79535	0.495482	782.012	1	14/22
	9032	K.TPGAVNACHLSCSALLQDNIADAVACAK.R	2927.38	-0.00619144	3	CID	9.10658e-06	0.782368	2.95884	0.535974	478.362	1	24/108
	9250	K.TPGAVNACHLSCSALLQDNIADAVACAK.R	2927.38	-0.00930424	3	CID	0.00426368	0.625629	2.54095	0.482229	309.673	1	21/108
	9488	K.TPGAVNACHLSCSALLQDNIADAVACAK.R	2927.38	-0.0149805	3	CID	1.50881e-05	0.774767	3.20831	0.602439	289.598	1	19/108
30	keratin 10 [Homo sapiens]						2.87408e-07	1.3846	20.1851		58765.5	195972866	2 (2 0 0 0 0)
	3143	R.SQYEQLAEQNRK.D	1493.73	-0.011305	2	CID	0.00070721	0.418606	2.30708	0.462042	142.698	1	8/22
	3602	R.ALEESNYELEGK.I	1381.65	-0.00959597	2	CID	2.87408e-07	0.965993	3.70156	0.608236	1405.03	1	17/22
31	gelsolin isoform b [Homo sapiens]						3.92719e-07	3.79409	50.1762		80590.6	189083772	6 (6 0 0 0 0)
	3406	K.TGAQELLR.V	887.495	-0.00623903	2	CID	0.000216545	0.940407	3.14691	0.316496	1154.97	1	13/14	7
	5182	K.AGALNSNDAFVLK.T	1319.7	-0.00752077	2	CID	0.00121185	0.65378	2.84872	0.300554	364.151	1	12/24	7
	6390	K.TPSAAYLWVGTGASEAEK.T	1837.9	-0.0128919	2	CID	0.0047221	0.727498	3.14877	0.452841	390.401	1	12/34	7
	6528	K.TPSAAYLWVGTGASEAEK.T	1837.9	-0.00837526	2	CID	3.92719e-07	0.833879	3.52356	0.552744	357.784	1	13/34	7
	6971	K.QTQVSVLPEGGETPLFK.Q	1829.96	-0.0073987	2	CID	0.000765611	0.671072	2.41123	0.475578	307.403	1	14/32	7
	8504	R.AQPVQVAEGSEPDGFWEALGGK.A	2272.09	-0.00825319	2	CID	0.000114692	0.694952	2.79875	0.660855	187.236	1	11/42	7
32	complement component 7 precursor [Homo sapiens]						4.96832e-07	2.33695	30.1991		93457.3	45580688	3 (3 0 0 0 0)
	4032	K.ACGACPLWGK.C	1119.51	-0.00715456	2	CID	0.000188706	0.74268	2.6345	0.296669	342.395	1	12/18
	4362	R.GQSISVTSIRPCAAETQ.-	1804.89	-0.00922976	2	CID	7.70545e-05	0.871239	3.98262	0.438688	451.469	1	14/32
	6416	K.NVVYTCNEGYSLIGNPVAR.C	2126.03	-0.00678835	2	CID	4.96832e-07	0.723031	2.4016	0.583367	417.63	1	13/36
33	epsilon globin [Homo sapiens]						5.29558e-07	0.944399	10.1481		16192.5	4885393	5 (5 0 0 0 0)
	7698	R.LLVVYPWTQR.F	1274.73	-0.0073987	2	CID	5.29558e-07	0.944399	2.82215	0.503949	1145.8	1	15/18	4
	7836	R.LLVVYPWTQR.F	1274.73	-0.00703249	2	CID	1.26465e-06	0.940613	2.96223	0.432945	1118.66	1	15/18	4
	7966	R.LLVVYPWTQR.F	1274.73	-0.00825319	2	CID	2.61337e-05	0.943763	2.76035	0.513581	1142.95	1	15/18	4
	8100	R.LLVVYPWTQR.F	1274.73	-0.00813112	2	CID	4.95235e-06	0.93923	2.7681	0.460839	1136.63	1	15/18	4
	8233	R.LLVVYPWTQR.F	1274.73	-0.00959597	2	CID	0.000542116	0.791084	2.43358	0.458674	455.3	1	11/18	4
34	apolipoprotein A-I preproprotein [Homo sapiens]						6.92305e-07	2.76633	40.2344		30758.9	4557321	9 (9 0 0 0 0)
	3120	K.ATEHLSTLSEK.A	1215.62	-0.00935183	2	CID	0.000289618	0.569841	2.30083	0.199692	376.125	1	12/20
	4182	K.WQEEM*ELYR.Q	1299.57	-0.00913879	2	CID	0.000909026	0.718913	2.57352	0.227436	304.256	1	11/16
	7792	K.LLDNWDSVTSTFSK.L	1612.79	-0.00996218	2	CID	6.92305e-07	0.976017	4.6882	0.597057	1606.94	1	20/26
	7925	K.LLDNWDSVTSTFSK.L	1612.79	-0.0100842	2	CID	4.78484e-06	0.904535	3.26913	0.507433	596.533	1	16/26
	10198	K.VSFLSALEEYTK.K	1386.72	-0.00703249	2	CID	0.00747073	0.355283	2.24596	0.364723	113.74	1	9/22
	10317	K.VSFLSALEEYTK.K	1386.72	-0.00666628	2	CID	0.000658551	0.829144	2.71275	0.406211	491.83	1	14/22
	10559	K.VSFLSALEEYTK.K	1386.72	-0.00825319	2	CID	0.000301468	0.877381	3.26937	0.487248	347.857	1	14/22
	10682	K.VSFLSALEEYTK.K	1386.72	-0.00752077	2	CID	2.01741e-05	0.501557	2.21039	0.286766	175.037	1	12/22
	10923	K.VSFLSALEEYTK.K	1386.72	-0.0105725	2	CID	0.00190399	0.385963	2.0859	0.457524	87.2273	1	9/22
35	elastin isoform a precursor [Homo sapiens]						7.08625e-07	0.367427	10.13		62595.7	126352440	1 (1 0 0 0 0)
	3830	K.AGYPTGTGVGPQAAAAAAAK.A	1729.89	-0.00837526	2	CID	7.08625e-07	0.367427	2.59942	0.454053	96.614	1	10/38	4
36	PREDICTED: similar to complement component C3, partial [Homo sapiens]						1.05637e-06	5.84799	70.1768		144718	169218213	11 (11 0 0 0 0)
	3373	K.TGLQEVEVK.A	1002.55	-0.0086194	2	CID	0.00983477	0.890987	3.04776	0.313588	633.187	1	13/16	1
	4726	R.IPIEDGSGEVVLSR.K	1470.78	-0.00776491	2	CID	1.05637e-06	0.916079	3.35209	0.505386	769.654	1	16/26	1
	6156	R.VPVAVQGEDTVQSLTQGDGVAK.L	2198.13	-0.0116712	2	CID	7.54337e-05	0.804681	3.21018	0.555502	323.528	1	15/42	1
	6807	R.LVAYYTLIGASGQR.E	1511.82	-0.0094739	2	CID	3.07622e-05	0.8124	2.98179	0.322702	430.925	1	16/26	1
	6979	R.LVAYYTLIGASGQR.E	1511.82	-0.00825319	2	CID	0.00237348	0.693628	2.36192	0.371288	423.668	1	14/26	1
	7779	R.AYYENSPQQVFSTEFEVK.E	2166	-0.00532351	2	CID	3.56118e-06	0.897693	3.53631	0.570876	570.882	1	15/34	1
	7826	R.SNLDEDIIAEENIVSR.S	1816.89	-0.00996218	2	CID	8.20117e-05	0.837461	3.23486	0.530026	341.938	1	14/30	1
	7964	R.SNLDEDIIAEENIVSR.S	1816.89	-0.0119153	2	CID	0.000201812	0.804528	2.95374	0.50379	373.407	1	14/30	1
	8903	K.EYVLPSFEVIVEPTEK.F	1878.97	-0.00959597	2	CID	0.000863312	0.43354	2.18147	0.261549	277.669	1	13/30	1
	9025	K.EYVLPSFEVIVEPTEK.F	1878.97	-0.0132581	2	CID	0.000542301	0.751421	2.35236	0.411056	447.146	1	16/30	1
	9153	K.EYVLPSFEVIVEPTEK.F	1878.97	-0.0105725	2	CID	0.00035914	0.688688	2.64746	0.408605	370.61	1	13/30	1
37	fibronectin 1 isoform 6 preproprotein [Homo sapiens]						1.36821e-06	1.47325	20.1516		239484	47132549	2 (2 0 0 0 0)
	4432	R.VPGTSTSATLTGLTR.G	1461.79	-0.00727663	2	CID	1.05849e-05	0.762949	3.03185	0.539459	303.421	1	12/28	5
	9082	R.NTFAEVTGLSPGVTYYFK.V	1993.99	-0.000806903	2	CID	1.36821e-06	0.7103	2.41986	0.608414	279.939	1	13/34	5
38	complement component 1, q subcomponent, B chain precursor [Homo sapiens]						1.53589e-06	1.5791	20.1762		26704.5	87298828	2 (2 0 0 0 0)
	3728	R.GNLCVNLM*R.G	1092.53	-0.007853	2	CID	0.00307695	0.687032	2.0963	0.318149	348.691	1	11/16
	5333	K.LEQGENVFLQATDK.N	1591.8	-0.00788698	2	CID	1.53589e-06	0.892066	3.52421	0.544836	451.026	1	14/26
39	EGF-containing fibulin-like extracellular matrix protein 1 precursor [Homo sapiens]						3.22228e-06	1.6144	20.1276		54604.3	9665262	2 (2 0 0 0 0)
	3139	R.GSFACQCPPGYQK.R	1499.64	-0.00935183	2	CID	3.22228e-06	0.783745	2.45917	0.495061	459.73	1	13/24	2
	4524	R.NPCQDPYILTPENR.C	1716.8	-0.0115491	2	CID	1.43995e-05	0.830656	2.55276	0.430673	747.36	1	14/26	2
40	Trypsin_porcine						4.48726e-06	0.944897	10.2575		24393.8		7 (7 0 0 0 0)
	7577	R.LGEHNIDVLEGNEQFINAAK.I	2211.1	-0.0110132	3	CID	0.000397847	0.916796	4.6047	0.473334	644.629	1	25/76
	7715	R.LGEHNIDVLEGNEQFINAAK.I	2211.1	-0.0135767	3	CID	0.00017326	0.943372	4.15833	0.446868	1458.07	1	28/76
	7850	R.LGEHNIDVLEGNEQFINAAK.I	2211.1	-0.0165064	3	CID	0.000738327	0.910162	4.07075	0.39069	1028.66	1	26/76
	7981	R.LGEHNIDVLEGNEQFINAAK.I	2211.1	-0.012295	3	CID	4.48726e-06	0.944897	4.78996	0.524719	953.465	1	27/76
	8113	R.LGEHNIDVLEGNEQFINAAK.I	2211.1	-0.0148584	3	CID	8.75841e-06	0.946967	5.14928	0.447408	1025.2	1	26/76
	8245	R.LGEHNIDVLEGNEQFINAAK.I	2211.1	-0.0132105	3	CID	0.00557128	0.9254	4.57038	0.359591	1017.85	1	27/76
	8488	R.LGEHNIDVLEGNEQFINAAK.I	2211.1	-0.0130274	3	CID	8.94488e-06	0.896962	3.79997	0.462856	881.091	1	25/76
41	transferrin [Homo sapiens]						4.96282e-06	1.3172	20.1815		76999.7	4557871	2 (2 0 0 0 0)
	3693	K.IECVSAETTEDCIAK.I	1725.77	-0.0109387	2	CID	4.96282e-06	0.926392	3.63058	0.586051	751.255	1	15/28
	5722	K.CSTSSLLEACTFR.R	1531.69	-0.00654421	2	CID	0.00141533	0.390808	2.1546	0.406317	227.546	1	9/24
42	alpha-2-HS-glycoprotein [Homo sapiens]						6.32483e-06	0.869402	10.1807		39315.7	156523970	1 (1 0 0 0 0)
	4460	R.TVVQPSVGAAAGPVVPPCPGR.I	2016.07	-0.0108167	2	CID	6.32483e-06	0.869402	3.61384	0.589059	360.877	1	16/40
43	VPS10 domain receptor protein SORCS 3 [Homo sapiens]						6.36198e-06	0.797589	10.17		135670	18379346	1 (1 0 0 0 0)
	5944	R.AVASQWPEELASAR.R	1514.76	-0.0109387	2	CID	6.36198e-06	0.797589	3.40008	0.347726	419.176	1	13/26
44	complement factor H isoform a precursor [Homo sapiens]						6.76906e-06	0.802117	10.1414		138978	62739186	1 (1 0 0 0 0)
	4740	R.DTSCVNPPTVQNAYIVSR.Q	2020.98	-0.00984011	2	CID	6.76906e-06	0.802117	2.68919	0.431644	499.325	1	17/34
45	cadherin 2, type 1 preproprotein [Homo sapiens]						1.21481e-05	0.859198	10.1504		99747.4	14589889	1 (1 0 0 0 0)
	4207	K.DVHEGQPLLNVK.F	1348.72	-0.00800905	2	CID	1.21481e-05	0.859198	3.00834	0.45696	578.448	1	13/22
46	PREDICTED: similar to hCG2040021 [Homo sapiens]						1.28643e-05	0.801471	10.1277		14577.9	239757666	1 (1 0 0 0 0)
	3673	R.FSGSNSGNTATLTISR.V	1612.79	-0.0119153	2	CID	1.28643e-05	0.801471	2.5534	0.561218	436.406	1	15/30
47	apolipoprotein C-II precursor [Homo sapiens]						1.51922e-05	0.612143	10.1184		11276.8	32130518	2 (2 0 0 0 0)
	5815	K.ESLSSYWESAK.T	1286.59	-0.00922976	2	CID	0.00204239	0.506906	2.36842	0.427665	167.096	1	9/20
	5958	K.ESLSSYWESAK.T	1286.59	-0.00874147	2	CID	1.51922e-05	0.612143	2.32362	0.444007	259.839	1	10/20
48	secretogranin V isoform 2 [Homo sapiens]						1.54825e-05	0.892153	10.1745		23643.7	4506917	1 (1 0 0 0 0)
	4185	K.TDDGCLENTPDTAEFSR.E	1927.8	-0.0116712	2	CID	1.54825e-05	0.892153	3.49069	0.546755	574.212	1	15/32
49	apolipoprotein A-II preproprotein [Homo sapiens]						2.29713e-05	0.76981	10.2251		11167.9	4502149	1 (1 0 0 0 0)
	13469	K.AGTELVNFLSYFVELGTQPATQ.-	2385.2	-0.0128919	2	CID	2.29713e-05	0.76981	2.99287	0.56611	282.047	1	14/42
50	latent transforming growth factor beta binding protein 2 [Homo sapiens]						2.33422e-05	0.677601	10.133		194922	4557733	1 (1 0 0 0 0)
	3836	R.EQDAPVAGLQPVER.A	1508.77	-0.00996218	2	CID	2.33422e-05	0.677601	2.65901	0.466915	375.925	1	11/26
51	complement component 3 precursor [Homo sapiens]						2.39257e-05	0.936716	10.1516		187029	115298678	1 (1 0 0 0 0)
	3744	K.VLLDGVQNPR.A	1110.63	-0.0073987	2	CID	2.39257e-05	0.936716	3.03148	0.384111	1149.83	1	15/18
52	transforming growth factor, beta-induced, 68kDa precursor [Homo sapiens]						3.59643e-05	0.745589	10.1107		74634.1	4507467	1 (1 0 0 0 0)
	3925	K.STVISYECCPGYEK.V	1692.72	-0.00764284	2	CID	3.59643e-05	0.745589	2.21373	0.480286	539.61	1	13/26
53	alpha-defensin 1 [Homo sapiens]						4.38964e-05	0.857625	10.1347		10194.2	124248516	1 (1 0 0 0 0)
	3194	R.YGTCIYQGR.L	1117.51	-0.00898561	2	CID	4.38964e-05	0.857625	2.69494	0.4634	321.568	1	12/16	2
54	ST6 beta-galactosamide alpha-2,6-sialyltranferase 2 isoform a [Homo sapiens]						5.55669e-05	0.267001	10.1062		60120	26190610	1 (1 0 0 0 0)
	3330	R.EGAFPAAQVQR.R	1173.6	-0.00849733	2	CID	5.55669e-05	0.267001	2.12384	0.231151	190.404	1	9/20	2
55	ribonuclease, RNase A family, 4 precursor [Homo sapiens]						5.96481e-05	1.45477	20.1215		16829.4	37577172	2 (2 0 0 0 0)
	2718	R.SICSTTNIQCK.N	1311.6	-0.00849733	2	CID	0.000505577	0.850636	2.43059	0.490292	615.592	1	13/20	1
	5733	R.VVIACEGNPQVPVHFDG.-	1837.89	-0.0102063	2	CID	5.96481e-05	0.604132	2.03588	0.455792	486.483	1	13/32	1
56	fibrinogen, gamma chain isoform gamma-A precursor [Homo sapiens]						6.05109e-05	1.745	20.1578		49465	70906437	2 (2 0 0 0 0)
	3572	R.DNCCILDER.F	1194.49	-0.00788698	2	CID	0.000229843	0.901749	3.15655	0.215069	872.409	1	13/16	1
	3671	R.YLQEIYNSNNQK.I	1513.73	-0.0100842	2	CID	6.05109e-05	0.843253	2.86191	0.428429	551.148	1	13/22	1
57	PREDICTED: hypothetical protein XP_002348153 [Homo sapiens]						6.66014e-05	1.40715	30.1394		27975.8	239752152	3 (3 0 0 0 0)
	2963	R.SYSCQVTHEGSTVEK.T	1711.76	-0.00886354	2	CID	6.66014e-05	0.682029	2.45859	0.534206	268.337	1	12/28
	6262	K.AAPSVTLFPPSSEELQANK.A	1986.02	-0.00959597	2	CID	0.00226283	0.474631	2.78714	0.386209	138.755	1	11/36
	7860	K.YAASSYLSLTPEQWK.S	1743.86	-0.00837526	2	CID	0.00382969	0.250489	2.05948	0.26858	198.149	1	10/28
58	actin, gamma 2 propeptide [Homo sapiens]						6.6612e-05	0.881979	10.1662		41849.8	4501889	2 (2 0 0 0 0)
	7038	K.SYELPDGQVITIGNER.F	1790.89	-0.014845	2	CID	0.0039103	0.498171	2.08589	0.349427	333.932	1	13/30	12
	7184	K.SYELPDGQVITIGNER.F	1790.89	-0.0073987	2	CID	6.6612e-05	0.881979	3.32445	0.533814	544.297	1	15/30	12
59	prion protein preproprotein [Homo sapiens]						6.75609e-05	1.40747	20.1458		27643.2	4506113	2 (2 0 0 0 0)
	3666	R.VVEQM*CITQYER.E	1571.72	-0.00865729	2	CID	6.75609e-05	0.569653	2.14749	0.312897	424.821	1	11/22	4
	4730	R.VVEQMCITQYER.E	1555.72	-0.00910768	2	CID	0.000115113	0.837818	2.91667	0.428719	462.47	1	13/22	4
60	fibronectin 1 isoform 7 preproprotein [Homo sapiens]						7.74873e-05	0.708073	10.1421		73634.6	47132547	1 (1 0 0 0 0)
	5651	R.TYLGNALVCTCYGGSR.G	1791.82	-0.0109387	2	CID	7.74873e-05	0.708073	2.84116	0.561352	245.322	1	11/30	6
61	chromogranin B precursor [Homo sapiens]						7.95036e-05	1.00909	20.1175		78229.1	221316599	2 (2 0 0 0 0)
	2787	K.SSAPPITPECR.Q	1214.58	-0.00849733	2	CID	0.000276023	0.36146	2.12181	0.372878	111.441	1	9/20
	3818	R.NYLNYGEEGAPGK.W	1411.65	-0.006178	2	CID	7.95036e-05	0.647626	2.18956	0.551768	303.868	1	11/24
62	secreted phosphoprotein 1 isoform a [Homo sapiens]						8.36794e-05	1.42414	20.1444		35401.2	91206462	2 (2 0 0 0 0)
	3022	R.ISHELDSASSEVN.-	1387.63	-0.0094739	2	CID	0.000868786	0.844515	2.8873	0.529871	518.737	1	13/24	2
	6118	K.AIPVAQDLNAPSDWDSR.G	1854.9	-0.00874147	2	CID	8.36794e-05	0.579629	2.27172	0.537606	200.456	1	12/32	2
63	keratin 6B [Homo sapiens]						0.000112975	0.958776	10.191		60030.3	119703753	1 (1 0 0 0 0)
	4068	K.YEELQITAGR.H	1179.6	-0.00813112	2	CID	0.000112975	0.958776	3.81977	0.486585	1292.58	1	14/18	1
64	apolipoprotein A-IV precursor [Homo sapiens]						0.000127747	0.901476	10.1595		45344.5	71773110	1 (1 0 0 0 0)
	4102	K.LGEVNTYAGDLQK.K	1407.71	-0.0110608	2	CID	0.000127747	0.901476	3.19076	0.537757	711.567	1	14/24
65	complement component 8, alpha polypeptide precursor [Homo sapiens]						0.000143492	0.608788	10.1295		65121	4557389	1 (1 0 0 0 0)
	3132	R.LGSLGAACEQTQTEGAK.A	1720.82	-0.0136243	2	CID	0.000143492	0.608788	2.58941	0.50012	325.44	1	11/32
66	sparc/osteonectin, cwcv and kazal-like domains proteoglycan 1 precursor [Homo sapiens]						0.000143967	0.742335	10.1526		49092.5	4759164	1 (1 0 0 0 0)
	5141	K.VCVTQDYQTALCVSR.K	1799.84	-0.0102063	2	CID	0.000143967	0.742335	3.05259	0.519256	247.018	1	11/28
67	serine (or cysteine) proteinase inhibitor, clade F (alpha-2 antiplasmin, pigment epithelium derived factor), member 1 [Homo sapiens]						0.000226757	1.37301	20.1485		46283.4	39725934	2 (2 0 0 0 0)
	3733	R.YGLDSDLSCK.I	1157.51	-0.00910768	2	CID	0.00128407	0.699984	2.40819	0.463611	304.941	1	10/18
	7180	K.LAAAVSNFGYDLYR.V	1559.79	-0.0041028	2	CID	0.000226757	0.673022	2.6324	0.531818	216.769	1	11/26
68	complement component 1, q subcomponent, C chain precursor [Homo sapiens]						0.000244647	0.958296	10.1929		25757.1	166235903	1 (1 0 0 0 0)
	3664	K.TNQVNSGGVLLR.L	1257.69	-0.00898561	2	CID	0.000244647	0.958296	3.85772	0.441645	1343.02	1	17/22	1
69	vitronectin precursor [Homo sapiens]						0.000283189	0.836172	10.1151		54271.2	88853069	1 (1 0 0 0 0)
	3630	R.GQYCYELDEK.A	1304.55	-0.00825319	2	CID	0.000283189	0.836172	2.30173	0.598023	486.451	1	11/18
70	C-type lectin domain family 3, member B [Homo sapiens]						0.000311663	0.701705	10.1217		22522.3	156627579	1 (1 0 0 0 0)
	3871	K.EQQALQTVCLK.G	1317.68	-0.00581179	2	CID	0.000311663	0.701705	2.43462	0.396968	396.037	1	11/20
71	VGF nerve growth factor inducible precursor [Homo sapiens]						0.000336062	0.966827	10.1889		67217.8	17136078	1 (1 0 0 0 0)
	4798	R.LLQQGLAQVEAGR.R	1382.78	-0.0106946	2	CID	0.000336062	0.966827	3.77827	0.569118	1454.99	1	19/24
72	tissue inhibitor of metalloproteinase 1 precursor [Homo sapiens]						0.000708051	0.720768	10.1308		23155.5	4507509	1 (1 0 0 0 0)
	5371	K.GFQALGDAADIR.F	1233.62	-0.0146008	2	CID	0.000708051	0.720768	2.6159	0.224099	484.283	1	14/22

## Sheet: Sample7
	Reference						P (pro)	Sf	Score	Coverage	MW	Accession	Peptide (Hits)
	Scan(s)	Peptide	MH+	DeltaM	z	Type	P (pep)	Sf	XC	DeltaCn	Sp	RSp	Ions	Count
1	cystatin C precursor [Homo sapiens]						2.86438e-13	4.97446	70.2408		15789.1	4503107	25 (25 0 0 0 0)
	3004	R.LVGGPM*DASVEEEGVR.R	1660.78	-0.0120597	3	CID	0.000159373	0.670198	2.50833	0.454051	507.795	1	20/60
	3109	R.LVGGPM*DASVEEEGVR.R	1660.78	-0.0102152	2	CID	6.10303e-06	0.802314	2.83041	0.522632	337.003	1	15/30
	4189	R.LVGGPMDASVEEEGVR.R	1644.79	-0.00898561	2	CID	0.00330929	0.605095	2.19039	0.479604	321.161	1	13/30
	4617	R.LVGGPMDASVEEEGVRR.A	1800.89	-0.00886354	2	CID	8.62486e-06	0.373917	2.80791	0.352165	125.738	1	9/32
	4915	R.ALDFAVGEYNK.A	1226.61	-0.00703249	2	CID	0.000221521	0.952727	3.83125	0.411093	1279.04	1	15/20
	5062	R.ALDFAVGEYNK.A	1226.61	-0.00752077	2	CID	0.0002206	0.933135	3.32329	0.367947	1126.01	1	15/20
	5198	R.ALDFAVGEYNK.A	1226.61	-0.00752077	2	CID	0.000128946	0.794306	3.27107	0.111501	658.847	1	13/20
	5333	R.ALDFAVGEYNK.A	1226.61	-0.00715456	2	CID	2.50107e-05	0.777101	3.25914	0.127782	535.108	1	13/20
	5472	R.ALDFAVGEYNK.A	1226.61	-0.00800905	2	CID	0.00281848	0.682915	2.50451	0.218992	553.813	1	12/20
	5620	R.ALDFAVGEYNK.A	1226.61	-0.0086194	2	CID	5.14983e-05	0.6372	2.37346	0.22802	461.158	1	12/20
	5748	R.ALDFAVGEYNK.A	1226.61	-0.00800905	2	CID	0.00216173	0.731587	2.52224	0.346256	433.552	1	12/20
	5887	R.ALDFAVGEYNK.A	1226.61	-0.00984011	2	CID	0.00276803	0.235796	2.00649	0.122821	204.388	1	10/20
	6018	R.ALDFAVGEYNK.A	1226.61	-0.00776491	2	CID	0.00809641	0.54182	2.26418	0.290648	288.919	1	11/20
	6144	R.ALDFAVGEYNK.A	1226.61	-0.00874147	2	CID	0.000602399	0.318685	2.11862	0.286944	187.578	1	9/20
	8386	K.AFCSFQIYAVPWQGTM*TLSK.S	2351.12	-0.00683847	2	CID	1.51838e-05	0.70599	2.66549	0.526524	300.675	1	13/38
	8389	K.AFCSFQIYAVPWQGTM*TLSK.S	2351.12	-0.0118568	3	CID	0.00712878	0.64887	2.71529	0.410399	356.094	1	21/76
	8497	K.AFCSFQIYAVPWQGTM*TLSK.S	2351.12	-0.00635019	2	CID	2.21008e-07	0.446373	2.48999	0.426059	180.762	1	10/38
	8500	K.AFCSFQIYAVPWQGTM*TLSK.S	2351.12	-0.0131385	3	CID	1.60603e-07	0.94785	4.55363	0.618012	943.19	1	27/76
	8609	K.AFCSFQIYAVPWQGTM*TLSK.S	2351.12	-0.012223	3	CID	0.000104442	0.799809	3.38831	0.38205	604.748	1	22/76
	9183	K.AFCSFQIYAVPWQGTMTLSK.S	2335.12	-0.0126612	3	CID	2.86438e-13	0.959257	4.81697	0.637767	1144.12	1	28/76
	9212	K.AFCSFQIYAVPWQGTMTLSK.S	2335.12	-0.00971804	2	CID	1.46262e-08	0.870989	3.16584	0.632389	309.39	1	17/38
	9296	K.AFCSFQIYAVPWQGTMTLSK.S	2335.12	-0.0126612	3	CID	5.86846e-05	0.756164	2.99194	0.286952	716.126	1	25/76
	9327	K.AFCSFQIYAVPWQGTMTLSK.S	2335.12	-0.00874147	2	CID	1.03344e-06	0.894289	3.54732	0.537132	438.535	1	18/38
	9438	K.AFCSFQIYAVPWQGTMTLSK.S	2335.12	-0.0133801	2	CID	0.000782262	0.535818	2.21927	0.520316	181.919	1	12/38
	10748	R.KAFCSFQIYAVPWQGTMTLSK.S	2463.22	-0.00869389	3	CID	0.00390696	0.508927	2.95511	0.362137	135.698	1	16/80
2	insulin-like growth factor 1 isoform 1 preproprotein [Homo sapiens]						7.42961e-12	5.03446	60.2899		17749.8	163659899	67 (67 0 0 0 0)
	3406	R.LEM*YCAPLKPAK.S	1436.73	-0.0101231	3	CID	7.4364e-05	0.803544	2.52567	0.355617	597.164	1	25/44	3
	3432	R.LEM*YCAPLKPAK.S	1436.73	-0.00983498	2	CID	0.00508069	0.837925	3.25244	0.406035	351.122	1	13/22	3
	3553	R.LEM*YCAPLKPAK.S	1436.73	-0.010764	3	CID	0.00333459	0.577464	2.84285	0.289187	302.79	1	17/44	3
	3579	R.LEM*YCAPLKPAK.S	1436.73	-0.00946877	2	CID	0.00300809	0.575838	2.27686	0.302507	276.861	1	12/22	3
	3875	R.APQTGIVDECCFR.S	1552.69	-0.00813112	2	CID	0.000674684	0.692962	2.24056	0.541016	389.242	1	11/24	3
	4012	R.APQTGIVDECCFR.S	1552.69	-0.0086194	2	CID	3.88996e-09	0.943599	3.40286	0.689503	709.344	1	16/24	3
	4147	R.APQTGIVDECCFR.S	1552.69	-0.0100842	2	CID	0.000340602	0.653021	2.07643	0.573458	291.416	1	11/24	3
	4773	R.RAPQTGIVDECCFR.S	1708.79	-0.00948734	3	CID	2.04154e-07	0.969965	4.6081	0.589965	1731.78	1	27/52	3
	4776	R.RAPQTGIVDECCFR.S	1708.79	-0.00800905	2	CID	2.94331e-10	0.965079	4.63881	0.625308	820.57	1	18/26	3
	4916	R.RAPQTGIVDECCFR.S	1708.79	-0.010586	3	CID	2.64061e-05	0.975236	4.64431	0.602403	2072.5	1	29/52	3
	4950	R.RAPQTGIVDECCFR.S	1708.79	-0.00764284	2	CID	7.49796e-10	0.963332	4.67744	0.580001	805.665	1	18/26	3
	5061	R.RAPQTGIVDECCFR.S	1708.79	-0.00912113	3	CID	6.12679e-07	0.978574	5.2643	0.631565	2129.53	1	27/52	3
	5094	R.RAPQTGIVDECCFR.S	1708.79	-0.00825319	2	CID	2.5776e-08	0.955734	4.4691	0.576664	696.295	1	17/26	3
	5185	R.GFYFNKPTGYGSSSR.R	1667.78	-0.0103418	3	CID	6.46128e-07	0.909844	3.74618	0.569179	620.972	1	25/56	3
	5197	R.RAPQTGIVDECCFR.S	1708.79	-0.00912113	3	CID	3.54762e-07	0.981161	5.79813	0.626662	2125.99	1	29/52	3
	5199	R.GFYFNKPTGYGSSSR.R	1667.78	-0.00678835	2	CID	0.00491632	0.553713	2.68946	0.396886	195.458	1	11/28	3
	5233	R.RAPQTGIVDECCFR.S	1708.79	-0.0094739	2	CID	3.51621e-05	0.933854	3.71389	0.520609	646.229	1	17/26	3
	5320	R.GFYFNKPTGYGSSSR.R	1667.78	-0.0103418	3	CID	1.66947e-08	0.846064	2.70845	0.59179	610.457	1	24/56	3
	5331	R.RAPQTGIVDECCFR.S	1708.79	-0.00948734	3	CID	4.54398e-06	0.969294	4.64328	0.60257	1680.58	1	26/52	3
	5332	R.GFYFNKPTGYGSSSR.R	1667.78	-0.00727663	2	CID	3.88859e-06	0.926954	3.5557	0.56618	537.399	1	18/28	3
	5370	R.RAPQTGIVDECCFR.S	1708.79	-0.00971804	2	CID	8.68983e-07	0.915457	3.73067	0.509025	555.038	1	15/26	3
	5459	R.GFYFNKPTGYGSSSR.R	1667.78	-0.0103418	3	CID	1.70022e-06	0.913903	3.88097	0.599493	587.14	1	24/56	3
	5470	R.RAPQTGIVDECCFR.S	1708.79	-0.0111353	3	CID	4.08383e-06	0.978393	5.13244	0.615997	2178.4	1	28/52	3
	5471	R.GFYFNKPTGYGSSSR.R	1667.78	-0.00788698	2	CID	0.000441543	0.884649	3.42049	0.644268	307.448	1	14/28	3
	5512	R.RAPQTGIVDECCFR.S	1708.79	-0.0086194	2	CID	2.19439e-07	0.919565	3.53011	0.495376	659.378	1	16/26	3
	5601	R.GFYFNKPTGYGSSSR.R	1667.78	-0.010708	3	CID	1.63895e-05	0.915188	3.42856	0.682224	647.622	1	25/56	3
	5614	R.GFYFNKPTGYGSSSR.R	1667.78	-0.00984011	2	CID	6.18363e-08	0.941615	3.83314	0.630618	548.08	1	18/28	3
	5615	R.RAPQTGIVDECCFR.S	1708.79	-0.0133326	3	CID	4.04022e-06	0.975167	4.95223	0.6294	1954.68	1	26/52	3
	5651	R.RAPQTGIVDECCFR.S	1708.79	-0.00935183	2	CID	1.98737e-06	0.9295	3.80968	0.517999	617.109	1	16/26	3
	5728	R.GFYFNKPTGYGSSSR.R	1667.78	-0.0092432	3	CID	1.05445e-07	0.907398	3.60731	0.624331	604.175	1	24/56	3
	5744	R.GFYFNKPTGYGSSSR.R	1667.78	-0.00813112	2	CID	3.34494e-06	0.911634	3.19894	0.621567	485.152	1	17/28	3
	5745	R.RAPQTGIVDECCFR.S	1708.79	-0.0118677	3	CID	5.50928e-07	0.975837	5.20951	0.597971	1836.36	1	28/52	3
	5780	R.RAPQTGIVDECCFR.S	1708.79	-0.011305	2	CID	0.000196563	0.856136	2.99708	0.599587	404.939	1	13/26	3
	5872	R.GFYFNKPTGYGSSSR.R	1667.78	-0.010708	3	CID	3.70572e-07	0.939436	3.91309	0.617949	870.478	1	27/56	3
	5884	R.GFYFNKPTGYGSSSR.R	1667.78	-0.00959597	2	CID	2.15593e-10	0.951281	4.04919	0.637109	585.366	1	19/28	3
	5885	R.RAPQTGIVDECCFR.S	1708.79	-0.0129663	3	CID	3.14782e-07	0.922596	3.93938	0.50996	793.422	1	24/52	3
	5997	R.GFYFNKPTGYGSSSR.R	1667.78	-0.0101587	3	CID	3.3474e-07	0.927204	3.79668	0.594176	775.276	1	26/56	3
	6011	R.GFYFNKPTGYGSSSR.R	1667.78	-0.00825319	2	CID	4.67969e-05	0.914382	3.59238	0.606088	428.312	1	16/28	3
	6012	R.RAPQTGIVDECCFR.S	1708.79	-0.0129663	3	CID	1.52178e-06	0.854057	3.39989	0.499144	523.026	1	21/52	3
	6042	R.RAPQTGIVDECCFR.S	1708.79	-0.00959597	2	CID	0.000238997	0.853245	2.80887	0.625287	443.798	1	13/26	3
	6126	R.GFYFNKPTGYGSSSR.R	1667.78	-0.0101587	3	CID	1.86198e-07	0.928686	3.60856	0.66292	766.468	1	26/56	3
	6137	R.GFYFNKPTGYGSSSR.R	1667.78	-0.00898561	2	CID	7.42961e-12	0.849434	3.31269	0.534766	311.53	1	14/28	3
	6138	R.RAPQTGIVDECCFR.S	1708.79	-0.0126001	3	CID	0.00687145	0.807436	2.85608	0.371617	637.004	1	24/52	3
	6259	R.GFYFNKPTGYGSSSR.R	1667.78	-0.010708	3	CID	2.6257e-08	0.940836	4.24045	0.664066	705.442	1	25/56	3
	6268	R.GFYFNKPTGYGSSSR.R	1667.78	-0.00910768	2	CID	1.16159e-08	0.860344	3.41905	0.558215	278.18	1	14/28	3
	6278	R.RAPQTGIVDECCFR.S	1708.79	-0.0118677	3	CID	0.00064825	0.676671	3.1256	0.322818	326.774	1	19/52	3
	6385	R.GFYFNKPTGYGSSSR.R	1667.78	-0.0105249	3	CID	1.4463e-05	0.908738	3.72717	0.610415	579.876	1	24/56	3
	6395	R.GFYFNKPTGYGSSSR.R	1667.78	-0.00910768	2	CID	1.5738e-08	0.916144	3.40737	0.597697	478.258	1	17/28	3
	6409	R.RAPQTGIVDECCFR.S	1708.79	-0.012417	3	CID	0.00582023	0.547072	2.78859	0.411392	215.661	1	15/52	3
	6515	R.GFYFNKPTGYGSSSR.R	1667.78	-0.0118067	3	CID	1.40555e-05	0.924582	3.74622	0.658834	664.15	1	25/56	3
	6528	R.GFYFNKPTGYGSSSR.R	1667.78	-0.00837526	2	CID	7.39651e-08	0.828097	3.39003	0.525491	257.514	1	13/28	3
	6639	R.GFYFNKPTGYGSSSR.R	1667.78	-0.0108912	3	CID	5.76238e-09	0.930626	3.82395	0.647755	705.418	1	26/56	3
	6650	R.GFYFNKPTGYGSSSR.R	1667.78	-0.00910768	2	CID	0.000288323	0.860493	2.7835	0.467999	526.747	1	17/28	3
	6750	R.RAPQTGIVDECCFR.S	1708.79	-0.0122339	3	CID	0.000794768	0.857685	3.59314	0.487991	522.342	1	20/52	3
	6759	R.GFYFNKPTGYGSSSR.R	1667.78	-0.0116236	3	CID	3.07796e-07	0.815968	3.02261	0.548655	423.751	1	22/56	3
	6877	R.GFYFNKPTGYGSSSR.R	1667.78	-0.0112574	3	CID	2.26015e-05	0.862385	3.02413	0.592603	542.899	1	24/56	3
	6888	R.GFYFNKPTGYGSSSR.R	1667.78	-0.00727663	2	CID	0.00104645	0.667797	2.67588	0.54158	212.779	1	11/28	3
	6909	R.RLEM*YCAPLKPAK.S	1592.83	-0.0118994	3	CID	0.001884	0.629156	2.75152	0.392697	403.927	1	16/48	3
	6998	R.GFYFNKPTGYGSSSR.R	1667.78	-0.010708	3	CID	1.16139e-05	0.841239	3.11836	0.61757	379.911	1	22/56	3
	7035	R.RAPQTGIVDECCFR.S	1708.79	-0.0151636	3	CID	0.00501943	0.576654	2.52259	0.373854	337.847	1	18/52	3
	7153	R.RLEM*YCAPLKPAK.S	1592.83	-0.0117163	3	CID	0.000532202	0.78169	3.0878	0.34096	617.119	1	20/48	3
	7245	R.GFYFNKPTGYGSSSR.R	1667.78	-0.0125391	3	CID	0.00819384	0.717152	2.62478	0.521946	438.566	1	19/56	3
	8159	R.RLEM*YCAPLKPAK.S	1592.83	-0.0118994	3	CID	0.000602455	0.613501	2.63199	0.35521	365.953	1	18/48	3
	8479	R.RLEM*YCAPLKPAK.S	1592.83	-0.0118994	3	CID	0.00548616	0.599672	2.85278	0.20415	459.434	1	19/48	3
	9092	R.RLEMYCAPLKPAK.S	1576.83	-0.0127222	3	CID	0.00585887	0.53483	2.86796	0.314376	169.863	1	17/48	3
	10320	R.RLEMYCAPLKPAK.S	1576.83	-0.0116236	3	CID	0.00240478	0.353421	2.51275	0.341329	166.929	1	13/48	3
	11970	R.RLEMYCAPLKPAK.S	1576.83	-0.0134546	3	CID	0.000264946	0.691116	2.8948	0.397206	370.375	1	18/48	3
3	albumin preproprotein [Homo sapiens]						4.57356e-11	19.0918	220.29		69321.6	4502027	80 (80 0 0 0 0)
	1876	K.TCVADESAENCDK.S	1498.58	-0.0108167	2	CID	1.7428e-05	0.911255	2.21819	0.624885	967.996	1	16/24
	2204	K.AAFTECCQAADK.A	1371.57	-0.00922976	2	CID	0.00010417	0.927196	3.23053	0.512595	859.424	1	15/22
	2234	K.CCTESLVNR.R	1138.5	-0.0086194	2	CID	6.09043e-06	0.919596	2.81962	0.555823	563.542	1	13/16
	2293	K.YICENQDSISSK.L	1443.64	-0.0094739	2	CID	2.86827e-08	0.960329	3.65068	0.483588	1145.48	1	19/22
	3279	R.YKAAFTECCQAADK.A	1662.73	-0.0100977	3	CID	0.00073773	0.500364	2.5635	0.404347	263.337	1	15/52
	4135	K.YLYEIAR.R	927.493	-0.00599489	2	CID	0.00111127	0.877458	2.34626	0.220804	580.997	1	12/12
	4340	K.LVNEVTEFAK.T	1149.61	-0.0073987	2	CID	1.07263e-06	0.946214	3.6369	0.505966	721.686	1	15/18
	4356	K.FQNALLVR.Y	960.562	-0.00642214	2	CID	5.13509e-05	0.920283	2.88486	0.253175	983.062	1	13/14
	4605	R.FKDLGEENFK.A	1226.61	-0.00890751	3	CID	0.000274349	0.879312	3.22698	0.404714	846.937	1	19/36
	4636	R.FKDLGEENFK.A	1226.61	-0.00776491	2	CID	0.00620375	0.926753	3.15223	0.294714	1023.93	1	15/18
	4639	K.VPQVSTPTLVEVSR.N	1511.84	-0.00959597	2	CID	1.14452e-05	0.806053	2.91514	0.444007	413.117	1	14/26
	4778	K.VPQVSTPTLVEVSR.N	1511.84	-0.00874147	2	CID	6.00281e-05	0.833627	3.02926	0.446895	505.355	1	14/26
	4977	K.LVAASQAALGL.-	1013.6	-0.00770388	2	CID	0.000727188	0.883122	2.50139	0.490133	812.747	1	14/20
	5213	K.KVPQVSTPTLVEVSR.N	1639.94	-0.0073987	2	CID	3.54398e-07	0.663571	2.329	0.458252	355.114	1	13/28
	5263	K.KVPQVSTPTLVEVSR.N	1639.94	-0.0120508	3	CID	0.00134034	0.930104	4.36399	0.588019	729.697	1	22/56
	5346	K.KVPQVSTPTLVEVSR.N	1639.94	-0.00752077	2	CID	2.93074e-10	0.831254	2.88373	0.581016	358.052	1	14/28
	5403	K.KVPQVSTPTLVEVSR.N	1639.94	-0.00930424	3	CID	0.000623019	0.904988	3.96417	0.537505	671.027	1	22/56
	5486	K.KVPQVSTPTLVEVSR.N	1639.94	-0.00776491	2	CID	3.3427e-10	0.90244	3.62167	0.640698	402.635	1	14/28
	5544	K.KVPQVSTPTLVEVSR.N	1639.94	-0.0109522	3	CID	0.00178344	0.935666	4.17643	0.564871	855.066	1	25/56
	5630	K.KVPQVSTPTLVEVSR.N	1639.94	-0.00849733	2	CID	4.00095e-08	0.919641	3.54228	0.626613	507.027	1	16/28
	5680	K.KVPQVSTPTLVEVSR.N	1639.94	-0.0116846	3	CID	7.5843e-06	0.954501	4.58954	0.562335	1069.54	1	27/56
	5761	K.KVPQVSTPTLVEVSR.N	1639.94	-0.0111829	2	CID	5.48707e-10	0.887719	3.29329	0.575153	466.514	1	15/28
	5817	K.KVPQVSTPTLVEVSR.N	1639.94	-0.0115015	3	CID	3.55466e-07	0.884957	3.76416	0.363698	842.225	1	24/56
	5902	K.KVPQVSTPTLVEVSR.N	1639.94	-0.00568972	2	CID	3.1815e-05	0.348837	2.37385	0.318826	195.645	1	10/28
	5951	K.KVPQVSTPTLVEVSR.N	1639.94	-0.0115015	3	CID	0.000129376	0.605845	2.88657	0.335649	391.685	1	18/56
	6032	K.KVPQVSTPTLVEVSR.N	1639.94	-0.00630007	2	CID	0.00081306	0.649223	2.45022	0.42592	306.272	1	13/28
	6076	K.KVPQVSTPTLVEVSR.N	1639.94	-0.010586	3	CID	0.0036334	0.889231	3.9114	0.477805	645.327	1	22/56
	6156	K.KVPQVSTPTLVEVSR.N	1639.94	-0.0109387	2	CID	8.0183e-06	0.682232	2.45445	0.580641	322.735	1	11/28
	6160	K.AVM*DDFAAFVEK.C	1358.63	-0.00731775	2	CID	4.50856e-07	0.963545	3.80149	0.590412	1113.55	1	18/22
	6293	K.AVM*DDFAAFVEK.C	1358.63	-0.00890467	2	CID	1.28195e-05	0.967662	3.82638	0.583712	1381.68	1	18/22
	6420	K.AVM*DDFAAFVEK.C	1358.63	-0.00939295	2	CID	2.06422e-05	0.956125	3.57463	0.584474	1032.88	1	17/22
	6598	K.QNCELFEQLGEYK.F	1657.75	-0.00788698	2	CID	2.43048e-09	0.970286	4.38476	0.643293	1158.27	1	18/24
	6621	K.QNCELFEQLGEYK.F	1657.75	-0.0117456	3	CID	0.000170778	0.918056	3.82037	0.350815	1130.68	1	23/48
	6634	K.AAFTECCQAADKAACLLPK.L	2124.99	-0.0136377	3	CID	0.00194726	0.590452	2.8162	0.399237	259.685	1	19/72
	6719	K.QNCELFEQLGEYK.F	1657.75	-0.00776491	2	CID	4.80812e-07	0.958001	4.1803	0.62891	831.249	1	16/24
	6840	K.QNCELFEQLGEYK.F	1657.75	-0.00886354	2	CID	4.02373e-08	0.942492	3.64129	0.638352	739.306	1	15/24
	6961	K.QNCELFEQLGEYK.F	1657.75	-0.00776491	2	CID	0.000155137	0.862614	3.23211	0.579609	375.897	1	12/24
	6995	K.AAFTECCQAADKAACLLPK.L	2124.99	-0.0127222	3	CID	0.000157775	0.65136	2.7137	0.359011	456.998	1	22/72
	7702	K.AVMDDFAAFVEK.C	1342.63	-0.00776491	2	CID	1.75444e-06	0.943331	3.11327	0.53663	1134.95	1	16/22
	7815	K.AVMDDFAAFVEK.C	1342.63	-0.0073987	2	CID	1.82366e-06	0.921847	2.82375	0.495376	1066.33	1	15/22
	7926	K.AVMDDFAAFVEK.C	1342.63	-0.006178	2	CID	0.000181594	0.778262	2.28447	0.484789	458.989	1	13/22
	8707	K.VFDEFKPLVEEPQNLIK.Q	2045.1	-0.0138208	3	CID	0.00248215	0.821152	3.13359	0.51111	458.436	1	23/64
	8811	K.VFDEFKPLVEEPQNLIK.Q	2045.1	-0.0114405	3	CID	3.9391e-05	0.892395	3.95002	0.420366	623.492	1	26/64
	8897	K.VFDEFKPLVEEPQNLIK.Q	2045.1	-0.0137464	2	CID	1.58525e-06	0.776093	2.88692	0.517633	362.875	1	13/32
	8921	K.VFDEFKPLVEEPQNLIK.Q	2045.1	-0.0134546	3	CID	0.000604957	0.894235	3.69067	0.417806	763.905	1	27/64
	9016	K.VFDEFKPLVEEPQNLIK.Q	2045.1	-0.00849733	2	CID	0.00301757	0.47107	2.09169	0.466778	230.465	1	11/32
	9040	K.VFDEFKPLVEEPQNLIK.Q	2045.1	-0.0132715	3	CID	1.18507e-06	0.919445	3.98656	0.499528	708.399	1	28/64
	9161	K.VFDEFKPLVEEPQNLIK.Q	2045.1	-0.0116236	3	CID	1.93763e-07	0.909538	3.64307	0.489249	734.994	1	29/64
	9277	K.VFDEFKPLVEEPQNLIK.Q	2045.1	-0.0101587	3	CID	0.000721248	0.813307	3.27967	0.361555	555.55	1	25/64
	9279	K.SHCIAEVENDEM*PADLPSLAADFVESK.D	2990.34	-0.0147504	3	CID	0.00176118	0.881093	4.18866	0.514711	463.579	1	24/104
	9371	K.VFDEFKPLVEEPQNLIK.Q	2045.1	-0.0116712	2	CID	2.72743e-06	0.856464	3.18279	0.555053	373.24	1	15/32
	9387	K.VFDEFKPLVEEPQNLIK.Q	2045.1	-0.0140039	3	CID	5.81757e-06	0.785015	3.36053	0.341365	496.163	1	23/64
	9400	K.SHCIAEVENDEM*PADLPSLAADFVESK.D	2990.34	-0.00852478	3	CID	0.000573805	0.747066	2.71215	0.453333	499.399	1	27/104
	9481	K.VFDEFKPLVEEPQNLIK.Q	2045.1	-0.00764284	2	CID	0.00274518	0.89959	3.04047	0.649486	579.374	1	16/32
	9503	K.VFDEFKPLVEEPQNLIK.Q	2045.1	-0.0156519	3	CID	6.33924e-05	0.873339	3.97169	0.438669	462.082	1	24/64
	9601	K.VFDEFKPLVEEPQNLIK.Q	2045.1	-0.0110608	2	CID	0.00315602	0.581794	2.24512	0.494314	247.594	1	12/32
	9624	K.VFDEFKPLVEEPQNLIK.Q	2045.1	-0.0136377	3	CID	3.29733e-05	0.781107	3.13354	0.468098	377.911	1	22/64
	9626	K.DVFLGM*FLYEYAR.R	1639.78	-0.00742001	2	CID	0.000435731	0.807601	2.67671	0.433797	400.174	1	14/24
	9642	K.SHCIAEVENDEM*PADLPSLAADFVESK.D	2990.34	-0.010722	3	CID	2.52061e-06	0.939845	5.3079	0.638385	440.058	1	25/104
	9741	K.DVFLGM*FLYEYAR.R	1639.78	-0.00888486	2	CID	2.84105e-06	0.934423	3.25118	0.521482	936.946	1	16/24
	9756	K.SHCIAEVENDEM*PADLPSLAADFVESK.D	2990.34	-0.0134686	3	CID	8.60763e-07	0.939917	4.1915	0.651224	905.48	1	32/104
	9848	K.DVFLGM*FLYEYAR.R	1639.78	-0.00754208	2	CID	9.23214e-07	0.954016	3.52797	0.596201	922.096	1	18/24
	9869	K.SHCIAEVENDEM*PADLPSLAADFVESK.D	2990.34	-0.010722	3	CID	2.28589e-06	0.904795	4.01166	0.496778	762.787	1	29/104
	9959	K.DVFLGM*FLYEYAR.R	1639.78	-0.0103497	2	CID	2.35542e-07	0.933001	3.19452	0.58501	791.192	1	16/24
	9982	K.SHCIAEVENDEM*PADLPSLAADFVESK.D	2990.34	-0.0125531	3	CID	0.0039149	0.965155	5.80306	0.666427	881.501	1	32/104
	10072	K.DVFLGM*FLYEYAR.R	1639.78	-0.0101056	2	CID	1.60906e-07	0.871767	2.69724	0.464016	514.13	1	16/24
	10196	K.DVFLGM*FLYEYAR.R	1639.78	-0.0104718	2	CID	0.00169931	0.693983	2.21746	0.34144	383.365	1	14/24
	10237	K.SHCIAEVENDEM*PADLPSLAADFVESK.D	2990.34	-0.0185956	3	CID	0.00421703	0.875064	4.11258	0.57291	343.2	1	23/104
	10694	K.SHCIAEVENDEMPADLPSLAADFVESK.D	2974.34	-0.0221216	3	CID	0.00077225	0.79276	3.3251	0.400784	514.565	1	26/104
	10863	K.SHCIAEVENDEMPADLPSLAADFVESK.D	2974.34	-0.0111353	3	CID	0.00747934	0.858428	3.27152	0.546514	616.627	1	28/104
	10951	K.DVFLGMFLYEYAR.R	1623.79	-0.00654421	2	CID	2.49118e-05	0.862447	2.73764	0.546825	494.462	1	14/24
	11059	K.DVFLGMFLYEYAR.R	1623.79	-0.0110608	2	CID	7.77975e-06	0.798578	2.70477	0.495159	340.449	1	13/24
	11166	K.DVFLGMFLYEYAR.R	1623.79	-0.0106946	2	CID	4.57356e-11	0.860544	2.72674	0.540658	362.475	1	15/24
	11193	K.SHCIAEVENDEMPADLPSLAADFVESK.D	2974.34	-0.0217554	3	CID	0.000244125	0.797166	3.35085	0.493315	406.957	1	23/104
	11268	K.DVFLGMFLYEYAR.R	1623.79	-0.0100842	2	CID	6.15996e-08	0.870267	2.55124	0.480656	559.312	1	16/24
	11368	K.DVFLGMFLYEYAR.R	1623.79	-0.0116712	2	CID	1.09878e-06	0.931361	3.60578	0.4853	734.213	1	16/24
	11464	K.DVFLGMFLYEYAR.R	1623.79	-0.0106946	2	CID	1.83675e-06	0.931939	3.53809	0.537183	666.369	1	16/24
	11558	K.DVFLGMFLYEYAR.R	1623.79	-0.00898561	2	CID	9.5593e-07	0.834396	2.68306	0.581306	240.109	1	14/24
	11664	K.DVFLGMFLYEYAR.R	1623.79	-0.016676	2	CID	0.000540782	0.831679	3.18401	0.482636	268.518	1	13/24
	12596	K.ALVLIAFAQYLQQCPFEDHVK.L	2490.28	-0.0183374	3	CID	6.54417e-08	0.82193	3.22503	0.555057	410.439	1	23/80
4	clusterin isoform 1 [Homo sapiens]						1.1783e-10	5.79039	70.2252		57795.7	42716297	23 (23 0 0 0 0)
	2904	R.EILSVDCSTNNPSQAK.L	1762.83	-0.0100842	2	CID	0.00028692	0.677057	2.36593	0.473039	403.427	1	13/30	1
	3044	R.EILSVDCSTNNPSQAK.L	1762.83	-0.00996218	2	CID	1.51752e-06	0.896295	2.76943	0.602921	796.073	1	16/30	1
	3253	R.IDSLLENDR.Q	1074.54	-0.00825319	2	CID	0.000551588	0.460994	2.13506	0.173735	223.076	1	10/16	1
	3368	R.ELDESLQVAER.L	1288.64	-0.00910768	2	CID	6.01658e-05	0.876667	3.01579	0.473622	687.138	1	12/20	1
	3515	R.ELDESLQVAER.L	1288.64	-0.00849733	2	CID	3.42004e-06	0.944229	3.02797	0.450359	1231.47	1	16/20	1
	4623	R.VTTVASHTSDSDVPSGVTEVVVK.L	2314.18	-0.013136	2	CID	1.73057e-05	0.81771	3.00657	0.500071	511.353	1	17/44	1
	4720	R.VTTVASHTSDSDVPSGVTEVVVK.L	2314.18	-0.0125391	3	CID	4.65768e-05	0.76381	3.66288	0.277878	556.566	1	24/88	1
	4865	R.VTTVASHTSDSDVPSGVTEVVVK.L	2314.18	-0.0129053	3	CID	0.000724177	0.419955	2.7171	0.196471	373.404	1	20/88	1
	5209	K.YVNKEIQNAVNGVK.Q	1575.85	-0.00788698	2	CID	2.40931e-05	0.858233	3.154	0.455904	566.879	1	14/26	1
	5348	K.YVNKEIQNAVNGVK.Q	1575.85	-0.00691042	2	CID	0.00572836	0.786964	2.81299	0.46213	440.917	1	13/26	1
	5489	K.YVNKEIQNAVNGVK.Q	1575.85	-0.00898561	2	CID	0.000372637	0.588742	2.66645	0.354198	330.231	1	11/26	1
	5633	K.YVNKEIQNAVNGVK.Q	1575.85	-0.0094739	2	CID	0.00152399	0.694204	2.69606	0.374272	323.388	1	13/26	1
	7084	K.LFDSDPITVTVPVEVSR.K	1873.99	-0.00813112	2	CID	0.000850937	0.662709	2.24843	0.466085	386.399	1	14/32	1
	7211	K.LFDSDPITVTVPVEVSR.K	1873.99	-0.00898561	2	CID	1.1783e-10	0.961139	4.2968	0.557524	1037.93	1	21/32	1
	7335	K.LFDSDPITVTVPVEVSR.K	1873.99	-0.00825319	2	CID	7.62758e-10	0.958344	4.50465	0.568636	928.768	1	19/32	1
	7444	K.LFDSDPITVTVPVEVSR.K	1873.99	-0.00910768	2	CID	2.13909e-05	0.966436	4.48313	0.516327	1238.12	1	22/32	1
	7555	K.LFDSDPITVTVPVEVSR.K	1873.99	-0.0236341	2	CID	0.000689528	0.701804	2.70967	0.46607	233.458	1	14/32	1
	7670	K.LFDSDPITVTVPVEVSR.K	1873.99	-0.0203382	2	CID	0.000274136	0.667142	2.71516	0.530693	189.207	1	12/32	1
	7795	K.LFDSDPITVTVPVEVSR.K	1873.99	-0.0169202	2	CID	0.00540307	0.555797	2.39954	0.503413	236.332	1	11/32	1
	8597	R.ASSIIDELFQDR.F	1393.7	-0.00581179	2	CID	0.00137941	0.514382	2.10791	0.442719	250.119	1	10/22	1
	8710	R.ASSIIDELFQDR.F	1393.7	-0.00654421	2	CID	5.35651e-06	0.851791	3.0271	0.445964	516.19	1	13/22	1
	8818	R.ASSIIDELFQDR.F	1393.7	-0.00593386	2	CID	0.000987398	0.736369	2.32994	0.339938	549.793	1	13/22	1
	8930	R.ASSIIDELFQDR.F	1393.7	-0.0103284	2	CID	3.01385e-05	0.474445	2.11524	0.295874	304.286	1	11/22	1
5	apolipoprotein E precursor [Homo sapiens]						4.33693e-10	6.28564	80.2171		36131.8	4557325	11 (11 0 0 0 0)
	2060	R.LGADM*EDVCGR.L	1238.51	-0.00824957	2	CID	5.41901e-05	0.924833	3.04294	0.613456	844.714	1	13/20
	2373	K.VQAAVGTSAAPVPSDNH.-	1620.8	-0.00959597	2	CID	4.33693e-10	0.958992	4.34179	0.645097	860.043	1	20/32
	3012	R.AKLEEQAQQIR.L	1313.72	-0.00752077	2	CID	0.000916385	0.708679	2.58153	0.280743	424.246	1	12/20
	3739	R.AATVGSLAGQPLQER.A	1497.8	-0.0094739	2	CID	0.000185857	0.523679	2.13326	0.492681	316.899	1	11/28
	3770	R.GEVQAM*LGQSTEELR.V	1663.8	-0.00719823	2	CID	0.000161088	0.776361	2.37917	0.567546	511.497	1	13/28
	3906	R.GEVQAM*LGQSTEELR.V	1663.8	-0.00902928	2	CID	9.91655e-07	0.935798	3.27756	0.501615	1171.42	1	17/28
	4499	K.SELEEQLTPVAEETR.A	1730.84	-0.00886354	2	CID	0.00120791	0.899955	3.63734	0.51638	614.761	1	14/28
	6727	K.AYKSELEEQLTPVAEETR.A	2093.04	-0.0113794	3	CID	0.00112301	0.561435	2.96904	0.307733	303.733	1	18/68
	9377	R.WVQTLSEQVQEELLSSQVTQELR.A	2730.39	-0.0171778	3	CID	4.33584e-06	0.772272	3.6904	0.431291	251.039	1	20/88
	9491	R.WVQTLSEQVQEELLSSQVTQELR.A	2730.39	-0.0136988	3	CID	0.00742544	0.773416	3.25499	0.480821	375.646	1	21/88
	9612	R.WVQTLSEQVQEELLSSQVTQELR.A	2730.39	-0.0113184	3	CID	1.44763e-05	0.713884	3.20928	0.448786	245.671	1	20/88
6	prostaglandin H2 D-isomerase [Homo sapiens]						5.06232e-10	2.8455	30.2542		21015.3	32171249	12 (12 0 0 0 0)
	5410	R.TM*LLQPAGSLGSYSYR.S	1759.87	-0.00904638	2	CID	0.00327837	0.556603	2.46423	0.392424	287.079	1	12/30
	5554	R.TM*LLQPAGSLGSYSYR.S	1759.87	-0.00843603	2	CID	5.06232e-10	0.976921	5.08377	0.617612	1193.72	1	25/30
	5566	R.TM*LLQPAGSLGSYSYR.S	1759.87	-0.0115012	3	CID	0.00139459	0.862262	3.74532	0.523415	477.855	1	21/60
	5688	R.TM*LLQPAGSLGSYSYR.S	1759.87	-0.00929052	2	CID	2.588e-06	0.88778	3.60801	0.48839	434.044	1	16/30
	6261	R.TMLLQPAGSLGSYSYR.S	1743.87	-0.0120374	2	CID	0.000821265	0.759035	2.62144	0.425855	440.722	1	15/30
	6386	R.TMLLQPAGSLGSYSYR.S	1743.87	-0.0086194	2	CID	4.57627e-07	0.958925	4.22818	0.533894	943.755	1	21/30
	6424	R.TMLLQPAGSLGSYSYR.S	1743.87	-0.0148584	3	CID	0.00488003	0.506291	2.55335	0.426505	212.422	1	17/60
	6516	R.TMLLQPAGSLGSYSYR.S	1743.87	-0.00959597	2	CID	1.9748e-07	0.916064	3.27359	0.446749	803.868	1	19/30
	7032	K.AQGFTEDTIVFLPQTDK.C	1909.95	-0.00117311	2	CID	2.47618e-05	0.587468	2.39561	0.374024	372.404	1	13/32
	7161	K.AQGFTEDTIVFLPQTDK.C	1909.95	-0.00935183	2	CID	1.86971e-09	0.95251	4.20796	0.56464	879.763	1	19/32
	7173	K.AQGFTEDTIVFLPQTDK.C	1909.95	-0.0109522	3	CID	0.00021104	0.953382	4.77103	0.548438	1158.08	1	25/64
	7281	K.AQGFTEDTIVFLPQTDK.C	1909.95	-0.00825319	2	CID	4.68797e-06	0.941834	3.96248	0.49921	855.495	1	19/32
7	PREDICTED: similar to C4A protein isoform 1 [Homo sapiens]						6.63379e-10	3.37373	40.1736		192754	239740684	4 (4 0 0 0 0)
	3453	K.VLSLAQEQVGGSPEK.L	1541.82	-0.00984011	2	CID	4.82203e-06	0.938407	3.47133	0.507955	916.222	1	19/28	3
	4695	R.LLATLCSAEVCQCAEGK.C	1909.88	-0.00483522	2	CID	6.63379e-10	0.778253	2.55703	0.54853	449.219	1	14/32	4
	4726	R.VGDTLNLNLR.A	1114.62	-0.00825319	2	CID	0.00477199	0.836559	2.58369	0.212737	722.365	1	14/18	3
	7467	R.AACAQLNDFLQEYGTQGCQV.-	2273	-0.014845	2	CID	5.14901e-08	0.820514	2.43195	0.443828	745.332	1	18/38	4
8	apolipoprotein D precursor [Homo sapiens]						2.87767e-09	2.65941	30.2089		21261.8	4502163	4 (4 0 0 0 0)
	1959	K.M*TVTDQVNCPK.L	1308.59	-0.00996179	2	CID	0.00343834	0.787653	2.14395	0.544638	447.876	1	12/20
	2035	K.M*TVTDQVNCPK.L	1308.59	-0.0100839	2	CID	0.00694012	0.948288	3.29555	0.611477	938.439	1	15/20
	3307	K.CPNPPVQENFDVNK.Y	1657.76	-0.0110608	2	CID	2.87767e-09	0.962236	4.17798	0.626182	857.461	1	19/26
	4271	K.NILTSNNIDVK.K	1230.67	-0.00788698	2	CID	0.000448834	0.909515	3.20121	0.347418	810.052	1	15/20
9	chemokine (C-X-C motif) ligand 12 (stromal cell-derived factor 1) isoform alpha [Homo sapiens]						4.19285e-09	1.72765	20.2049		10096.5	40316924	5 (5 0 0 0 0)
	5818	-.ILNTPNCALQIVAR.-	1582.87	-0.00960941	3	CID	4.80822e-05	0.77677	3.09331	0.442443	534.183	2	19/52	2
	5922	K.ILNTPNCALQIVAR.L	1582.87	-0.00764284	2	CID	6.15725e-07	0.954188	4.09758	0.477542	925.827	1	19/26	2
	6045	K.ILNTPNCALQIVAR.L	1582.87	-0.00788698	2	CID	4.19285e-09	0.950883	3.91443	0.463676	951.165	1	19/26	2
	6175	K.ILNTPNCALQIVAR.L	1582.87	-0.00800905	2	CID	0.000151726	0.864145	2.7182	0.46462	612.765	1	16/26	2
	6366	K.ILNTPNCALQIVAR.L	1582.87	-0.0116712	2	CID	0.000100951	0.403617	2.54427	0.451507	143.248	1	8/26	2
10	secretogranin V isoform 1 [Homo sapiens]						2.78206e-08	0.863985	10.1573		23714.7	221139785	1 (1 0 0 0 0)
	3768	K.TADDGCLENTPDTAEFSR.E	1998.83	-0.0110608	2	CID	2.78206e-08	0.863985	3.14608	0.647911	451.91	1	14/34
11	insulin-like growth factor binding protein 2, 36kDa [Homo sapiens]						4.08715e-08	3.19208	40.1657		35114.4	55925576	7 (7 0 0 0 0)
	2781	R.LEGEACGVYTPR.C	1351.63	-0.00727663	2	CID	0.000116883	0.853392	2.59238	0.538139	604.309	1	13/22
	3009	R.GECWCVNPNTGK.L	1421.59	-0.00837526	2	CID	4.57295e-06	0.731243	2.29864	0.502228	486.61	1	11/22
	5326	R.TPCQQELDQVLER.I	1615.77	-0.00581179	2	CID	6.74596e-07	0.379365	2.03304	0.264728	248.445	1	11/24
	5466	R.TPCQQELDQVLER.I	1615.77	-0.00849733	2	CID	4.08715e-08	0.948879	3.31387	0.438864	1386.98	1	17/24
	5509	R.TPCQQELDQVLER.I	1615.77	-0.0092432	3	CID	0.00211386	0.416374	2.74365	0.327151	199.945	1	13/48
	5608	R.TPCQQELDQVLER.I	1615.77	-0.00886354	2	CID	2.48682e-06	0.711932	2.75441	0.373412	342.572	1	12/24
	5689	R.LAACGPPPVAPPAAVAAVAGGAR.M	2041.1	-0.0130274	3	CID	0.000220382	0.658567	2.62072	0.456705	484.724	1	23/88
12	transthyretin precursor [Homo sapiens]						7.60681e-08	2.15275	30.2444		15877	4507725	9 (9 0 0 0 0)
	4988	K.AADDTWEPFASGK.T	1394.62	-0.0073987	2	CID	6.63995e-06	0.469704	2.27324	0.433052	190.245	1	10/24
	5127	K.AADDTWEPFASGK.T	1394.62	-0.00959597	2	CID	9.11438e-05	0.935644	3.75422	0.612859	769.806	1	14/24
	8149	R.GSPAINVAVHVFR.K	1366.76	-0.0094739	2	CID	2.35097e-07	0.810752	2.70957	0.460396	436.261	1	14/24
	8360	R.GSPAINVAVHVFR.K	1366.76	-0.0073987	2	CID	0.00129879	0.718458	2.4766	0.319855	465.514	1	14/24
	9034	R.YTIAALLSPYSYSTTAVVTNPKE.-	2489.28	-0.0154688	3	CID	1.86215e-05	0.928636	4.88857	0.57197	574.87	1	24/88
	9044	R.YTIAALLSPYSYSTTAVVTNPKE.-	2489.28	-0.0121594	2	CID	2.44308e-05	0.902206	3.71084	0.568713	523.167	1	18/44
	9153	R.YTIAALLSPYSYSTTAVVTNPKE.-	2489.28	-0.0121729	3	CID	0.000277977	0.701737	3.11305	0.444314	380.078	1	19/88
	9164	R.YTIAALLSPYSYSTTAVVTNPKE.-	2489.28	-0.0126477	2	CID	3.39074e-07	0.866396	3.16589	0.59376	503.434	1	17/44
	9281	R.YTIAALLSPYSYSTTAVVTNPKE.-	2489.28	-0.0109387	2	CID	7.60681e-08	0.872291	3.24825	0.557446	510.775	1	18/44
13	transferrin [Homo sapiens]						1.60208e-07	2.58581	30.1763		76999.7	4557871	3 (3 0 0 0 0)
	3176	K.IECVSAETTEDCIAK.I	1725.77	-0.00971804	2	CID	0.000544915	0.915294	2.75332	0.599333	857.231	1	17/28
	5045	R.FDEFFSEGCAPGSK.K	1577.66	-0.00922976	2	CID	0.00761731	0.889858	3.52525	0.515588	496.703	1	14/26
	5314	K.CSTSSLLEACTFR.R	1531.69	-0.0102063	2	CID	1.60208e-07	0.780661	2.47497	0.498513	415.573	1	13/24
14	VGF nerve growth factor inducible precursor [Homo sapiens]						5.06612e-07	2.92031	40.1833		67217.8	17136078	4 (4 0 0 0 0)
	3901	K.AYQGVAAPFPK.A	1148.61	-0.00764284	2	CID	0.00106897	0.824865	2.20813	0.482021	651.477	1	13/20
	4414	R.LLQQGLAQVEAGR.R	1382.78	-0.0103284	2	CID	5.06612e-07	0.933751	3.66588	0.60246	681.958	1	15/24
	4613	R.VGEEDEEAAEAEAEAEEAER.A	2162.88	-0.0135767	3	CID	0.00882601	0.555804	2.56718	0.410553	319.993	1	19/76
	4959	R.NSEPQDEGELFQGVDPR.A	1916.86	-0.0109387	2	CID	1.51587e-05	0.605894	2.01783	0.471139	330.388	1	14/32
15	proprotein convertase subtilisin/kexin type 1 inhibitor precursor [Homo sapiens]						1.17608e-06	1.50584	20.2041		27355.8	7019519	3 (3 0 0 0 0)
	2739	R.ILAGSADSEGVAAPR.R	1413.73	-0.00849733	2	CID	5.38822e-06	0.968821	4.08167	0.498155	1688.82	1	21/28
	5138	R.NSDPALGLDDDPDAPAAQLAR.A	2122	-0.00581179	2	CID	1.75051e-06	0.877933	2.99322	0.414288	951.703	1	19/40
	5275	R.NSDPALGLDDDPDAPAAQLAR.A	2122	-0.0126477	2	CID	1.17608e-06	0.537021	2.06471	0.373616	372.179	1	16/40
16	Trypsin_porcine						1.38453e-06	0.968516	10.2767		24393.8		9 (9 0 0 0 0)
	7151	R.LGEHNIDVLEGNEQFINAAK.I	2211.1	-0.0132105	3	CID	0.000144107	0.880152	4.03085	0.564353	479.486	1	21/76
	7271	R.LGEHNIDVLEGNEQFINAAK.I	2211.1	-0.0137598	3	CID	1.44808e-05	0.936557	4.54095	0.571156	855.271	1	25/76
	7387	R.LGEHNIDVLEGNEQFINAAK.I	2211.1	-0.0148584	3	CID	1.38453e-06	0.968516	5.53324	0.525035	1538.18	1	28/76
	7498	R.LGEHNIDVLEGNEQFINAAK.I	2211.1	-0.0137598	3	CID	0.000204594	0.961313	5.35956	0.519149	1300.29	1	26/76
	7609	R.LGEHNIDVLEGNEQFINAAK.I	2211.1	-0.0119287	3	CID	6.07881e-05	0.946786	4.2824	0.434297	1516.98	1	28/76
	7724	R.LGEHNIDVLEGNEQFINAAK.I	2211.1	-0.0137598	3	CID	0.00267324	0.946055	4.49181	0.554262	1149.46	1	26/76
	7836	R.LGEHNIDVLEGNEQFINAAK.I	2211.1	-0.0146753	3	CID	0.000226359	0.923804	3.69029	0.487628	1143.35	1	29/76
	7948	R.LGEHNIDVLEGNEQFINAAK.I	2211.1	-0.0132105	3	CID	0.000404483	0.845116	3.36591	0.451131	665.994	1	25/76
	8060	R.LGEHNIDVLEGNEQFINAAK.I	2211.1	-0.0148584	3	CID	8.40582e-05	0.472011	2.85675	0.342442	197.264	1	16/76
17	apolipoprotein A-II preproprotein [Homo sapiens]						3.54936e-06	0.832173	10.1735		11167.9	4502149	1 (1 0 0 0 0)
	12515	K.AGTELVNFLSYFVELGTQPATQ.-	2385.2	-0.0162012	3	CID	3.54936e-06	0.832173	3.46982	0.487925	390.469	1	27/84
18	serine proteinase inhibitor, clade A, member 1 [Homo sapiens]						5.72475e-06	1.5994	20.1598		46707.1	50363217	3 (3 0 0 0 0)
	4670	K.LSITGTYDLK.S	1110.6	-0.00495729	2	CID	0.000317795	0.481638	2.22299	0.135698	340.339	1	11/18	10
	4814	K.LSITGTYDLK.S	1110.6	-0.00727663	2	CID	0.000200923	0.908008	3.19662	0.337417	774.762	1	14/18	10
	5210	K.VFSNGADLSGVTEEAPLK.L	1833.92	-0.0104505	2	CID	5.72475e-06	0.691394	2.81636	0.384378	414.23	1	14/34	10
19	natriuretic peptide precursor C [Homo sapiens]						5.87968e-06	0.557116	10.1057		13238.1	13249346	1 (1 0 0 0 0)
	2765	R.TPPAEELAEPQAAGGGQK.K	1750.86	-0.00935183	2	CID	5.87968e-06	0.557116	2.11426	0.463017	406.74	1	13/34
20	prion protein preproprotein [Homo sapiens]						9.38387e-06	1.44943	20.1095		27643.2	4506113	2 (2 0 0 0 0)
	3103	R.VVEQM*CITQYER.E	1571.72	-0.00914557	2	CID	9.38387e-06	0.566717	2.14916	0.283105	482.682	1	11/22	4
	4315	R.VVEQMCITQYER.E	1555.72	-0.00703249	2	CID	0.00115297	0.882715	2.19097	0.399963	1077.09	1	15/22	4
21	beta globin [Homo sapiens]						1.31214e-05	1.63004	20.2099		15988.3	4504349	2 (2 0 0 0 0)
	3850	K.VNVDEVGGEALGR.L	1314.66	-0.00788698	2	CID	1.31214e-05	0.956174	4.19802	0.401014	1300.67	1	17/24
	6703	R.FFESFGDLSTPDAVM*GNPK.V	2074.94	-0.00801612	2	CID	6.05299e-05	0.673869	2.46902	0.493499	317.053	1	14/36
22	UDP-GlcNAc:betaGal beta-1,3-N-acetylglucosaminyltransferase 1 [Homo sapiens]						2.15961e-05	0.927015	10.2089		47088.9	5802984	1 (1 0 0 0 0)
	4290	R.TALASGGVLDASGDYR.V	1552.76	-0.00813112	2	CID	2.15961e-05	0.927015	4.17773	0.551334	670.652	1	15/30
23	neural cell adhesion molecule 1 isoform 3 [Homo sapiens]						2.41326e-05	0.928197	10.1257		83718	115529478	1 (1 0 0 0 0)
	2749	K.CVVTGEDGSESEATVNVK.I	1880.85	-0.0121594	2	CID	2.41326e-05	0.928197	2.51459	0.619033	1295.64	1	19/34	2
24	insulin-like growth factor 2 isoform 2 [Homo sapiens]						2.68408e-05	1.60259	20.1431		26313.5	189083846	3 (3 0 0 0 0)
	3521	R.GIVEECCFR.S	1169.51	-0.00886354	2	CID	0.00298475	0.789958	2.09715	0.448139	468.085	1	11/16	2
	6182	R.SCDLALLETYCATPAK.S	1812.85	-0.00715456	2	CID	6.82316e-05	0.771377	2.54401	0.524902	414.426	1	14/30	2
	6308	R.SCDLALLETYCATPAK.S	1812.85	-0.0094739	2	CID	2.68408e-05	0.812631	2.71962	0.466638	537.55	1	15/30	2
25	fibronectin 1 isoform 6 preproprotein [Homo sapiens]						4.45478e-05	2.7903	40.1243		239484	47132549	4 (4 0 0 0 0)
	4026	R.VPGTSTSATLTGLTR.G	1461.79	-0.0116712	2	CID	0.000660188	0.687122	2.22492	0.553791	356.054	1	13/28	5
	4484	R.SYTITGLQPGTDYK.I	1543.76	-0.0103284	2	CID	0.000321983	0.639393	2.38157	0.399083	427.626	1	12/26	5
	5187	K.IYLYTLNDNAR.S	1355.7	-0.0111829	2	CID	0.00295313	0.85082	2.48666	0.33468	761.984	1	14/20	5
	5844	R.SSPVVIDASTAIDAPSNLR.F	1913	-0.0086194	2	CID	4.45478e-05	0.612967	2.20109	0.496008	347.849	1	14/36	5
26	serpin peptidase inhibitor, clade A, member 3 precursor [Homo sapiens]						4.46352e-05	0.64558	10.1209		47620.6	50659080	1 (1 0 0 0 0)
	6797	K.AVLDVFEEGTEASAATAVK.I	1907.96	-0.0105725	2	CID	4.46352e-05	0.64558	2.41793	0.379367	473.264	1	15/36
27	serine (or cysteine) proteinase inhibitor, clade F (alpha-2 antiplasmin, pigment epithelium derived factor), member 1 [Homo sapiens]						4.66361e-05	3.10396	40.1755		46283.4	39725934	5 (5 0 0 0 0)
	3886	K.TVQAVLTVPK.L	1055.65	-0.00825319	2	CID	0.0066165	0.864512	2.6706	0.366898	729.732	1	13/18
	6196	K.LQSLFDSPDFSK.I	1383.68	-0.0132581	2	CID	0.00149641	0.427704	2.23486	0.132045	324.305	1	12/22
	6481	R.DTDTGALLFIGK.I	1250.66	-0.00703249	2	CID	0.000194373	0.901622	2.93808	0.524644	646.013	1	15/22
	6819	K.LAAAVSNFGYDLYR.V	1559.79	-0.00984011	2	CID	4.66361e-05	0.91012	3.50917	0.55752	549.956	1	15/26
	6939	K.LAAAVSNFGYDLYR.V	1559.79	-0.00910768	2	CID	0.000998061	0.660202	2.61359	0.403218	335.017	1	12/26
28	complement factor B preproprotein [Homo sapiens]						6.80715e-05	0.697742	10.1211		85478.6	67782358	1 (1 0 0 0 0)
	4941	R.YGLVTYATYPK.I	1275.66	-0.0105725	2	CID	6.80715e-05	0.697742	2.42175	0.45205	283.949	1	11/20
29	ATPase, H+ transporting, lysosomal accessory protein 1 precursor [Homo sapiens]						9.55435e-05	0.731386	10.1289		51992.7	17136148	1 (1 0 0 0 0)
	3672	R.LPYTASSGLM*APR.E	1379.7	-0.00791893	2	CID	9.55435e-05	0.731386	2.57837	0.452419	436.712	1	12/24
30	vitamin D-binding protein precursor [Homo sapiens]						0.000110133	0.592135	10.1327		52883	32483410	1 (1 0 0 0 0)
	3747	K.SLGECCDVEDSTTCFNAK.G	2092.83	-0.00971804	2	CID	0.000110133	0.592135	2.05136	0.638662	249.548	1	11/34
31	apolipoprotein A-IV precursor [Homo sapiens]						0.000113692	0.700535	10.1174		45344.5	71773110	1 (1 0 0 0 0)
	3673	K.LGEVNTYAGDLQK.K	1407.71	-0.0094739	2	CID	0.000113692	0.700535	2.34884	0.451162	454.776	1	12/24
32	family with sequence similarity 3, member C precursor [Homo sapiens]						0.00013359	0.476233	10.1196		24664.6	7661714	1 (1 0 0 0 0)
	7872	R.LIADLGSTSITNLGFR.D	1677.92	-0.00630007	2	CID	0.00013359	0.476233	2.29521	0.443382	227.119	1	11/30	1
33	fibronectin 1 isoform 7 preproprotein [Homo sapiens]						0.000138468	1.247	20.12		73634.6	47132547	2 (2 0 0 0 0)
	4993	R.GNLLQCICTGNGR.G	1462.69	-0.00776491	2	CID	0.000138468	0.590973	2.00212	0.367853	341.08	1	13/24	6
	5272	R.TYLGNALVCTCYGGSR.G	1791.82	-0.0086194	2	CID	0.000234414	0.65603	2.39924	0.493332	376.601	1	12/30	6
34	gelsolin isoform b [Homo sapiens]						0.00032993	3.08065	40.1886		80590.6	189083772	4 (4 0 0 0 0)
	2909	K.TGAQELLR.V	887.495	-0.00544558	2	CID	0.000509444	0.885649	2.84016	0.231488	806.397	1	12/14	7
	4930	K.AGALNSNDAFVLK.T	1319.7	-0.00959597	2	CID	0.0038151	0.919406	3.7714	0.456152	706.614	1	15/24	7
	6027	K.TPSAAYLWVGTGASEAEK.T	1837.9	-0.0100842	2	CID	0.0010182	0.640982	2.62969	0.43881	448.983	1	12/34	7
	6391	K.QTQVSVLPEGGETPLFK.Q	1829.96	-0.0117932	2	CID	0.00032993	0.634617	2.25144	0.38023	393.033	1	15/32	7
35	PREDICTED: similar to complement component C3, partial [Homo sapiens]						0.000408816	0.606157	10.1218		144718	169218213	1 (1 0 0 0 0)
	4322	R.IPIEDGSGEVVLSR.K	1470.78	-0.0115491	2	CID	0.000408816	0.606157	2.27052	0.387766	315.262	1	13/26	1
36	EGF-containing fibulin-like extracellular matrix protein 1 precursor [Homo sapiens]						0.000564826	1.13523	20.1109		54604.3	9665262	2 (2 0 0 0 0)
	3419	K.FSCM*CPQGYQVVR.S	1647.71	-0.0113653	2	CID	0.000564826	0.579523	2.07588	0.551501	238.545	1	10/24	2
	4102	R.NPCQDPYILTPENR.C	1716.8	-0.00678835	2	CID	0.000957016	0.555709	2.21726	0.36892	430.326	1	11/26	2
37	RNA pseudouridylate synthase domain containing 2 [Homo sapiens]						0.000667334	0.381192	10.1346		61273.3	23308689	1 (1 0 0 0 0)
	4770	R.EVEPAPVGGEHPSAAAPGPGKHK.K	2219.12	-0.0710718	3	CID	0.000667334	0.381192	2.69128	0.201689	349.207	1	19/88
38	C-type lectin domain family 3, member B [Homo sapiens]						0.000693274	0.765587	10.1275		22522.3	156627579	1 (1 0 0 0 0)
	3379	K.EQQALQTVCLK.G	1317.68	-0.00788698	2	CID	0.000693274	0.765587	2.54962	0.374237	465.964	1	12/20

## Sheet: Sample8
	Reference						P (pro)	Sf	Score	Coverage	MW	Accession	Peptide (Hits)
	Scan(s)	Peptide	MH+	DeltaM	z	Type	P (pep)	Sf	XC	DeltaCn	Sp	RSp	Ions	Count
1	prostaglandin H2 D-isomerase [Homo sapiens]						3.93019e-13	3.47051	40.2392		21015.3	32171249	12 (12 0 0 0 0)
	5464	R.TM*LLQPAGSLGSYSYR.S	1759.87	-0.00745946	2	CID	3.93019e-13	0.974143	4.78475	0.608719	1171.28	1	24/30
	5489	R.TM*LLQPAGSLGSYSYR.S	1759.87	-0.0133323	3	CID	0.000152631	0.88035	3.76575	0.51086	553.712	1	23/60
	5595	R.TM*LLQPAGSLGSYSYR.S	1759.87	-0.00904638	2	CID	5.80628e-08	0.894941	3.07637	0.530954	534.904	1	18/30
	6308	R.TMLLQPAGSLGSYSYR.S	1743.87	-0.00874147	2	CID	3.67484e-12	0.961853	4.1759	0.563231	954.978	1	22/30
	6325	R.TMLLQPAGSLGSYSYR.S	1743.87	-0.0128443	3	CID	0.00327544	0.887634	3.79726	0.613199	438.321	1	22/60
	6431	R.TMLLQPAGSLGSYSYR.S	1743.87	-0.00825319	2	CID	1.19734e-07	0.899682	3.46756	0.404123	650.789	1	18/30
	6924	K.AQGFTEDTIVFLPQTDKCM*TEQ.-	2575.17	-0.0150309	3	CID	9.94072e-05	0.618946	2.78191	0.421463	333.263	1	18/84
	6932	K.AQGFTEDTIVFLPQTDK.C	1909.95	-0.0119153	2	CID	0.00729669	0.787604	3.04766	0.505904	391.007	1	13/32
	7051	K.AQGFTEDTIVFLPQTDK.C	1909.95	-0.0100842	2	CID	1.1206e-08	0.940237	4.11877	0.592415	686.24	1	17/32
	7061	K.AQGFTEDTIVFLPQTDK.C	1909.95	-0.0122339	3	CID	8.67305e-05	0.913608	4.29629	0.479518	806.265	1	22/64
	7177	K.AQGFTEDTIVFLPQTDK.C	1909.95	-0.00910768	2	CID	9.16704e-09	0.915572	3.85268	0.53158	600.704	1	16/32
	7187	K.AQGFTEDTIVFLPQTDK.C	1909.95	-0.0115015	3	CID	0.00179993	0.870405	3.60316	0.446497	843.502	1	21/64
2	albumin preproprotein [Homo sapiens]						3.95417e-11	20.1563	230.245		69321.6	4502027	111 (111 0 0 0 0)
	1899	K.TCVADESAENCDK.S	1498.58	-0.011305	2	CID	1.19778e-05	0.919626	2.50968	0.640253	1012.99	1	15/24
	2011	R.ETYGEM*ADCCAK.Q	1450.53	-0.0118731	2	CID	2.35695e-05	0.734433	2.08048	0.75922	237.902	1	10/22
	2242	K.AAFTECCQAADK.A	1371.57	-0.0100842	2	CID	0.00015356	0.901778	2.61197	0.526555	805.181	1	15/22
	2302	K.YICENQDSISSK.L	1443.64	-0.011427	2	CID	0.000728612	0.683682	2.07249	0.474589	347.814	1	12/22
	2377	K.CCTESLVNR.R	1138.5	-0.00837526	2	CID	9.47938e-07	0.952603	3.30513	0.493173	895.33	1	15/16
	2380	K.AEFAEVSK.L	880.441	-0.00654421	2	CID	0.000463994	0.856386	2.25848	0.265424	562.968	1	13/14
	2420	K.YICENQDSISSK.L	1443.64	-0.0109387	2	CID	0.0010008	0.759416	2.52568	0.285048	482.153	1	14/22
	4124	K.YLYEIAR.R	927.493	-0.00605593	2	CID	0.00276386	0.856461	2.30302	0.311507	449.999	1	11/12
	4255	K.YLYEIAR.R	927.493	-0.00648317	2	CID	0.000678447	0.825226	2.25244	0.194486	516.22	1	11/12
	4316	K.LVNEVTEFAK.T	1149.61	-0.00715456	2	CID	4.99125e-07	0.959382	3.79144	0.526636	933.883	1	16/18
	4362	K.FQNALLVR.Y	960.562	-0.00672731	2	CID	0.000311215	0.916622	2.80119	0.223116	1043.92	1	13/14
	4441	K.LVNEVTEFAK.T	1149.61	-0.00752077	2	CID	0.000203373	0.894545	3.06505	0.420809	635.637	1	13/18
	4486	K.FQNALLVR.Y	960.562	-0.0063611	2	CID	0.00131033	0.880665	2.19361	0.191416	994.956	1	13/14
	4556	K.VPQVSTPTLVEVSR.N	1511.84	-0.00886354	2	CID	0.00019321	0.5081	2.16413	0.420696	305.079	1	11/26
	4618	K.VPQVSTPTLVEVSR.N	1511.84	-0.0110743	3	CID	0.000780189	0.606078	2.67039	0.370741	410.859	1	18/52
	4685	K.VPQVSTPTLVEVSR.N	1511.84	-0.00898561	2	CID	4.42175e-08	0.929093	3.5082	0.451255	904	1	17/26
	4830	K.LVAASQAALGL.-	1013.6	-0.00666628	2	CID	0.00881436	0.846886	2.13239	0.504355	686.915	1	14/20
	5215	R.FKDLGEENFK.A	1226.61	-0.00780888	3	CID	0.000176252	0.808438	2.90841	0.30588	817.292	1	18/36
	5244	R.FKDLGEENFK.A	1226.61	-0.00849733	2	CID	5.74563e-06	0.860606	2.669	0.182375	895.863	1	14/18
	5296	K.KVPQVSTPTLVEVSR.N	1639.94	-0.00886354	2	CID	0.00063858	0.769663	2.72266	0.593442	340.555	1	12/28
	5342	R.FKDLGEENFK.A	1226.61	-0.00780888	3	CID	0.00127107	0.933527	3.47697	0.362084	1361	1	22/36
	5377	R.FKDLGEENFK.A	1226.61	-0.00800905	2	CID	0.00679581	0.84254	2.60675	0.147677	869.137	1	14/18
	5397	K.KVPQVSTPTLVEVSR.N	1639.94	-0.0100367	3	CID	5.08896e-06	0.934206	4.58449	0.504074	824.726	1	23/56
	5430	K.KVPQVSTPTLVEVSR.N	1639.94	-0.00898561	2	CID	1.21912e-08	0.905146	3.11884	0.630467	546.087	1	16/28
	5533	K.KVPQVSTPTLVEVSR.N	1639.94	-0.0100367	3	CID	5.95461e-05	0.960048	4.89444	0.580254	1079.33	1	27/56
	5570	K.KVPQVSTPTLVEVSR.N	1639.94	-0.00910768	2	CID	1.35903e-07	0.857031	3.24809	0.588364	299.823	1	14/28
	5665	K.KVPQVSTPTLVEVSR.N	1639.94	-0.00948734	3	CID	0.00114389	0.952607	4.25911	0.60165	1110.1	1	27/56
	5696	K.KVPQVSTPTLVEVSR.N	1639.94	-0.00971804	2	CID	1.84748e-08	0.914766	3.36755	0.635185	518.367	1	16/28
	5743	R.FKDLGEENFK.A	1226.61	-0.0085413	3	CID	0.0079222	0.895247	3.22037	0.350279	892.727	1	22/36
	5793	K.KVPQVSTPTLVEVSR.N	1639.94	-0.010586	3	CID	7.37466e-06	0.964129	4.72666	0.538931	1402.2	1	29/56
	5826	K.KVPQVSTPTLVEVSR.N	1639.94	-0.00898561	2	CID	1.83389e-09	0.860079	3.54102	0.562872	318.145	1	13/28
	5916	K.KVPQVSTPTLVEVSR.N	1639.94	-0.0120508	3	CID	0.00290921	0.955707	4.82843	0.588868	958.396	1	26/56
	5947	K.KVPQVSTPTLVEVSR.N	1639.94	-0.00776491	2	CID	3.95417e-11	0.924118	3.54268	0.574391	593.138	1	17/28
	6047	K.KVPQVSTPTLVEVSR.N	1639.94	-0.0107691	3	CID	3.39117e-05	0.954385	4.7052	0.575518	959.624	1	27/56
	6077	K.KVPQVSTPTLVEVSR.N	1639.94	-0.00898561	2	CID	8.64042e-11	0.943124	3.58849	0.660723	574.74	1	19/28
	6081	K.AVM*DDFAAFVEK.C	1358.63	-0.00829432	2	CID	4.82609e-06	0.958464	3.70546	0.5283	1062.27	1	18/22
	6175	K.KVPQVSTPTLVEVSR.N	1639.94	-0.010586	3	CID	3.81088e-05	0.955603	4.64327	0.515348	1141.82	1	28/56
	6204	K.KVPQVSTPTLVEVSR.N	1639.94	-0.00849733	2	CID	4.02927e-05	0.552014	2.46264	0.382793	244.321	1	12/28
	6209	K.AVM*DDFAAFVEK.C	1358.63	-0.00853846	2	CID	9.88626e-07	0.965307	3.85258	0.638088	1069.17	1	18/22
	6300	K.KVPQVSTPTLVEVSR.N	1639.94	-0.00967045	3	CID	0.00185768	0.932475	4.84467	0.512909	602.609	1	23/56
	6337	K.AVM*DDFAAFVEK.C	1358.63	-0.0067074	2	CID	4.64094e-07	0.941028	2.88548	0.534535	1078.61	1	17/22
	6349	K.KVPQVSTPTLVEVSR.N	1639.94	-0.0115491	2	CID	0.00024458	0.540951	2.50292	0.491011	209.698	1	10/28
	6425	K.KVPQVSTPTLVEVSR.N	1639.94	-0.0133326	3	CID	0.00666741	0.649326	2.74382	0.320432	522.707	1	20/56
	6464	K.AVM*DDFAAFVEK.C	1358.63	-0.00853846	2	CID	0.0010129	0.760371	2.55212	0.368735	464.142	1	13/22
	6509	K.QNCELFEQLGEYK.F	1657.75	-0.00776491	2	CID	1.27149e-07	0.960178	3.54354	0.5891	1198.85	1	18/24
	6525	K.QNCELFEQLGEYK.F	1657.75	-0.010647	3	CID	4.85839e-05	0.919898	3.44025	0.546131	1003.77	1	22/48
	6627	K.QNCELFEQLGEYK.F	1657.75	-0.00813112	2	CID	1.01488e-06	0.971489	4.33575	0.567338	1371.61	1	19/24
	6642	K.QNCELFEQLGEYK.F	1657.75	-0.0100977	3	CID	1.68475e-05	0.888425	3.05497	0.456828	1008.19	1	22/48
	6662	K.AAFTECCQAADKAACLLPK.L	2124.99	-0.0110743	3	CID	0.00725959	0.524441	2.80338	0.369383	199.823	1	18/72
	6746	K.QNCELFEQLGEYK.F	1657.75	-0.00886354	2	CID	1.79259e-08	0.962784	3.38796	0.609579	1270.76	1	19/24
	6759	K.QNCELFEQLGEYK.F	1657.75	-0.0104639	3	CID	0.0010135	0.784699	2.73872	0.375893	675.322	1	21/48
	6865	K.QNCELFEQLGEYK.F	1657.75	-0.00886354	2	CID	0.000846792	0.740687	2.8496	0.502782	235.282	1	11/24
	7022	K.AAFTECCQAADKAACLLPK.L	2124.99	-0.0129053	3	CID	0.0046435	0.669518	2.89999	0.503282	224.025	1	19/72
	7148	K.AAFTECCQAADKAACLLPK.L	2124.99	-0.0121729	3	CID	0.00107334	0.750335	3.1008	0.522066	323.09	1	20/72
	7641	K.AVMDDFAAFVEK.C	1342.63	-0.00727663	2	CID	1.36811e-05	0.94756	3.41011	0.497022	1172.02	1	16/22
	7751	K.AVMDDFAAFVEK.C	1342.63	-0.00813112	2	CID	1.03422e-07	0.957566	3.03043	0.608252	1396.01	1	17/22
	7867	K.AVMDDFAAFVEK.C	1342.63	-0.00886354	2	CID	3.31583e-06	0.949024	2.88374	0.565499	1257.07	1	17/22
	8280	R.RPCFSALEVDETYVPK.E	1910.93	-0.0130884	3	CID	0.00648225	0.689261	3.03911	0.409884	376.408	1	18/60
	8791	K.VFDEFKPLVEEPQNLIK.Q	2045.1	-0.0110743	3	CID	0.00266739	0.736339	3.04435	0.347441	499.62	1	22/64
	8908	K.VFDEFKPLVEEPQNLIK.Q	2045.1	-0.0140039	3	CID	0.000126938	0.833289	3.40789	0.369718	589.975	1	25/64
	8924	K.VFDEFKPLVEEPQNLIK.Q	2045.1	-0.00922976	2	CID	0.000259258	0.843192	2.79419	0.59706	423.756	1	15/32
	9020	K.VFDEFKPLVEEPQNLIK.Q	2045.1	-0.0138208	3	CID	0.000228541	0.840239	3.67507	0.390036	478.969	1	24/64
	9127	K.VFDEFKPLVEEPQNLIK.Q	2045.1	-0.0130884	3	CID	0.000825557	0.917413	3.80872	0.500474	833.838	1	27/64
	9148	K.VFDEFKPLVEEPQNLIK.Q	2045.1	-0.0109387	2	CID	0.000694278	0.695027	2.6914	0.448762	308.121	1	13/32
	9238	K.VFDEFKPLVEEPQNLIK.Q	2045.1	-0.0138208	3	CID	7.2148e-05	0.89066	3.56002	0.421158	794.422	1	27/64
	9264	K.VFDEFKPLVEEPQNLIK.Q	2045.1	-0.00849733	2	CID	0.00845682	0.863279	3.42012	0.491659	423.918	1	15/32
	9362	K.VFDEFKPLVEEPQNLIK.Q	2045.1	-0.012356	3	CID	5.88279e-05	0.941336	4.49647	0.525553	760.601	1	29/64
	9386	K.VFDEFKPLVEEPQNLIK.Q	2045.1	-0.0110608	2	CID	0.000711197	0.785492	3.41236	0.557232	208.475	1	11/32
	9481	K.VFDEFKPLVEEPQNLIK.Q	2045.1	-0.0132715	3	CID	5.39609e-07	0.9062	3.95678	0.426089	687.362	1	28/64
	9503	K.VFDEFKPLVEEPQNLIK.Q	2045.1	-0.00764284	2	CID	0.00101767	0.802715	2.70033	0.594796	339.53	1	14/32
	9593	K.VFDEFKPLVEEPQNLIK.Q	2045.1	-0.0134546	3	CID	1.07759e-05	0.92356	4.2588	0.494678	725.461	1	26/64
	9619	K.VFDEFKPLVEEPQNLIK.Q	2045.1	-0.0094739	2	CID	0.00068487	0.891562	3.28054	0.484873	602.055	1	17/32
	9690	K.SHCIAEVENDEM*PADLPSLAADFVESK.D	2990.34	-0.0196942	3	CID	0.000164487	0.770972	2.67942	0.485261	566.351	1	27/104
	9711	K.VFDEFKPLVEEPQNLIK.Q	2045.1	-0.0140039	3	CID	1.19003e-09	0.948828	4.48724	0.56289	908.183	1	29/64
	9718	K.DVFLGM*FLYEYAR.R	1639.78	-0.0103497	2	CID	1.85046e-06	0.7229	2.24068	0.403201	339.517	1	14/24
	9733	K.VFDEFKPLVEEPQNLIK.Q	2045.1	-0.0094739	2	CID	0.000210531	0.873593	3.47572	0.542008	366.786	1	15/32
	9801	K.SHCIAEVENDEM*PADLPSLAADFVESK.D	2990.34	-0.00815857	3	CID	2.4841e-06	0.917402	4.41215	0.629931	531.646	1	25/104
	9821	K.VFDEFKPLVEEPQNLIK.Q	2045.1	-0.012356	3	CID	4.06743e-06	0.937393	4.31524	0.504761	820.144	1	29/64
	9827	K.DVFLGM*FLYEYAR.R	1639.78	-0.00864072	2	CID	1.26464e-05	0.948551	3.64194	0.52493	944.922	1	17/24
	9847	K.VFDEFKPLVEEPQNLIK.Q	2045.1	-0.00727663	2	CID	0.00158621	0.759535	2.79618	0.488411	300.993	1	14/32
	9918	K.SHCIAEVENDEM*PADLPSLAADFVESK.D	2990.34	-0.0127362	3	CID	8.77896e-07	0.930252	4.36919	0.518934	855.608	1	32/104
	9933	K.VFDEFKPLVEEPQNLIK.Q	2045.1	-0.0114405	3	CID	1.59326e-05	0.765174	3.09167	0.296667	613.334	1	24/64
	9939	K.DVFLGM*FLYEYAR.R	1639.78	-0.0105938	2	CID	1.2349e-06	0.95631	3.37444	0.530179	1278.3	1	18/24
	9963	K.VFDEFKPLVEEPQNLIK.Q	2045.1	-0.00776491	2	CID	0.000175888	0.5277	2.68518	0.443674	167.185	1	10/32
	10036	K.SHCIAEVENDEM*PADLPSLAADFVESK.D	2990.34	-0.00998963	3	CID	1.87786e-08	0.935963	4.38636	0.722794	636.206	1	28/104
	10050	K.VFDEFKPLVEEPQNLIK.Q	2045.1	-0.014187	3	CID	1.42256e-05	0.924756	4.33292	0.482472	680.393	1	27/64
	10055	K.DVFLGM*FLYEYAR.R	1639.78	-0.00961728	2	CID	1.03708e-07	0.94174	3.28445	0.587857	943.354	1	16/24
	10084	K.VFDEFKPLVEEPQNLIK.Q	2045.1	-0.00727663	2	CID	4.12139e-05	0.740162	3.03785	0.508101	240.051	1	12/32
	10150	K.SHCIAEVENDEM*PADLPSLAADFVESK.D	2990.34	-0.0138348	3	CID	4.0632e-05	0.938901	4.49191	0.692938	682.011	1	29/104
	10168	K.VFDEFKPLVEEPQNLIK.Q	2045.1	-0.0151026	3	CID	0.000411118	0.811389	3.51299	0.422079	416.984	1	22/64
	10173	K.DVFLGM*FLYEYAR.R	1639.78	-0.00961728	2	CID	9.96522e-06	0.947829	3.48152	0.516496	1044.44	1	17/24
	10260	K.SHCIAEVENDEM*PADLPSLAADFVESK.D	2990.34	-0.0142011	3	CID	1.98853e-09	0.929361	4.19321	0.51911	948.06	1	32/104
	10273	K.VFDEFKPLVEEPQNLIK.Q	2045.1	-0.0136377	3	CID	0.0073774	0.772471	3.58099	0.409908	351.331	1	19/64
	10281	K.DVFLGM*FLYEYAR.R	1639.78	-0.00986142	2	CID	1.62768e-05	0.874086	3.06788	0.443181	623.122	1	14/24
	10367	K.SHCIAEVENDEM*PADLPSLAADFVESK.D	2990.34	-0.0103558	3	CID	0.00027358	0.867278	4.0469	0.47105	478.92	1	25/104
	10483	K.SHCIAEVENDEM*PADLPSLAADFVESK.D	2990.34	-0.0151166	3	CID	3.78538e-08	0.890366	3.97798	0.416054	779.174	1	29/104
	11059	K.DVFLGMFLYEYAR.R	1623.79	-0.00837526	2	CID	0.00051739	0.827061	3.0584	0.49027	299.099	1	13/24
	11077	K.SHCIAEVENDEMPADLPSLAADFVESK.D	2974.34	-0.0138819	3	CID	0.000140414	0.712868	3.28714	0.388091	345.554	1	21/104
	11181	K.DVFLGMFLYEYAR.R	1623.79	-0.00788698	2	CID	7.21233e-09	0.828591	2.29737	0.551196	371.221	1	15/24
	11187	K.SHCIAEVENDEMPADLPSLAADFVESK.D	2974.34	-0.0166285	3	CID	1.29391e-05	0.817098	2.88144	0.572156	516.872	1	27/104
	11280	K.DVFLGMFLYEYAR.R	1623.79	-0.00898561	2	CID	2.5449e-05	0.696257	2.11295	0.483268	291.158	1	13/24
	11286	K.SHCIAEVENDEMPADLPSLAADFVESK.D	2974.34	-0.0129663	3	CID	2.32715e-06	0.918485	4.1398	0.660237	659.038	1	25/104
	11382	K.DVFLGMFLYEYAR.R	1623.79	-0.00788698	2	CID	4.37791e-08	0.817388	2.37892	0.534411	424.63	1	14/24
	11387	K.SHCIAEVENDEMPADLPSLAADFVESK.D	2974.34	-0.0190088	3	CID	1.25445e-07	0.896392	4.1247	0.591774	449.155	1	26/104
	11484	K.DVFLGMFLYEYAR.R	1623.79	-0.0105725	2	CID	7.73845e-06	0.928991	3.23923	0.585925	679.69	1	16/24
	11490	K.SHCIAEVENDEMPADLPSLAADFVESK.D	2974.34	-0.0146143	3	CID	2.69411e-06	0.936809	4.4957	0.561319	900.974	1	30/104
	11585	K.DVFLGMFLYEYAR.R	1623.79	-0.00874147	2	CID	1.44363e-08	0.881014	2.96945	0.604602	391.708	1	14/24
	11684	K.DVFLGMFLYEYAR.R	1623.79	-0.0106946	2	CID	4.85128e-08	0.861675	2.66438	0.572998	339.171	1	15/24
	11787	K.DVFLGMFLYEYAR.R	1623.79	-0.00800905	2	CID	4.85176e-07	0.881815	2.9344	0.442217	521.59	1	16/24
	12028	K.DVFLGMFLYEYAR.R	1623.79	-0.00984011	2	CID	0.00108222	0.737696	2.55538	0.464495	216.32	1	13/24
	12226	K.DVFLGMFLYEYAR.R	1623.79	-0.0160657	2	CID	8.62739e-05	0.703217	2.78319	0.441532	137.588	1	12/24
3	insulin-like growth factor 1 isoform 1 preproprotein [Homo sapiens]						5.16631e-11	4.80001	60.2742		17749.8	163659899	85 (85 0 0 0 0)
	3626	R.LEM*YCAPLKPAK.S	1436.73	-0.00920756	3	CID	0.00662278	0.794747	3.35957	0.262069	479.199	1	22/44	3
	3640	R.LEM*YCAPLKPAK.S	1436.73	-0.00775978	2	CID	0.000414054	0.633964	3.03904	0.270937	212.422	1	11/22	3
	3767	R.LEM*YCAPLKPAK.S	1436.73	-0.009116	3	CID	0.000773832	0.718083	2.85808	0.351219	377.67	1	20/44	3
	3781	R.LEM*YCAPLKPAK.S	1436.73	-0.00824807	2	CID	0.000627042	0.49143	2.02104	0.388347	184.382	1	11/22	3
	3872	R.APQTGIVDECCFR.S	1552.69	-0.00837526	2	CID	2.09927e-05	0.671095	2.35187	0.583246	302.553	1	10/24	3
	4005	R.APQTGIVDECCFR.S	1552.69	-0.0100842	2	CID	1.12423e-10	0.960978	4.07911	0.670541	847.628	1	17/24	3
	4908	R.RAPQTGIVDECCFR.S	1708.79	-0.0109522	3	CID	0.000842068	0.957089	4.38297	0.547404	1334.11	1	25/52	3
	4952	R.LEMYCAPLKPAK.S	1420.73	-0.00849733	2	CID	0.000440039	0.784502	2.82098	0.369899	389.394	1	13/22	3
	5005	R.RAPQTGIVDECCFR.S	1708.79	-0.00813112	2	CID	1.14727e-06	0.965723	4.95455	0.582654	763.566	1	18/26	3
	5048	R.RAPQTGIVDECCFR.S	1708.79	-0.0102198	3	CID	8.49193e-06	0.97294	4.83665	0.538836	1977.4	1	27/52	3
	5092	R.LEMYCAPLKPAK.S	1420.73	-0.00703249	2	CID	0.00253237	0.749464	2.7313	0.357734	462.81	1	12/22	3
	5142	R.RAPQTGIVDECCFR.S	1708.79	-0.0100842	2	CID	5.16631e-11	0.960883	4.62656	0.628101	704.095	1	17/26	3
	5180	R.RAPQTGIVDECCFR.S	1708.79	-0.0104029	3	CID	1.26225e-06	0.979093	5.10405	0.637885	2194.04	1	29/52	3
	5267	R.RAPQTGIVDECCFR.S	1708.79	-0.00935183	2	CID	7.36866e-11	0.961647	4.5346	0.588585	785.03	1	18/26	3
	5305	R.RAPQTGIVDECCFR.S	1708.79	-0.00875492	3	CID	8.44064e-06	0.973461	4.91586	0.548799	1951.19	1	27/52	3
	5335	R.GFYFNKPTGYGSSSR.R	1667.78	-0.000196552	2	CID	0.000707981	0.432455	2.25967	0.499369	195.759	1	9/28	3
	5401	R.RAPQTGIVDECCFR.S	1708.79	-0.00874147	2	CID	5.23611e-10	0.940937	4.16165	0.544234	600.018	1	16/26	3
	5442	R.RAPQTGIVDECCFR.S	1708.79	-0.0107691	3	CID	1.24102e-06	0.973819	4.9013	0.5474	2001.02	1	27/52	3
	5475	R.GFYFNKPTGYGSSSR.R	1667.78	-0.0028821	2	CID	0.00250457	0.605526	2.46142	0.51928	208.137	1	11/28	3
	5537	R.RAPQTGIVDECCFR.S	1708.79	-0.0073987	2	CID	6.74795e-10	0.955602	4.32615	0.60564	711.985	1	17/26	3
	5568	R.GFYFNKPTGYGSSSR.R	1667.78	-0.0105249	3	CID	2.21087e-05	0.882926	3.32371	0.640073	504.847	1	23/56	3
	5576	R.RAPQTGIVDECCFR.S	1708.79	-0.0115015	3	CID	7.74906e-08	0.978274	4.96976	0.611002	2282.22	1	28/52	3
	5609	R.GFYFNKPTGYGSSSR.R	1667.78	-0.0073987	2	CID	0.000339391	0.613586	2.53871	0.444053	220.683	1	12/28	3
	5669	R.RAPQTGIVDECCFR.S	1708.79	-0.00800905	2	CID	2.51048e-10	0.968445	4.34049	0.617159	1040.17	1	20/26	3
	5695	R.GFYFNKPTGYGSSSR.R	1667.78	-0.0112574	3	CID	7.33985e-08	0.893461	3.76989	0.672342	388.655	1	21/56	3
	5704	R.RAPQTGIVDECCFR.S	1708.79	-0.0104029	3	CID	7.27601e-07	0.978529	5.47985	0.56606	2102.86	1	28/52	3
	5735	R.GFYFNKPTGYGSSSR.R	1667.78	-0.00849733	2	CID	0.000507799	0.733336	2.99024	0.5595	209.43	1	11/28	3
	5798	R.RAPQTGIVDECCFR.S	1708.79	-0.00874147	2	CID	2.32836e-09	0.973559	4.64508	0.619319	1172.61	1	21/26	3
	5825	R.GFYFNKPTGYGSSSR.R	1667.78	-0.012356	3	CID	1.73089e-09	0.892214	3.70074	0.598047	466.226	1	23/56	3
	5840	R.RAPQTGIVDECCFR.S	1708.79	-0.0100367	3	CID	9.12871e-07	0.979716	5.4844	0.589397	2173.61	1	29/52	3
	5865	R.GFYFNKPTGYGSSSR.R	1667.78	-0.00898561	2	CID	1.25977e-05	0.817441	3.11827	0.416477	366.437	1	15/28	3
	5919	R.RAPQTGIVDECCFR.S	1708.79	-0.00996218	2	CID	2.43354e-10	0.957613	4.26106	0.568684	814.578	1	18/26	3
	5946	R.GFYFNKPTGYGSSSR.R	1667.78	-0.010708	3	CID	2.04462e-07	0.917493	3.86053	0.657441	526.264	1	24/56	3
	5962	R.RAPQTGIVDECCFR.S	1708.79	-0.0109522	3	CID	2.52138e-08	0.977484	4.96182	0.608955	2127.77	1	29/52	3
	5990	R.GFYFNKPTGYGSSSR.R	1667.78	-0.00764284	2	CID	5.29991e-06	0.825572	2.98897	0.631039	257.274	1	13/28	3
	6051	R.RAPQTGIVDECCFR.S	1708.79	-0.00984011	2	CID	4.37697e-10	0.953659	3.81054	0.628709	794.985	1	18/26	3
	6076	R.GFYFNKPTGYGSSSR.R	1667.78	-0.0110743	3	CID	5.98553e-08	0.930825	3.79854	0.637186	750.118	1	26/56	3
	6088	R.RAPQTGIVDECCFR.S	1708.79	-0.0122339	3	CID	8.87385e-06	0.976601	4.63392	0.594957	2318.75	1	28/52	3
	6115	R.GFYFNKPTGYGSSSR.R	1667.78	-0.0100842	2	CID	0.000165351	0.761423	3.33251	0.394206	238.207	1	13/28	3
	6179	R.RAPQTGIVDECCFR.S	1708.79	-0.0106946	2	CID	2.02143e-05	0.946578	3.8948	0.589933	704.012	1	17/26	3
	6203	R.GFYFNKPTGYGSSSR.R	1667.78	-0.0101587	3	CID	1.9044e-06	0.872013	3.3853	0.538585	585.385	1	23/56	3
	6216	R.RAPQTGIVDECCFR.S	1708.79	-0.0129663	3	CID	3.53964e-05	0.974587	4.89169	0.547538	2088.62	1	27/52	3
	6246	R.GFYFNKPTGYGSSSR.R	1667.78	-0.00898561	2	CID	2.56607e-06	0.923542	3.88958	0.590057	432.13	1	16/28	3
	6305	R.RAPQTGIVDECCFR.S	1708.79	-0.00874147	2	CID	1.46961e-06	0.908605	3.36455	0.644487	495.11	1	14/26	3
	6330	R.GFYFNKPTGYGSSSR.R	1667.78	-0.0105249	3	CID	1.21614e-08	0.913391	3.44076	0.593267	755.187	1	26/56	3
	6344	R.RAPQTGIVDECCFR.S	1708.79	-0.0127832	3	CID	8.38805e-08	0.959654	4.85629	0.549041	1147.25	1	25/52	3
	6370	R.GFYFNKPTGYGSSSR.R	1667.78	-0.00752077	2	CID	2.3316e-05	0.886648	3.53827	0.61015	330.747	1	14/28	3
	6429	R.RAPQTGIVDECCFR.S	1708.79	-0.00984011	2	CID	0.000122615	0.829278	2.61312	0.60903	433.7	1	13/26	3
	6450	R.GFYFNKPTGYGSSSR.R	1667.78	-0.0105249	3	CID	2.11339e-08	0.904155	3.33476	0.729175	555.127	1	23/56	3
	6471	R.RAPQTGIVDECCFR.S	1708.79	-0.0120508	3	CID	7.03895e-06	0.942706	4.01676	0.486398	1204.18	1	25/52	3
	6488	R.GFYFNKPTGYGSSSR.R	1667.78	-0.0115491	2	CID	4.42763e-05	0.911456	4.21209	0.567917	315.026	1	14/28	3
	6568	R.GFYFNKPTGYGSSSR.R	1667.78	-0.00997562	3	CID	7.37423e-10	0.925912	3.55381	0.702449	656.001	1	26/56	3
	6590	R.RAPQTGIVDECCFR.S	1708.79	-0.0129663	3	CID	5.20461e-05	0.898977	4.07691	0.51049	529.434	1	21/52	3
	6607	R.GFYFNKPTGYGSSSR.R	1667.78	-0.0086194	2	CID	0.000334992	0.830131	3.21748	0.559384	301.414	1	13/28	3
	6685	R.GFYFNKPTGYGSSSR.R	1667.78	-0.0110743	3	CID	3.42837e-07	0.892163	3.58864	0.673383	425.823	1	22/56	3
	6707	R.RAPQTGIVDECCFR.S	1708.79	-0.0157129	3	CID	2.65951e-07	0.9138	4.05296	0.576922	538.972	1	22/52	3
	6726	R.GFYFNKPTGYGSSSR.R	1667.78	-0.0086194	2	CID	4.00928e-08	0.782291	2.93879	0.540922	248.639	1	13/28	3
	6797	R.GFYFNKPTGYGSSSR.R	1667.78	-0.0103418	3	CID	1.09448e-06	0.895676	3.43377	0.629417	545.977	1	24/56	3
	6828	R.RAPQTGIVDECCFR.S	1708.79	-0.0129663	3	CID	0.000945629	0.850039	3.62942	0.530124	342.195	1	20/52	3
	6843	R.GFYFNKPTGYGSSSR.R	1667.78	-0.00849733	2	CID	2.85536e-07	0.823573	3.31081	0.451981	323.932	1	14/28	3
	6920	R.GFYFNKPTGYGSSSR.R	1667.78	-0.0108912	3	CID	1.66287e-08	0.939904	4.06069	0.6482	774.839	1	26/56	3
	6947	R.RAPQTGIVDECCFR.S	1708.79	-0.0171778	3	CID	0.00190778	0.851142	3.46016	0.544844	358.546	1	21/52	3
	6962	R.GFYFNKPTGYGSSSR.R	1667.78	-0.00874147	2	CID	4.25139e-07	0.910752	3.95908	0.559237	366.646	1	15/28	3
	7040	R.GFYFNKPTGYGSSSR.R	1667.78	-0.00979252	3	CID	1.17946e-10	0.942474	4.13212	0.725884	676.724	1	25/56	3
	7083	R.GFYFNKPTGYGSSSR.R	1667.78	-0.00813112	2	CID	9.60547e-07	0.910922	3.81687	0.514193	447.793	1	16/28	3
	7167	R.GFYFNKPTGYGSSSR.R	1667.78	-0.0108912	3	CID	1.99137e-08	0.912904	3.49844	0.612529	724.618	1	25/56	3
	7208	R.GFYFNKPTGYGSSSR.R	1667.78	-0.0104505	2	CID	1.79724e-06	0.827405	3.40331	0.525272	245.343	1	13/28	3
	7289	R.GFYFNKPTGYGSSSR.R	1667.78	-0.0101587	3	CID	1.50517e-05	0.901621	3.42231	0.636965	612.307	1	24/56	3
	7324	R.GFYFNKPTGYGSSSR.R	1667.78	-0.00910768	2	CID	3.69608e-07	0.914498	4.06123	0.565546	344.812	1	15/28	3
	7403	R.GFYFNKPTGYGSSSR.R	1667.78	-0.0116236	3	CID	6.17586e-07	0.844613	3.19017	0.57602	451.937	1	22/56	3
	7442	R.GFYFNKPTGYGSSSR.R	1667.78	-0.00825319	2	CID	2.84806e-06	0.825325	2.71006	0.544336	380.277	1	15/28	3
	7446	R.RAPQTGIVDECCFR.S	1708.79	-0.0136988	3	CID	0.000443732	0.629242	2.60103	0.426676	327.986	1	18/52	3
	7513	R.GFYFNKPTGYGSSSR.R	1667.78	-0.0118067	3	CID	1.64745e-06	0.894722	3.53502	0.61084	571.154	1	23/56	3
	7553	R.GFYFNKPTGYGSSSR.R	1667.78	-0.00910768	2	CID	8.60629e-05	0.806722	3.03738	0.630976	238.459	1	12/28	3
	7629	R.GFYFNKPTGYGSSSR.R	1667.78	-0.0112574	3	CID	2.21163e-06	0.830135	3.01515	0.653461	349.07	1	21/56	3
	7668	R.GFYFNKPTGYGSSSR.R	1667.78	-0.00849733	2	CID	0.000131677	0.848833	2.95795	0.60529	370.817	1	14/28	3
	7685	R.RAPQTGIVDECCFR.S	1708.79	-0.0180933	3	CID	0.00546277	0.49435	2.67841	0.370948	234.073	1	15/52	3
	7740	R.GFYFNKPTGYGSSSR.R	1667.78	-0.0119898	3	CID	1.01435e-05	0.810955	3.29559	0.500349	392.594	1	21/56	3
	7781	R.GFYFNKPTGYGSSSR.R	1667.78	-0.0104505	2	CID	2.05454e-06	0.835894	2.97918	0.620143	353.378	1	13/28	3
	7860	R.GFYFNKPTGYGSSSR.R	1667.78	-0.0114405	3	CID	6.961e-07	0.806737	3.03428	0.639475	344.63	1	19/56	3
	7895	R.GFYFNKPTGYGSSSR.R	1667.78	-0.0094739	2	CID	0.00106114	0.515006	2.51657	0.532287	165.703	1	9/28	3
	8005	R.GFYFNKPTGYGSSSR.R	1667.78	-0.00898561	2	CID	2.20258e-05	0.714188	2.72486	0.575212	267.492	1	11/28	3
	8077	R.GFYFNKPTGYGSSSR.R	1667.78	-0.0118067	3	CID	0.000786423	0.731563	2.70418	0.536952	351.526	1	20/56	3
	8175	R.GFYFNKPTGYGSSSR.R	1667.78	-0.0110743	3	CID	8.33239e-06	0.846526	2.77389	0.54833	669.757	1	24/56	3
	12457	R.RLEM*YCAPLKPAK.S	1592.83	-0.0128149	3	CID	0.00042664	0.517213	2.53721	0.298701	354.416	1	17/48	3
4	chemokine (C-X-C motif) ligand 12 (stromal cell-derived factor 1) isoform alpha [Homo sapiens]						1.20109e-10	0.953533	10.2663		10096.5	40316924	5 (5 0 0 0 0)
	5839	K.ILNTPNCALQIVAR.L	1582.87	-0.0073987	2	CID	1.20109e-10	0.953533	4.07345	0.479109	911.303	1	19/26	2
	5878	K.ILNTPNCALQIVAR.L	1582.87	-0.010708	3	CID	0.000322186	0.969459	5.32656	0.330516	1945.31	1	27/52	2
	5961	K.ILNTPNCALQIVAR.L	1582.87	-0.00813112	2	CID	1.41165e-08	0.958508	4.30861	0.499353	923.827	1	19/26	2
	6089	K.ILNTPNCALQIVAR.L	1582.87	-0.00825319	2	CID	4.53399e-05	0.874672	3.096	0.400187	623.451	1	16/26	2
	6335	K.ILNTPNCALQIVAR.L	1582.87	-0.0102063	2	CID	0.000297909	0.219549	2.26639	0.242588	146.038	1	9/26	2
5	clusterin isoform 1 [Homo sapiens]						2.10901e-10	4.75851	70.2685		57795.7	42716297	13 (13 0 0 0 0)
	3160	R.EILSVDCSTNNPSQAK.L	1762.83	-0.00605593	2	CID	7.68891e-07	0.730036	2.47214	0.547527	365.217	1	13/30	1
	3418	R.ELDESLQVAER.L	1288.64	-0.0100842	2	CID	2.32451e-05	0.905574	3.06214	0.468528	843.848	1	13/20	1
	3560	R.ELDESLQVAER.L	1288.64	-0.00800905	2	CID	0.000170333	0.934795	3.02697	0.457789	1109.54	1	15/20	1
	4732	R.VTTVASHTSDSDVPSGVTEVVVK.L	2314.18	-0.0114405	3	CID	0.000612247	0.495337	2.88376	0.193524	438.976	1	21/88	1
	4874	R.VTTVASHTSDSDVPSGVTEVVVK.L	2314.18	-0.0154688	3	CID	0.000253634	0.755058	3.43279	0.416855	404.89	1	22/88	1
	4967	R.VTTVASHTSDSDVPSGVTEVVVK.L	2314.18	-0.00996218	2	CID	0.000536747	0.742061	2.68631	0.450929	523.001	1	16/44	1
	5710	-.YVNKEIQNAVNGVK.-	1575.85	-0.00483522	2	CID	0.00918369	0.191566	2.01785	0.219284	122.511	2	10/26	1
	5863	K.YVNKEIQNAVNGVK.Q	1575.85	-0.00874147	2	CID	0.000564047	0.696025	2.67181	0.372402	348.889	1	13/26	1
	6987	K.LFDSDPITVTVPVEVSR.K	1873.99	-0.00385866	2	CID	0.00347333	0.72965	2.35526	0.483643	519.126	1	14/32	1
	7110	K.LFDSDPITVTVPVEVSR.K	1873.99	-0.00849733	2	CID	2.10901e-10	0.973098	5.36986	0.531526	1154.6	1	22/32	1
	7235	K.LFDSDPITVTVPVEVSR.K	1873.99	-0.0094739	2	CID	2.96314e-08	0.9501	4.64534	0.504964	768.605	1	18/32	1
	7351	K.LFDSDPITVTVPVEVSR.K	1873.99	-0.00886354	2	CID	0.000443076	0.821109	3.44233	0.579045	285.771	1	12/32	1
	8745	R.ASSIIDELFQDR.F	1393.7	-0.00971804	2	CID	0.00186279	0.507157	2.21673	0.398927	260.153	1	10/22	1
6	insulin-like growth factor binding protein 2, 36kDa [Homo sapiens]						1.85319e-09	1.52855	20.1501		35114.4	55925576	3 (3 0 0 0 0)
	2915	R.LEGEACGVYTPR.C	1351.63	-0.00910768	2	CID	6.01706e-05	0.60994	2.07576	0.509558	394.803	1	10/22
	5285	R.TPCQQELDQVLER.I	1615.77	-0.00642214	2	CID	0.00313969	0.684668	2.15085	0.228746	514.048	1	15/24
	5421	R.TPCQQELDQVLER.I	1615.77	-0.00727663	2	CID	1.85319e-09	0.918606	3.00208	0.408913	1055.27	1	16/24
7	apolipoprotein E precursor [Homo sapiens]						1.27362e-08	5.61553	70.2416		36131.8	4557325	10 (10 0 0 0 0)
	2203	R.LGADM*EDVCGR.L	1238.51	-0.00995856	2	CID	0.000227881	0.916821	3.08116	0.685025	677.277	1	12/20
	2466	K.VQAAVGTSAAPVPSDNH.-	1620.8	-0.0106946	2	CID	1.27362e-08	0.968091	4.83101	0.640479	1070.12	1	20/32
	3635	R.AATVGSLAGQPLQER.A	1497.8	-0.00959597	2	CID	0.0015916	0.78481	2.62468	0.41771	550.017	1	15/28
	3931	R.GEVQAM*LGQSTEELR.V	1663.8	-0.0109824	2	CID	0.000110936	0.850887	2.56625	0.443352	761.193	1	16/28
	4436	K.SELEEQLTPVAEETR.A	1730.84	-0.0102063	2	CID	4.02927e-05	0.788733	2.84872	0.450377	516.234	1	13/28
	4563	K.SELEEQLTPVAEETR.A	1730.84	-0.00642214	2	CID	0.00103695	0.665069	2.56168	0.361132	399.854	1	13/28
	6016	R.GEVQAMLGQSTEELR.V	1647.8	-0.0104505	2	CID	0.000508896	0.512884	2.16801	0.449923	175.54	1	12/28
	9332	R.WVQTLSEQVQEELLSSQVTQELR.A	2730.39	-0.0186426	3	CID	0.00107777	0.446378	2.69837	0.249055	273.498	1	18/88
	9454	R.WVQTLSEQVQEELLSSQVTQELR.A	2730.39	-0.0126001	3	CID	0.000459383	0.899099	3.99894	0.515357	757.306	1	23/88
	9572	R.WVQTLSEQVQEELLSSQVTQELR.A	2730.39	-0.0173609	3	CID	2.07545e-08	0.793301	2.88524	0.432831	632.292	1	26/88
8	transferrin [Homo sapiens]						1.56511e-08	1.76649	20.1542		76999.7	4557871	2 (2 0 0 0 0)
	3227	K.IECVSAETTEDCIAK.I	1725.77	-0.0102063	2	CID	1.56511e-08	0.855774	2.50158	0.599315	585.617	1	15/28
	5391	K.CSTSSLLEACTFR.R	1531.69	-0.00922976	2	CID	3.78426e-08	0.910715	3.08452	0.543476	716.73	1	15/24
9	serine (or cysteine) proteinase inhibitor, clade F (alpha-2 antiplasmin, pigment epithelium derived factor), member 1 [Homo sapiens]						9.52848e-08	2.2272	30.1402		46283.4	39725934	3 (3 0 0 0 0)
	3935	K.TVQAVLTVPK.L	1055.65	-0.00703249	2	CID	0.00274011	0.838356	2.48879	0.373009	618.178	1	13/18
	6384	R.DTDTGALLFIGK.I	1250.66	-0.00800905	2	CID	0.00369372	0.761026	2.80305	0.564668	228.282	1	11/22
	6795	K.LAAAVSNFGYDLYR.V	1559.79	-0.0108167	2	CID	9.52848e-08	0.627815	2.57548	0.195706	460.741	1	14/26
10	serine proteinase inhibitor, clade A, member 1 [Homo sapiens]						1.26836e-07	1.62947	20.1358		46707.1	50363217	2 (2 0 0 0 0)
	4761	K.LSITGTYDLK.S	1110.6	-0.00666628	2	CID	0.000500643	0.870913	2.70378	0.296654	735.86	1	14/18	10
	5137	K.VFSNGADLSGVTEEAPLK.L	1833.92	-0.00910768	2	CID	1.26836e-07	0.758557	2.68087	0.48902	524.09	1	14/34	10
11	PREDICTED: similar to C4A protein isoform 1 [Homo sapiens]						1.38176e-07	3.43169	40.1523		192754	239740684	4 (4 0 0 0 0)
	3497	K.VLSLAQEQVGGSPEK.L	1541.82	-0.00764284	2	CID	2.63489e-07	0.951881	2.97565	0.612538	1394.53	1	19/28	3
	4733	R.VGDTLNLNLR.A	1114.62	-0.00715456	2	CID	0.000481978	0.815561	2.46137	0.31468	596.505	1	13/18	3
	7325	R.AACAQLNDFLQEYGTQGCQV.-	2273	-0.0102063	2	CID	1.38176e-07	0.817067	2.94295	0.681516	320.737	1	13/38	4
	7613	R.TTNIQGINLLFSSR.R	1563.85	-0.00886354	2	CID	4.39877e-06	0.847187	3.04535	0.528603	387.396	1	14/26	4
12	proprotein convertase subtilisin/kexin type 1 inhibitor precursor [Homo sapiens]						1.74827e-07	1.8758	20.1801		27355.8	7019519	3 (3 0 0 0 0)
	3258	R.GEAAGAVQELAR.A	1171.61	-0.0073987	2	CID	0.00525081	0.938683	3.60229	0.412925	1061.9	1	16/22
	5046	R.NSDPALGLDDDPDAPAAQLAR.A	2122	-0.00727663	2	CID	1.74827e-07	0.937113	3.44116	0.62699	908.739	1	21/40
	5059	R.NSDPALGLDDDPDAPAAQLAR.A	2122	-0.0136988	3	CID	6.43632e-06	0.698293	2.92685	0.397863	415.437	1	24/80
13	cystatin C precursor [Homo sapiens]						1.87406e-07	4.20898	80.1937		15789.1	4503107	15 (15 0 0 0 0)
	3070	R.LVGGPM*DASVEEEGVR.R	1660.78	-0.00923864	2	CID	0.000291316	0.529197	2.30529	0.281818	478.117	1	13/30
	4021	R.LVGGPMDASVEEEGVR.R	1644.79	-0.0110608	2	CID	3.05226e-05	0.353663	2.14109	0.419501	211.736	1	10/30
	4159	R.LVGGPMDASVEEEGVR.R	1644.79	-0.0104505	2	CID	0.000279183	0.796965	2.8252	0.449188	595.039	1	14/30
	4715	-.LVGGPMDASVEEEGVRR.-	1800.89	-0.00581179	2	CID	0.00086254	0.0764299	2.01614	0.243954	82.243	7	7/32
	4839	R.ALDFAVGEYNK.A	1226.61	-0.006178	2	CID	0.000121247	0.941695	3.51628	0.403345	1134.6	1	15/20
	4861	R.LVGGPMDASVEEEGVRR.A	1800.89	-0.00874147	2	CID	6.4283e-05	0.225231	2.37735	0.287737	138.074	1	9/32
	4984	R.ALDFAVGEYNK.A	1226.61	-0.00764284	2	CID	8.91711e-05	0.945878	3.87476	0.377311	1098.31	1	15/20
	5120	-.ALDFAVGEYNK.-	1226.61	-0.00898561	2	CID	0.000592534	0.578157	2.38498	0.132989	501.781	2	12/20
	8413	K.AFCSFQIYAVPWQGTM*TLSK.S	2351.12	-0.00830331	2	CID	0.00693091	0.598275	2.16345	0.567656	277.085	1	12/38
	8427	K.AFCSFQIYAVPWQGTM*TLSK.S	2351.12	-0.0147865	3	CID	1.87406e-07	0.915995	3.74901	0.619294	750.987	1	26/76
	8537	K.AFCSFQIYAVPWQGTM*TLSK.S	2351.12	-0.0155189	3	CID	0.00713747	0.727444	3.02411	0.453356	404.136	1	20/76
	9065	K.AFCSFQIYAVPWQGTMTLSK.S	2335.12	-0.00991459	3	CID	0.00170015	0.56353	2.86372	0.401791	262.404	1	16/76
	9176	K.AFCSFQIYAVPWQGTMTLSK.S	2335.12	-0.0133936	3	CID	1.2479e-06	0.900362	3.61293	0.455292	943.058	1	27/76
	9215	K.AFCSFQIYAVPWQGTMTLSK.S	2335.12	-0.0106946	2	CID	5.59772e-05	0.53915	2.00285	0.51494	242.833	1	13/38
	9289	K.AFCSFQIYAVPWQGTMTLSK.S	2335.12	-0.0137598	3	CID	3.54502e-07	0.584432	2.73439	0.320454	447.413	1	19/76
14	transthyretin precursor [Homo sapiens]						2.79261e-07	1.88819	20.2021		15877	4507725	7 (7 0 0 0 0)
	4922	K.AADDTWEPFASGK.T	1394.62	-0.00935183	2	CID	0.00103276	0.746282	2.76301	0.470158	337.939	1	12/24
	5063	K.AADDTWEPFASGK.T	1394.62	-0.00813112	2	CID	2.79261e-07	0.947482	3.63713	0.627713	870.826	1	16/24
	8922	R.YTIAALLSPYSYSTTAVVTNPKE.-	2489.28	-0.00703249	2	CID	0.000469546	0.763439	2.56551	0.589178	408.791	1	15/44
	9001	R.YTIAALLSPYSYSTTAVVTNPKE.-	2489.28	-0.0127222	3	CID	0.00128605	0.855786	3.94896	0.432392	541.973	1	24/88
	9033	R.YTIAALLSPYSYSTTAVVTNPKE.-	2489.28	-0.00630007	2	CID	4.43123e-06	0.941413	3.8645	0.631048	862.339	1	20/44
	9142	R.YTIAALLSPYSYSTTAVVTNPKE.-	2489.28	-0.00874147	2	CID	3.7618e-07	0.940703	4.04178	0.641585	705.138	1	20/44
	9227	R.YTIAALLSPYSYSTTAVVTNPKE.-	2489.28	-0.0145533	3	CID	0.000517889	0.806196	3.65171	0.447224	455.191	1	21/88
15	family with sequence similarity 3, member C precursor [Homo sapiens]						3.94313e-07	0.58512	10.106		24664.6	7661714	1 (1 0 0 0 0)
	7773	R.LIADLGSTSITNLGFR.D	1677.92	-0.0119153	2	CID	3.94313e-07	0.58512	2.11967	0.481222	293.474	1	13/30	1
16	apolipoprotein C-III precursor [Homo sapiens]						4.263e-07	0.932466	10.1375		10845.5	4557323	1 (1 0 0 0 0)
	3367	K.DALSSVQESQVAQQAR.G	1716.85	-0.0110608	2	CID	4.263e-07	0.932466	2.75061	0.487478	1366.03	1	19/30
17	Trypsin_porcine						1.09713e-06	0.966549	10.2839		24393.8		12 (12 0 0 0 0)
	7347	R.LGEHNIDVLEGNEQFINAAK.I	2211.1	-0.0143091	3	CID	0.00082922	0.940954	5.09791	0.495693	758.717	1	26/76
	7463	R.LGEHNIDVLEGNEQFINAAK.I	2211.1	-0.0146753	3	CID	0.00394238	0.937596	4.90443	0.522584	768.762	1	25/76
	7575	R.LGEHNIDVLEGNEQFINAAK.I	2211.1	-0.0137598	3	CID	0.000923749	0.928781	4.33365	0.412109	1106.64	1	27/76
	7688	R.LGEHNIDVLEGNEQFINAAK.I	2211.1	-0.0113794	3	CID	1.09713e-06	0.966549	5.18375	0.470466	1641.51	1	31/76
	7801	R.LGEHNIDVLEGNEQFINAAK.I	2211.1	-0.0130274	3	CID	1.05143e-05	0.94659	4.39286	0.411572	1454.61	1	29/76
	7857	R.LGEHNIDVLEGNEQFINAAK.I	2211.1	-0.00922976	2	CID	0.00558691	0.74567	2.34398	0.45162	596.365	1	16/38
	7914	R.LGEHNIDVLEGNEQFINAAK.I	2211.1	-0.0135767	3	CID	1.45942e-06	0.951895	4.78212	0.452733	1373.99	1	27/76
	8021	R.LGEHNIDVLEGNEQFINAAK.I	2211.1	-0.0150415	3	CID	9.94322e-05	0.964607	4.78852	0.570283	1559.39	1	30/76
	8028	R.LGEHNIDVLEGNEQFINAAK.I	2211.1	-0.00922976	2	CID	0.000180925	0.797382	2.46746	0.534289	671.44	1	15/38
	8128	R.LGEHNIDVLEGNEQFINAAK.I	2211.1	-0.0124781	3	CID	1.35458e-06	0.972764	5.67829	0.487114	1858.32	1	29/76
	8228	R.LGEHNIDVLEGNEQFINAAK.I	2211.1	-0.0137598	3	CID	5.48225e-05	0.937067	4.98523	0.361071	1104.34	1	25/76
	8331	R.LGEHNIDVLEGNEQFINAAK.I	2211.1	-0.0126612	3	CID	3.2643e-05	0.944787	5.15327	0.366648	1072.28	1	28/76
18	apolipoprotein A-II preproprotein [Homo sapiens]						4.78694e-06	0.875211	10.213		11167.9	4502149	1 (1 0 0 0 0)
	12474	K.AGTELVNFLSYFVELGTQPATQ.-	2385.2	-0.0132715	3	CID	4.78694e-06	0.875211	4.26035	0.407875	491.41	1	26/84
19	dickkopf homolog 3 precursor [Homo sapiens]						7.86608e-06	0.737627	10.1155		38365.2	40548389	1 (1 0 0 0 0)
	3755	R.DCQPGLCCAFQR.G	1511.62	-0.0094739	2	CID	7.86608e-06	0.737627	2.31017	0.504818	310.458	1	12/22	2
20	insulin-like growth factor 2 isoform 2 [Homo sapiens]						7.99706e-06	1.28287	20.1239		26313.5	189083846	2 (2 0 0 0 0)
	3727	R.GIVEECCFR.S	1169.51	-0.0073987	2	CID	7.99706e-06	0.676937	2.1725	0.44162	393.862	1	9/16	2
	6224	R.SCDLALLETYCATPAK.S	1812.85	-0.0111829	2	CID	0.00249633	0.60593	2.47849	0.380414	420.069	1	12/30	2
21	PREDICTED: similar to complement component 3 [Homo sapiens]						1.53792e-05	0.745498	10.1254		44900.9	169214179	1 (1 0 0 0 0)
	4534	K.VYAYYNLEESCTR.F	1667.74	-0.00874147	2	CID	1.53792e-05	0.745498	2.50874	0.41328	518.067	1	12/24	1
22	PREDICTED: similar to complement component C3, partial [Homo sapiens]						1.90391e-05	0.616514	10.1474		144718	169218213	1 (1 0 0 0 0)
	4282	R.IPIEDGSGEVVLSR.K	1470.78	-0.00874147	2	CID	1.90391e-05	0.616514	2.27289	0.405806	439.201	1	12/26	1
23	insulin-like growth factor binding protein 7 [Homo sapiens]						2.24059e-05	0.387707	10.1071		29111.5	4504619	1 (1 0 0 0 0)
	2694	K.AGAAAGGPGVSGVCVCK.S	1517.72	-0.0108167	2	CID	2.24059e-05	0.387707	2.14295	0.528557	181.784	1	10/32
24	gelsolin isoform b [Homo sapiens]						2.35596e-05	0.686851	10.1542		80590.6	189083772	1 (1 0 0 0 0)
	6426	K.QTQVSVLPEGGETPLFK.Q	1829.96	-0.0124036	2	CID	2.35596e-05	0.686851	2.78506	0.300501	415.658	1	15/32	7
25	apolipoprotein D precursor [Homo sapiens]						3.16571e-05	3.36261	40.1544		21261.8	4502163	4 (4 0 0 0 0)
	2471	K.MTVTDQVNCPK.L	1292.6	-0.0094739	2	CID	0.000174708	0.922113	2.78471	0.369296	1208.94	1	15/20
	3373	K.CPNPPVQENFDVNK.Y	1657.76	-0.00922976	2	CID	3.16571e-05	0.832967	2.6019	0.567887	443.756	1	14/26
	4264	K.NILTSNNIDVK.K	1230.67	-0.00898561	2	CID	7.18039e-05	0.881466	2.84542	0.340858	851.846	1	14/20
	7009	K.CPNPPVQENFDVNKYLGR.W	2147.03	-0.0163233	3	CID	0.00404206	0.726061	3.08789	0.538622	285.861	1	17/68
26	VGF nerve growth factor inducible precursor [Homo sapiens]						9.22114e-05	0.795508	10.1362		67217.8	17136078	1 (1 0 0 0 0)
	4417	R.LLQQGLAQVEAGR.R	1382.78	-0.00837526	2	CID	9.22114e-05	0.795508	2.72349	0.470898	453.737	1	13/24
27	EGF-containing fibulin-like extracellular matrix protein 1 precursor [Homo sapiens]						0.000103934	0.800038	10.138		54604.3	9665262	1 (1 0 0 0 0)
	4103	R.NPCQDPYILTPENR.C	1716.8	-0.00605593	2	CID	0.000103934	0.800038	2.75942	0.341422	768.34	1	13/26	2
28	lysozyme precursor [Homo sapiens]						0.000313408	0.367302	10.1467		16526.3	4557894	1 (1 0 0 0 0)
	5904	R.STDYGIFQINSR.Y	1400.68	-0.00959597	2	CID	0.000313408	0.367302	2.1762	0.222419	326.852	1	10/22
29	apolipoprotein A-I preproprotein [Homo sapiens]						0.000468103	1.21491	20.1336		30758.9	4557321	2 (2 0 0 0 0)
	7133	K.LLDNWDSVTSTFSK.L	1612.79	-0.00532351	2	CID	0.000468103	0.418325	2.15716	0.414062	204.875	1	10/26
	9752	K.VSFLSALEEYTK.K	1386.72	-0.0125257	2	CID	0.0036792	0.796586	2.51912	0.530798	289.806	1	13/22
30	prion protein preproprotein [Homo sapiens]						0.00059516	1.6319	20.1383		27643.2	4506113	2 (2 0 0 0 0)
	3199	R.VVEQM*CITQYER.E	1571.72	-0.00890143	2	CID	0.00059516	0.768176	2.76689	0.479325	349.554	1	11/22	4
	4288	R.VVEQMCITQYER.E	1555.72	-0.00581179	2	CID	0.00104296	0.863719	2.47646	0.507053	612.381	1	14/22	4
31	NG5 protein [Homo sapiens]						0.000911323	0.620782	10.1118		31410	77681565	1 (1 0 0 0 0)
	2851	R.LGAGGLASSAATAQR.G	1330.71	-0.00898561	2	CID	0.000911323	0.620782	2.23579	0.514012	278.507	1	13/28
32	chondroadherin precursor [Homo sapiens]						0.000926358	0.577057	10.1342		40450.4	153251229	1 (1 0 0 0 0)
	3622	R.NQLSSYPSAALSK.L	1365.7	-0.0086194	2	CID	0.000926358	0.577057	2.68399	0.254102	326.306	1	12/24
33	fibronectin 1 isoform 7 preproprotein [Homo sapiens]						0.000927731	0.213786	10.1039		73634.6	47132547	1 (1 0 0 0 0)
	5249	R.TYLGNALVCTCYGGSR.G	1791.82	-0.00532351	2	CID	0.000927731	0.213786	2.07885	0.372465	163.715	1	8/30	6

## Sheet: Sample11
	Reference						P (pro)	Sf	Score	Coverage	MW	Accession	Peptide (Hits)
	Scan(s)	Peptide	MH+	DeltaM	z	Type	P (pep)	Sf	XC	DeltaCn	Sp	RSp	Ions	Count
1	albumin preproprotein [Homo sapiens]						1.17684e-13	27.8715	320.296		69321.6	4502027	96 (96 0 0 0 0)
	2361	K.TCVADESAENCDK.S	1498.58	-0.0106946	2	CID	0.00503109	0.889642	2.49121	0.576717	753.371	1	15/24
	2413	K.TCVADESAENCDK.S	1498.58	-0.0125257	2	CID	1.75264e-06	0.939115	2.73115	0.572193	1309.02	1	16/24
	2467	K.TCVADESAENCDK.S	1498.58	-0.0126477	2	CID	3.64741e-08	0.969275	3.13358	0.521919	2035.53	1	20/24
	2920	K.AAFTECCQAADK.A	1371.57	-0.00837526	2	CID	0.000276052	0.91302	2.85512	0.520855	826.918	1	15/22
	3003	K.YICENQDSISSK.L	1443.64	-0.0102063	2	CID	3.07265e-06	0.942556	2.96256	0.430128	1027.91	1	19/22
	3058	K.CCTESLVNR.R	1138.5	-0.00837526	2	CID	4.47558e-07	0.945577	3.09453	0.505278	749.106	1	15/16
	3062	K.AEFAEVSK.L	880.441	-0.006178	2	CID	0.000240145	0.881291	2.46799	0.309465	573.191	1	13/14
	3353	K.CCAAADPHECYAK.V	1552.6	-0.0103284	2	CID	0.00347705	0.839312	2.97463	0.511488	409.329	1	13/24
	3893	K.LCTVATLR.E	933.519	-0.00678835	2	CID	0.000146562	0.716757	2.03192	0.234223	422.826	1	11/14
	4458	K.LDELRDEGK.A	1074.54	-0.00691042	2	CID	9.83363e-05	0.839408	2.51432	0.331953	611.856	1	12/16
	4923	R.YKAAFTECCQAADK.A	1662.73	-0.012295	3	CID	0.000172084	0.963267	4.63725	0.458806	1601.96	1	27/52
	4924	K.LVNEVTEFAK.T	1149.61	-0.00800905	2	CID	0.00396594	0.889469	2.63573	0.354019	824.56	1	14/18
	4976	R.YKAAFTECCQAADK.A	1662.73	-0.00727663	2	CID	1.32025e-07	0.935925	4.08298	0.530087	692.48	1	15/26
	5073	K.LVNEVTEFAK.T	1149.61	-0.00678835	2	CID	7.77678e-07	0.945979	3.61012	0.4944	759.242	1	15/18
	5075	R.YKAAFTECCQAADK.A	1662.73	-0.0102808	3	CID	4.49764e-07	0.958914	3.95318	0.569276	1536.1	1	27/52
	5131	R.YKAAFTECCQAADK.A	1662.73	-0.00764284	2	CID	7.93731e-06	0.780017	2.70525	0.438613	493.971	1	13/26
	5165	K.YLYEIAR.R	927.493	-0.00666628	2	CID	0.00227299	0.861887	2.54063	0.252963	491.024	1	11/12
	5223	K.FQNALLVR.Y	960.562	-0.00666628	2	CID	8.61007e-05	0.843724	2.39235	0.134437	893.064	1	12/14
	5232	K.VPQVSTPTLVEVSR.N	1511.84	-0.0102063	2	CID	7.24178e-05	0.682628	2.07725	0.405039	485.13	1	14/26
	5240	K.LVNEVTEFAK.T	1149.61	-0.00764284	2	CID	0.0094943	0.832559	2.64383	0.384991	602.1	1	12/18
	5383	K.FQNALLVR.Y	960.562	-0.00581179	2	CID	1.74257e-05	0.910422	2.77303	0.199508	1014.81	1	13/14
	5396	K.LVNEVTEFAK.T	1149.61	-0.00886354	2	CID	0.000580482	0.742271	2.57782	0.286763	386.932	1	12/18
	5508	K.LVAASQAALGL.-	1013.6	-0.00745974	2	CID	0.00282582	0.890172	2.59463	0.508179	630.878	1	15/20
	5698	K.QTALVELVK.H	1000.6	-0.00745974	2	CID	0.00205367	0.754033	2.42748	0.338509	192.158	1	12/16
	6128	K.ADDKETCFAEEGKK.L	1627.73	-0.0115015	3	CID	0.00106177	0.838604	3.02949	0.418039	783.057	1	22/52
	6284	K.ADDKETCFAEEGKK.L	1627.73	-0.00912113	3	CID	0.000930818	0.7657	3.05859	0.452534	525.996	1	18/52
	6514	R.FKDLGEENFK.A	1226.61	-0.0073987	2	CID	5.4022e-05	0.938596	3.1472	0.347162	1009.91	1	16/18
	6667	R.FKDLGEENFK.A	1226.61	-0.00898561	2	CID	6.35519e-05	0.92711	3.12257	0.220328	1069.73	1	16/18
	6696	K.KVPQVSTPTLVEVSR.N	1639.94	-0.00948734	3	CID	5.31487e-05	0.959776	5.01525	0.50338	1072.25	1	29/56
	6738	R.FKDLGEENFK.A	1226.61	-0.00799198	3	CID	0.00212484	0.863278	3.47194	0.338774	788.269	1	18/36
	6761	K.KVPQVSTPTLVEVSR.N	1639.94	-0.0086194	2	CID	2.39793e-09	0.954906	3.95592	0.690113	664.415	1	19/28
	6807	K.AVM*DDFAAFVEK.C	1358.63	-0.00805018	2	CID	0.000423543	0.854201	2.32954	0.431134	717.206	1	15/22
	6832	K.KVPQVSTPTLVEVSR.N	1639.94	-0.00857181	3	CID	0.00020736	0.948002	4.03501	0.610718	1068.74	1	27/56
	6899	K.KVPQVSTPTLVEVSR.N	1639.94	-0.00727663	2	CID	2.1994e-10	0.954243	4.02407	0.666368	650.722	1	19/28
	6952	K.AVM*DDFAAFVEK.C	1358.63	-0.00682947	2	CID	4.88272e-06	0.953956	3.66308	0.572704	915.357	1	17/22
	6976	K.KVPQVSTPTLVEVSR.N	1639.94	-0.00747318	3	CID	4.01694e-07	0.975993	5.42785	0.537039	1800.97	1	32/56
	7044	K.KVPQVSTPTLVEVSR.N	1639.94	-0.00727663	2	CID	4.05845e-09	0.928813	3.86586	0.673491	364.826	1	16/28
	7125	K.KVPQVSTPTLVEVSR.N	1639.94	-0.0109522	3	CID	8.64049e-06	0.928426	4.27064	0.538454	755.265	1	24/56
	7194	K.KVPQVSTPTLVEVSR.N	1639.94	-0.0106946	2	CID	4.56418e-09	0.748776	2.60376	0.524075	351.793	1	13/28
	7231	K.QNCELFEQLGEYK.F	1657.75	-0.0115491	2	CID	0.000194035	0.544119	2.5483	0.466069	181.973	1	9/24
	7247	K.QNCELFEQLGEYK.F	1657.75	-0.0126612	3	CID	0.00598618	0.510392	2.72689	0.149461	386.504	1	19/48
	7371	K.QNCELFEQLGEYK.F	1657.75	-0.00788698	2	CID	6.04077e-06	0.968387	4.35289	0.56299	1118.78	1	19/24
	7386	K.QNCELFEQLGEYK.F	1657.75	-0.012295	3	CID	2.50836e-05	0.965301	4.52533	0.611934	1408.93	1	25/48
	7514	K.QNCELFEQLGEYK.F	1657.75	-0.00898561	2	CID	7.20013e-07	0.926466	3.80807	0.619041	442.873	1	14/24
	7660	K.QNCELFEQLGEYK.F	1657.75	-0.00691042	2	CID	1.81332e-06	0.903378	3.28023	0.547863	571.389	1	14/24
	7735	K.AAFTECCQAADKAACLLPK.L	2124.99	-0.0116236	3	CID	6.51839e-07	0.854017	3.39806	0.540999	474.467	1	25/72
	7878	K.AAFTECCQAADKAACLLPK.L	2124.99	-0.0136377	3	CID	9.54912e-06	0.895639	3.69556	0.530857	640.75	1	27/72
	7962	K.AAFTECCQAADKAACLLPK.L	2124.99	-0.00898561	2	CID	0.00617909	0.488856	2.4979	0.307732	375.284	1	12/36
	8016	K.AAFTECCQAADKAACLLPK.L	2124.99	-0.0136377	3	CID	7.34317e-05	0.850486	2.925	0.524259	594.921	1	29/72
	8649	K.AVMDDFAAFVEK.C	1342.63	-0.00703249	2	CID	1.29296e-06	0.966061	3.69295	0.605771	1433.94	1	17/22
	8695	-.AVMDDFAAFVEK.-	1342.63	-0.00945682	3	CID	0.00142762	0.730535	2.76381	0.492279	522.69	2	16/44
	8785	K.AVMDDFAAFVEK.C	1342.63	-0.00800905	2	CID	2.32513e-05	0.929414	2.86712	0.516225	1137.26	1	15/22
	8981	K.SLHTLFGDK.L	1017.54	-0.00776491	2	CID	0.00782111	0.727035	2.45295	0.19999	372.95	1	12/16
	10170	R.RPCFSALEVDETYVPK.E	1910.93	-0.00922976	2	CID	0.000123037	0.320843	2.49928	0.389353	117.477	1	8/30
	10198	R.RPCFSALEVDETYVPK.E	1910.93	-0.0114405	3	CID	0.000372556	0.706692	2.84412	0.352849	516.982	1	21/60
	10293	R.RPCFSALEVDETYVPK.E	1910.93	-0.0100842	2	CID	0.0011826	0.364354	2.11106	0.335985	214.417	1	11/30
	10321	R.RPCFSALEVDETYVPK.E	1910.93	-0.0125391	3	CID	6.95284e-07	0.877799	3.30829	0.501584	679.99	1	25/60
	10439	R.RPCFSALEVDETYVPK.E	1910.93	-0.0118067	3	CID	6.11458e-06	0.663075	3.28351	0.267319	344.553	1	20/60
	10467	K.VFDEFKPLVEEPQNLIK.Q	2045.1	-0.0132581	2	CID	0.00250378	0.434013	2.14449	0.493098	164.439	1	10/32
	10541	K.VFDEFKPLVEEPQNLIK.Q	2045.1	-0.00997562	3	CID	2.60316e-07	0.929765	4.2328	0.494528	717.401	1	29/64
	10561	R.RPCFSALEVDETYVPK.E	1910.93	-0.0127222	3	CID	8.68255e-05	0.67229	2.84425	0.374717	340.691	1	21/60
	10591	K.VFDEFKPLVEEPQNLIK.Q	2045.1	-0.00837526	2	CID	1.58518e-11	0.955725	4.76539	0.536546	678.564	1	19/32
	10669	K.VFDEFKPLVEEPQNLIK.Q	2045.1	-0.010708	3	CID	1.01701e-05	0.947511	4.49707	0.46351	1000.82	1	31/64
	10714	K.VFDEFKPLVEEPQNLIK.Q	2045.1	-0.00898561	2	CID	2.66641e-08	0.926788	4.39913	0.527334	421.97	1	16/32
	10791	K.VFDEFKPLVEEPQNLIK.Q	2045.1	-0.0110743	3	CID	6.66666e-08	0.94403	4.36792	0.524318	874.002	1	30/64
	10837	K.VFDEFKPLVEEPQNLIK.Q	2045.1	-0.00984011	2	CID	1.66261e-06	0.919583	3.85568	0.526871	534.186	1	17/32
	10864	K.DVFLGM*FLYEYAR.R	1639.78	-0.0123028	2	CID	6.72344e-05	0.85183	2.98443	0.414696	411.31	1	15/24
	10908	K.VFDEFKPLVEEPQNLIK.Q	2045.1	-0.00997562	3	CID	2.21428e-08	0.922936	4.28237	0.465788	666.408	1	28/64
	10954	K.VFDEFKPLVEEPQNLIK.Q	2045.1	-0.00959597	2	CID	1.03087e-07	0.9032	3.84855	0.568281	399.689	1	15/32
	10966	K.SHCIAEVENDEM*PADLPSLAADFVESK.D	2990.34	-0.0171307	3	CID	8.07035e-06	0.724878	2.62691	0.555568	386.014	1	22/104
	10982	K.DVFLGM*FLYEYAR.R	1639.78	-0.00839658	2	CID	5.37812e-07	0.959278	3.73353	0.497241	1264.22	1	18/24
	11028	K.VFDEFKPLVEEPQNLIK.Q	2045.1	-0.0118067	3	CID	4.59469e-05	0.923154	4.04462	0.512777	708.95	1	28/64
	11079	K.VFDEFKPLVEEPQNLIK.Q	2045.1	-0.00800905	2	CID	0.000164418	0.7726	2.33842	0.485743	440.284	1	16/32
	11092	K.SHCIAEVENDEM*PADLPSLAADFVESK.D	2990.34	-0.0149335	3	CID	0.00124213	0.936404	4.40885	0.589104	877.939	1	30/104
	11105	K.DVFLGM*FLYEYAR.R	1639.78	-0.00998349	2	CID	2.29236e-07	0.955512	4.03787	0.539569	1038.14	1	16/24
	11149	K.VFDEFKPLVEEPQNLIK.Q	2045.1	-0.0167505	3	CID	0.00839954	0.694865	3.08738	0.245557	489.966	1	23/64
	11201	K.SHCIAEVENDEM*PADLPSLAADFVESK.D	2990.34	-0.0154828	3	CID	1.67422e-11	0.957726	5.25468	0.592493	972.387	1	33/104
	11216	K.DVFLGM*FLYEYAR.R	1639.78	-0.00888486	2	CID	3.89961e-06	0.783429	2.54231	0.446557	465.409	1	13/24
	11319	K.SHCIAEVENDEM*PADLPSLAADFVESK.D	2990.34	-0.0132855	3	CID	8.34433e-09	0.945253	4.39569	0.605737	1008.95	1	33/104
	11437	K.SHCIAEVENDEM*PADLPSLAADFVESK.D	2990.34	-0.0163983	3	CID	0.000376223	0.779658	3.2493	0.549728	304.232	1	21/104
	12173	K.SHCIAEVENDEMPADLPSLAADFVESK.D	2974.34	-0.0129663	3	CID	5.16035e-08	0.931206	4.43518	0.575311	736.409	1	31/104
	12278	K.SHCIAEVENDEMPADLPSLAADFVESK.D	2974.34	-0.0144312	3	CID	1.18239e-12	0.969386	5.79272	0.630182	1153.41	1	36/104
	12324	K.DVFLGMFLYEYAR.R	1623.79	-0.0108167	2	CID	2.05967e-05	0.949955	3.51298	0.488542	1170.11	1	17/24
	12336	K.QNCELFEQLGEYKFQNALLVR.Y	2599.3	-0.0216944	3	CID	0.00360771	0.579519	2.91564	0.412112	199.285	1	16/80
	12388	K.SHCIAEVENDEMPADLPSLAADFVESK.D	2974.34	-0.0136988	3	CID	1.17684e-13	0.963855	5.92887	0.617895	870.276	1	31/104
	12430	K.DVFLGMFLYEYAR.R	1623.79	-0.00935183	2	CID	5.41394e-07	0.951747	3.50412	0.590811	991.64	1	17/24
	12496	K.SHCIAEVENDEMPADLPSLAADFVESK.D	2974.34	-0.0168116	3	CID	7.85432e-08	0.956549	4.59084	0.661267	1124.11	1	35/104
	12527	K.DVFLGMFLYEYAR.R	1623.79	-0.010708	3	CID	0.000111555	0.719587	3.03662	0.38089	337.944	1	19/48
	12538	K.DVFLGMFLYEYAR.R	1623.79	-0.0115491	2	CID	3.6641e-06	0.923575	3.18324	0.486312	712.486	1	17/24
	12593	K.SHCIAEVENDEMPADLPSLAADFVESK.D	2974.34	-0.0171778	3	CID	0.000122996	0.916859	4.20935	0.584903	662.255	1	28/104
	12635	K.DVFLGMFLYEYAR.R	1623.79	-0.00837526	2	CID	2.22669e-05	0.96025	3.7084	0.596357	1208.71	1	17/24
	12734	K.DVFLGMFLYEYAR.R	1623.79	-0.0103284	2	CID	1.84756e-06	0.884958	2.89029	0.578943	539.669	1	14/24
	12832	K.DVFLGMFLYEYAR.R	1623.79	-0.00898561	2	CID	1.0381e-06	0.87792	2.48683	0.518666	587.934	1	16/24
	12924	K.DVFLGMFLYEYAR.R	1623.79	-0.0117932	2	CID	8.89396e-07	0.907173	3.01289	0.550523	532.293	1	16/24
	13107	K.DVFLGMFLYEYAR.R	1623.79	-0.00874147	2	CID	2.42045e-08	0.875452	3.26539	0.497508	393.481	1	14/24
	13537	K.ALVLIAFAQYLQQCPFEDHVK.L	2490.28	-0.0230982	3	CID	2.23831e-08	0.861063	3.71501	0.580068	343.817	1	23/80
2	cystatin C precursor [Homo sapiens]						8.37108e-13	8.69585	110.246		15789.1	4503107	56 (56 0 0 0 0)
	3635	R.LVGGPM*DASVEEEGVR.R	1660.78	-0.0102152	2	CID	2.96379e-05	0.833142	3.33961	0.411399	460.871	1	15/30
	3655	R.LVGGPM*DASVEEEGVR.R	1660.78	-0.0105949	3	CID	0.000590782	0.832155	2.89437	0.443927	820.948	1	24/60
	3853	K.ASNDMYHSR.A	1080.45	-0.00886354	2	CID	0.00353848	0.710549	2.11623	0.361193	330.66	1	11/16
	4685	R.LVGGPMDASVEEEGVR.R	1644.79	-0.00837526	2	CID	1.28704e-06	0.905875	3.48494	0.53517	661.808	1	16/30
	4707	R.LVGGPMDASVEEEGVR.R	1644.79	-0.0103418	3	CID	2.45778e-05	0.661179	3.15508	0.373976	323.768	1	19/60
	5507	R.ALDFAVGEYNK.A	1226.61	-0.00922976	2	CID	2.73337e-05	0.916399	3.11811	0.404522	991.12	1	14/20
	5657	R.ALDFAVGEYNK.A	1226.61	-0.00642214	2	CID	2.35058e-05	0.952483	3.98512	0.431332	1120.29	1	15/20
	5821	R.ALDFAVGEYNK.A	1226.61	-0.00837526	2	CID	4.11548e-05	0.942362	3.65683	0.403649	1063.82	1	15/20
	5970	R.ALDFAVGEYNK.A	1226.61	-0.00837526	2	CID	2.95873e-05	0.929505	3.47293	0.394322	1039.78	1	14/20
	6082	R.LVGGPMDASVEEEGVRR.A	1800.89	-0.00849733	2	CID	0.000180662	0.372483	2.72157	0.254056	165.184	1	11/32
	6197	R.ALDFAVGEYNK.A	1226.61	-0.00886354	2	CID	1.23247e-05	0.861655	2.80645	0.31195	755.529	1	14/20
	6236	R.LVGGPMDASVEEEGVRR.A	1800.89	-0.00800905	2	CID	0.00280808	0.40682	2.65817	0.301059	182.272	1	11/32
	6353	R.ALDFAVGEYNK.A	1226.61	-0.00898561	2	CID	2.62957e-05	0.920625	3.38243	0.361994	1002.84	1	14/20
	6852	R.ALDFAVGEYNK.A	1226.61	-0.00813112	2	CID	0.00411589	0.609045	2.35695	0.168507	522.585	1	12/20
	7105	R.ALDFAVGEYNK.A	1226.61	-0.00935183	2	CID	3.89156e-05	0.816249	2.75663	0.326596	584.536	1	13/20
	7252	R.ALDFAVGEYNK.A	1226.61	-0.00800905	2	CID	0.00071165	0.750889	2.95462	0.247401	479.634	1	12/20
	7393	R.ALDFAVGEYNK.A	1226.61	-0.0073987	2	CID	0.00177454	0.685917	2.64147	0.149712	471.036	1	13/20
	7540	R.ALDFAVGEYNK.A	1226.61	-0.00837526	2	CID	1.51099e-06	0.870778	2.9443	0.291178	803.562	1	14/20
	7685	R.ALDFAVGEYNK.A	1226.61	-0.0086194	2	CID	6.98196e-06	0.825284	2.68496	0.254988	689.691	1	14/20
	7830	R.ALDFAVGEYNK.A	1226.61	-0.00727663	2	CID	0.000283067	0.717734	2.58973	0.294854	454.928	1	12/20
	7971	R.ALDFAVGEYNK.A	1226.61	-0.00910768	2	CID	0.00042319	0.767106	2.70101	0.375273	412.271	1	12/20
	8115	R.ALDFAVGEYNK.A	1226.61	-0.00752077	2	CID	0.00370567	0.40619	2.46769	0.254797	264.29	1	9/20
	8175	R.RALDFAVGEYNK.A	1382.71	-0.0073987	2	CID	0.000187099	0.743426	2.55846	0.413444	431.826	1	12/22
	8242	R.ALDFAVGEYNK.A	1226.61	-0.0073987	2	CID	0.000180724	0.830266	2.84635	0.275017	576.257	1	14/20
	8304	R.RALDFAVGEYNK.A	1382.71	-0.00996218	2	CID	0.000170278	0.855985	2.97023	0.288088	810.594	1	14/22
	8367	R.ALDFAVGEYNK.A	1226.61	-0.00813112	2	CID	2.47541e-05	0.732965	2.70073	0.163695	584.396	1	13/20
	8430	R.RALDFAVGEYNK.A	1382.71	-0.0073987	2	CID	0.000359355	0.81333	2.98088	0.501803	468.771	1	11/22
	8559	R.RALDFAVGEYNK.A	1382.71	-0.00922976	2	CID	0.00142306	0.88454	3.2237	0.478051	619.486	1	13/22
	8776	R.ALDFAVGEYNK.A	1226.61	-0.00886354	2	CID	0.00177926	0.656725	2.56597	0.362013	276.132	1	11/20
	8908	R.ALDFAVGEYNK.A	1226.61	-0.0102063	2	CID	3.84088e-06	0.379609	2.02047	0.301241	186.748	1	10/20
	9042	R.ALDFAVGEYNK.A	1226.61	-0.00825319	2	CID	0.000477796	0.239845	2.13261	0.214615	122.008	1	9/20
	9253	K.AFCSFQIYAVPWQGTM*TLSK.S	2351.12	-0.0100257	3	CID	0.00762273	0.750139	3.40115	0.339642	440.454	1	22/76
	9296	R.ALDFAVGEYNK.A	1226.61	-0.00874147	2	CID	0.00792306	0.29413	2.25223	0.140456	182.939	1	10/20
	9380	K.AFCSFQIYAVPWQGTM*TLSK.S	2351.12	-0.012223	3	CID	3.25634e-09	0.969656	4.92693	0.674753	1415.92	1	33/76
	9387	K.AFCSFQIYAVPWQGTM*TLSK.S	2351.12	-0.00976816	2	CID	8.78191e-06	0.89163	3.55029	0.55965	435.958	1	17/38
	9413	R.ALDFAVGEYNK.A	1226.61	-0.00984011	2	CID	0.000232236	0.422986	2.1368	0.322772	175.353	1	10/20
	9496	K.TQPNLDNCPFHDQPHLK.R	2060.96	-0.0111829	2	CID	0.00844218	0.496637	2.01511	0.612728	137.086	1	10/32
	9535	R.ALDFAVGEYNK.A	1226.61	-0.00556765	2	CID	0.00566683	0.500103	2.11744	0.293811	263.008	1	11/20
	9754	K.TQPNLDNCPFHDQPHLK.R	2060.96	-0.00971804	2	CID	1.37868e-05	0.688217	2.70378	0.539786	180.082	1	12/32
	9926	R.ALDFAVGEYNK.A	1226.61	-0.00813112	2	CID	5.00217e-05	0.639098	2.30815	0.328905	277.767	1	12/20
	10007	K.TQPNLDNCPFHDQPHLK.R	2060.96	-0.0102063	2	CID	0.000175888	0.581255	2.31534	0.561333	163.73	1	11/32
	10077	K.AFCSFQIYAVPWQGTMTLSK.S	2335.12	-0.00971804	2	CID	2.98166e-08	0.690575	2.37114	0.553318	284.919	1	14/38
	10181	K.AFCSFQIYAVPWQGTMTLSK.S	2335.12	-0.00991459	3	CID	1.93556e-11	0.961463	4.33739	0.642609	1390.76	1	32/76
	10197	K.AFCSFQIYAVPWQGTMTLSK.S	2335.12	-0.00922976	2	CID	8.37108e-13	0.937553	3.78259	0.568534	613.981	1	22/38
	10209	R.ALDFAVGEYNK.A	1226.61	-0.00800905	2	CID	0.00121772	0.292005	2.11502	0.353034	160.898	1	8/20
	10303	K.AFCSFQIYAVPWQGTMTLSK.S	2335.12	-0.0104639	3	CID	3.80665e-10	0.917533	3.49108	0.479923	1142.82	1	29/76
	10322	K.AFCSFQIYAVPWQGTMTLSK.S	2335.12	-0.0104505	2	CID	5.86016e-06	0.775678	2.95899	0.57241	219.349	1	14/38
	10423	K.AFCSFQIYAVPWQGTMTLSK.S	2335.12	-0.0132105	3	CID	2.10437e-05	0.736891	2.61418	0.427149	628.203	1	23/76
	11097	R.KAFCSFQIYAVPWQGTM*TLSK.S	2479.21	-0.0142905	3	CID	0.000233136	0.81915	3.12792	0.466648	658.953	1	23/80
	11206	R.KAFCSFQIYAVPWQGTM*TLSK.S	2479.21	-0.0126426	3	CID	1.15648e-05	0.584704	2.58161	0.367986	427.37	1	19/80
	11324	R.KAFCSFQIYAVPWQGTM*TLSK.S	2479.21	-0.0100791	3	CID	0.00914001	0.487013	2.61657	0.317787	336.743	1	17/80
	11442	R.KAFCSFQIYAVPWQGTM*TLSK.S	2479.21	-0.00934665	3	CID	1.95247e-06	0.700851	2.63997	0.319436	675.393	1	24/80
	12168	R.KAFCSFQIYAVPWQGTMTLSK.S	2463.22	-0.0118067	3	CID	0.00118351	0.756539	3.21982	0.478026	363.144	1	20/80
	12275	R.KAFCSFQIYAVPWQGTMTLSK.S	2463.22	-0.0129053	3	CID	7.81118e-05	0.808291	3.06208	0.381075	663.403	1	27/80
	12389	R.KAFCSFQIYAVPWQGTMTLSK.S	2463.22	-0.0134546	3	CID	1.81518e-07	0.850757	3.18528	0.482313	695.255	1	26/80
	12592	R.KAFCSFQIYAVPWQGTMTLSK.S	2463.22	-0.0147364	3	CID	3.52581e-05	0.856833	2.88228	0.424088	949.356	1	29/80
3	apolipoprotein E precursor [Homo sapiens]						8.9706e-13	11.4476	140.32		36131.8	4557325	26 (26 0 0 0 0)
	2741	K.LEEQAQQIR.L	1114.59	-0.00971804	2	CID	0.00220663	0.769991	2.08017	0.153715	657.897	1	13/16
	2755	R.LGADM*EDVCGR.L	1238.51	-0.010691	2	CID	2.41374e-07	0.951685	3.23338	0.664567	1140.33	1	14/20
	2788	K.VQAAVGTSAAPVPSDNH.-	1620.8	-0.00874147	2	CID	0.000147655	0.657734	2.36064	0.421955	490.275	1	14/32
	3251	R.LAVYQAGAR.E	948.526	-0.00709352	2	CID	0.00605029	0.9217	2.90281	0.355534	908.811	1	14/16
	3649	R.LGADMEDVCGR.L	1222.52	-0.0094739	2	CID	7.57981e-05	0.506513	2.26767	0.37188	373.917	1	9/20
	3652	R.LGPLVEQGR.V	968.552	-0.00849733	2	CID	0.000281467	0.594018	2.3843	0.16859	264.831	1	11/16
	4321	R.AATVGSLAGQPLQER.A	1497.8	-0.0100842	2	CID	6.76709e-06	0.920929	3.5753	0.501594	734.116	1	17/28
	4439	R.GEVQAM*LGQSTEELR.V	1663.8	-0.00817479	2	CID	5.23489e-08	0.909376	2.54579	0.493454	1049.56	1	18/28
	4575	R.LSKELQAAQAR.L	1214.69	-0.0082056	3	CID	0.000137125	0.733116	3.04332	0.25337	652.942	1	18/40
	4615	R.AKLEEQAQQIR.L	1313.72	-0.00813112	2	CID	4.14351e-05	0.842427	2.71623	0.415077	712.521	1	12/20
	4773	R.AKLEEQAQQIR.L	1313.72	-0.00878544	3	CID	0.00495416	0.903225	3.43276	0.417776	1029.8	1	20/40
	4778	R.AKLEEQAQQIR.L	1313.72	-0.00849733	2	CID	0.000199575	0.841413	2.63107	0.454617	667.396	1	12/20
	5121	K.SELEEQLTPVAEETR.A	1730.84	-0.00910768	2	CID	1.16159e-05	0.810979	2.68123	0.402326	609.726	1	15/28
	6842	R.GEVQAMLGQSTEELR.V	1647.8	-0.006178	2	CID	5.80013e-05	0.704804	2.28189	0.434393	205.339	1	16/28
	6990	R.GEVQAMLGQSTEELR.V	1647.8	-0.00715456	2	CID	1.3292e-05	0.891026	3.27591	0.513194	421.9	1	17/28
	7792	K.AYKSELEEQLTPVAEETR.A	2093.04	-0.0128443	3	CID	0.000100748	0.722326	3.56296	0.299846	385.954	1	20/68
	7882	K.AYKSELEEQLTPVAEETR.A	2093.04	-0.00630007	2	CID	1.7903e-10	0.960721	4.715	0.484424	1067.27	1	20/34
	7938	K.AYKSELEEQLTPVAEETR.A	2093.04	-0.0124781	3	CID	4.05681e-06	0.849176	3.62453	0.347741	688.477	1	25/68
	8020	K.AYKSELEEQLTPVAEETR.A	2093.04	-0.0124036	2	CID	3.91001e-07	0.945224	4.17896	0.546352	845.055	1	18/34
	8078	K.AYKSELEEQLTPVAEETR.A	2093.04	-0.0121119	3	CID	0.00129004	0.754033	3.67342	0.407205	306.143	1	18/68
	8161	K.AYKSELEEQLTPVAEETR.A	2093.04	-0.00532351	2	CID	0.00112994	0.486293	2.253	0.417261	327.082	1	11/34
	8208	K.AYKSELEEQLTPVAEETR.A	2093.04	-0.0117456	3	CID	0.00176604	0.573792	3.00621	0.309972	310.9	1	18/68
	10422	R.WVQTLSEQVQEELLSSQVTQELR.A	2730.39	-0.0107691	3	CID	6.19936e-06	0.857256	3.69102	0.490693	517.478	1	24/88
	10487	R.WVQTLSEQVQEELLSSQVTQELR.A	2730.39	-0.0104505	2	CID	5.39893e-07	0.485065	2.11017	0.49565	263.812	1	11/44
	10545	R.WVQTLSEQVQEELLSSQVTQELR.A	2730.39	-0.0115015	3	CID	8.9706e-13	0.977364	6.39654	0.68351	1354.97	1	33/88
	10672	R.WVQTLSEQVQEELLSSQVTQELR.A	2730.39	-0.00912113	3	CID	0.0014048	0.869442	4.04621	0.49289	439.367	1	23/88
4	prostaglandin H2 D-isomerase [Homo sapiens]						2.65454e-12	3.72747	40.2583		21015.3	32171249	10 (10 0 0 0 0)
	6112	R.TM*LLQPAGSLGSYSYR.S	1759.87	-0.00564186	3	CID	0.000236533	0.711523	2.92745	0.395504	495.978	1	20/60
	6252	R.TM*LLQPAGSLGSYSYR.S	1759.87	-0.0097788	2	CID	1.95053e-10	0.953968	4.20554	0.578003	731.939	1	20/30
	7172	R.TMLLQPAGSLGSYSYR.S	1743.87	-0.00825319	2	CID	2.65454e-12	0.976463	5.1664	0.552131	1257.53	1	25/30
	7183	R.TMLLQPAGSLGSYSYR.S	1743.87	-0.0111963	3	CID	4.76662e-07	0.952074	4.56111	0.506376	1098.25	1	29/60
	7317	R.TMLLQPAGSLGSYSYR.S	1743.87	-0.011305	2	CID	0.00190924	0.694895	2.53255	0.346984	418.857	1	15/30
	7774	K.AQGFTEDTIVFLPQTDK.C	1909.95	4.75888e-05	2	CID	0.000352747	0.882952	3.89506	0.482144	480.878	1	14/32
	7918	K.AQGFTEDTIVFLPQTDK.C	1909.95	-0.00971804	2	CID	8.87952e-08	0.947263	4.32996	0.537115	786.244	1	18/32
	7930	K.AQGFTEDTIVFLPQTDK.C	1909.95	-0.012417	3	CID	6.69274e-05	0.955498	5.00005	0.507965	1148.99	1	26/64
	8055	K.AQGFTEDTIVFLPQTDK.C	1909.95	-0.00849733	2	CID	2.42759e-06	0.845627	3.37838	0.499101	443.03	1	14/32
	8638	K.SVVAPATDGGLNLTSTFLR.K	1919.02	-0.00776491	2	CID	0.00300362	0.84978	3.14909	0.595686	366.399	1	16/36
5	transthyretin precursor [Homo sapiens]						9.18932e-12	3.9197	50.2695		15877	4507725	11 (11 0 0 0 0)
	5706	K.AADDTWEPFASGK.T	1394.62	-0.0102063	2	CID	1.39089e-05	0.927735	4.04129	0.586402	617.198	1	13/24
	5866	K.AADDTWEPFASGK.T	1394.62	-0.00874147	2	CID	3.94009e-05	0.973518	4.39614	0.621129	1470.42	1	19/24
	7452	R.KAADDTWEPFASGK.T	1522.72	-0.0094739	2	CID	0.000139055	0.481857	2.45696	0.393503	254.169	1	10/26
	7592	R.KAADDTWEPFASGK.T	1522.72	-0.00959597	2	CID	0.000550113	0.899301	3.53462	0.537905	569.936	1	14/26
	9953	R.YTIAALLSPYSYSTTAVVTNPKE.-	2489.28	-0.00581179	2	CID	3.22483e-06	0.77839	2.32215	0.551905	559.215	1	17/44
	9989	R.GSPAINVAVHVFR.K	1366.76	-0.0086194	2	CID	1.52273e-05	0.717051	2.64685	0.440612	370.317	1	12/24
	10012	R.YTIAALLSPYSYSTTAVVTNPK.-	2360.24	-0.0136243	2	CID	1.87176e-05	0.626683	2.53766	0.515672	248.938	1	13/42
	10056	R.YTIAALLSPYSYSTTAVVTNPKE.-	2489.28	-0.00979252	3	CID	0.000296928	0.930855	4.61783	0.588948	678.307	1	26/88
	10069	R.YTIAALLSPYSYSTTAVVTNPKE.-	2489.28	-0.0102063	2	CID	9.18932e-12	0.972692	5.39002	0.657328	1091.71	1	23/44
	10102	R.GSPAINVAVHVFR.K	1366.76	-0.00764284	2	CID	2.55338e-06	0.871533	2.91595	0.622916	518.665	1	13/24
	10222	R.GSPAINVAVHVFR.K	1366.76	-0.00825319	2	CID	1.25036e-07	0.910733	3.01018	0.52642	728.129	1	16/24
6	VGF nerve growth factor inducible precursor [Homo sapiens]						9.2748e-12	6.23745	80.2012		67217.8	17136078	12 (12 0 0 0 0)
	2760	K.FGEGVSSPK.T	907.452	-0.00819216	2	CID	0.000566475	0.888934	2.83144	0.281803	856.715	1	13/16
	4482	K.AYQGVAAPFPK.A	1148.61	-0.00922976	2	CID	0.00440417	0.885966	3.27695	0.503989	601.961	1	12/20
	5112	R.VGEEDEEAAEAEAEAEEAER.A	2162.88	-0.0172388	3	CID	9.2748e-12	0.928694	4.02448	0.711715	731.418	1	24/76
	5114	R.VGEEDEEAAEAEAEAEEAER.A	2162.88	-0.0124036	2	CID	1.33267e-09	0.943501	3.3162	0.68736	1087	1	19/38
	5225	R.LLQQGLAQVEAGR.R	1382.78	-0.00984011	2	CID	6.09977e-08	0.94581	3.66136	0.540768	1016.49	1	16/24
	5905	R.VPERAPLPPPAPSQFQAR.M	1958.06	-0.0135767	3	CID	0.00159691	0.688678	3.19983	0.24091	456.903	1	24/68
	6414	R.RPESALLGGSEAGER.L	1528.77	-0.00849733	2	CID	0.00062008	0.548794	2.71574	0.397647	218.926	1	11/28
	6417	R.RPESALLGGSEAGER.L	1528.77	-0.0116541	3	CID	0.00574542	0.902631	3.39007	0.467663	1138.73	1	23/56
	7636	K.THLGEALAPLSK.A	1236.69	-0.0108167	2	CID	0.000855442	0.717267	2.44632	0.621266	314.017	1	10/22
	7771	K.THLGEALAPLSK.A	1236.69	-0.00799198	3	CID	0.00747039	0.572939	2.91111	0.142883	660.146	1	17/44
	7779	K.THLGEALAPLSK.A	1236.69	-0.0086194	2	CID	2.77253e-05	0.882127	2.81928	0.555362	721.33	1	13/22
	12766	R.LADLASDLLLQYLLQGGAR.Q	2030.13	-0.00771732	3	CID	0.00417081	0.468442	2.68634	0.330987	244.447	1	18/72
7	insulin-like growth factor 1 isoform 1 preproprotein [Homo sapiens]						2.35079e-11	5.10884	60.3068		17749.8	163659899	59 (59 0 0 0 0)
	4534	R.APQTGIVDECCFR.S	1552.69	-0.00935183	2	CID	5.30517e-07	0.750523	2.2683	0.670562	313.99	1	11/24	3
	4564	R.APQTGIVDECCFR.S	1552.69	-0.0113184	3	CID	0.000579097	0.796016	2.91806	0.443203	719.643	1	18/48	3
	4693	R.APQTGIVDECCFR.S	1552.69	-0.0115491	2	CID	3.95531e-08	0.863512	2.80064	0.584826	539.7	1	13/24	3
	4810	R.LEM*YCAPLKPAK.S	1436.73	-0.0101231	3	CID	1.64446e-05	0.729337	2.67163	0.468663	353.808	1	19/44	3
	4811	R.LEM*YCAPLKPAK.S	1436.73	-0.00788185	2	CID	0.000333578	0.245651	2.20002	0.226174	134.757	1	9/22	3
	5989	R.LEMYCAPLKPAK.S	1420.73	-0.0125257	2	CID	0.000560983	0.715476	2.45303	0.312668	442.541	1	13/22	3
	6143	R.LEMYCAPLKPAK.S	1420.73	-0.0094739	2	CID	1.46844e-05	0.931581	3.65516	0.459693	794.27	1	15/22	3
	6298	R.LEMYCAPLKPAK.S	1420.73	-0.00813112	2	CID	0.000118167	0.947003	3.44452	0.483125	1004.49	1	17/22	3
	6437	R.RAPQTGIVDECCFR.S	1708.79	-0.0127832	3	CID	0.000300984	0.847695	3.61297	0.438017	674.96	1	18/52	3
	6593	R.RAPQTGIVDECCFR.S	1708.79	-0.010586	3	CID	1.1973e-05	0.977045	5.1397	0.629923	2002.94	1	27/52	3
	6627	R.RAPQTGIVDECCFR.S	1708.79	-0.00874147	2	CID	3.04072e-10	0.967956	4.66534	0.603331	936.304	1	19/26	3
	6737	R.RAPQTGIVDECCFR.S	1708.79	-0.0082056	3	CID	6.1353e-07	0.981911	6.13589	0.65195	2035.57	1	28/52	3
	6764	R.RAPQTGIVDECCFR.S	1708.79	-0.00788698	2	CID	2.1931e-10	0.974655	4.73828	0.628792	1202.87	1	21/26	3
	6874	R.RAPQTGIVDECCFR.S	1708.79	-0.0100367	3	CID	1.68688e-08	0.980216	5.45318	0.63276	2163.21	1	29/52	3
	6904	R.RAPQTGIVDECCFR.S	1708.79	-0.00849733	2	CID	1.22097e-09	0.96675	4.4367	0.640675	908.932	1	19/26	3
	7019	R.RAPQTGIVDECCFR.S	1708.79	-0.00912113	3	CID	6.75886e-07	0.980235	5.4567	0.642706	2137.57	1	29/52	3
	7049	R.RAPQTGIVDECCFR.S	1708.79	-0.00691042	2	CID	4.34959e-10	0.953517	4.10221	0.550357	790.705	1	18/26	3
	7167	R.RAPQTGIVDECCFR.S	1708.79	-0.00893803	3	CID	3.19384e-06	0.977432	5.24234	0.615403	2024.74	1	27/52	3
	7197	R.RAPQTGIVDECCFR.S	1708.79	-0.00922976	2	CID	2.03215e-10	0.968019	4.69994	0.620066	876.983	1	19/26	3
	7311	R.RAPQTGIVDECCFR.S	1708.79	-0.0116846	3	CID	1.13698e-05	0.981118	5.27581	0.665158	2361.22	1	29/52	3
	7340	R.RAPQTGIVDECCFR.S	1708.79	-0.00984011	2	CID	5.2983e-07	0.955379	4.13606	0.577882	776.588	1	18/26	3
	7450	R.RAPQTGIVDECCFR.S	1708.79	-0.0109522	3	CID	7.72762e-06	0.975994	4.44674	0.578194	2358.09	1	29/52	3
	7479	R.RAPQTGIVDECCFR.S	1708.79	-0.00813112	2	CID	0.00018945	0.845992	2.68816	0.567268	465.185	1	14/26	3
	7587	R.RAPQTGIVDECCFR.S	1708.79	-0.0120508	3	CID	0.000509384	0.941172	4.52485	0.44389	1125.65	1	22/52	3
	7725	R.GFYFNKPTGYGSSSR.R	1667.78	-0.0090601	3	CID	1.47515e-06	0.885656	2.98985	0.675757	606.995	1	24/56	3
	7736	R.RAPQTGIVDECCFR.S	1708.79	-0.0129663	3	CID	4.03733e-09	0.799565	3.37103	0.480883	282.604	1	20/52	3
	7742	R.GFYFNKPTGYGSSSR.R	1667.78	-0.00959597	2	CID	2.35079e-11	0.88412	3.59515	0.527236	339.912	1	15/28	3
	7872	R.GFYFNKPTGYGSSSR.R	1667.78	-0.010708	3	CID	8.44993e-08	0.945136	4.17601	0.739224	694.921	1	25/56	3
	7879	R.RAPQTGIVDECCFR.S	1708.79	-0.0135157	3	CID	1.97337e-06	0.843978	3.31365	0.471297	432.543	1	23/52	3
	7885	R.GFYFNKPTGYGSSSR.R	1667.78	-0.00922976	2	CID	5.81592e-09	0.917146	3.60512	0.561675	452.863	1	17/28	3
	8009	R.GFYFNKPTGYGSSSR.R	1667.78	-0.0101587	3	CID	1.25518e-07	0.898269	3.30979	0.632378	591.591	1	25/56	3
	8017	R.RAPQTGIVDECCFR.S	1708.79	-0.0135157	3	CID	6.81182e-05	0.857871	3.12773	0.552641	475.567	1	23/52	3
	8023	R.GFYFNKPTGYGSSSR.R	1667.78	-0.00886354	2	CID	2.14516e-08	0.926898	3.5297	0.584626	509.764	1	18/28	3
	8148	R.GFYFNKPTGYGSSSR.R	1667.78	-0.00960941	3	CID	3.82148e-09	0.910349	3.68773	0.585189	628.428	1	25/56	3
	8158	R.GFYFNKPTGYGSSSR.R	1667.78	-0.00825319	2	CID	8.44135e-10	0.945649	4.37239	0.551827	508.546	1	18/28	3
	8164	R.RAPQTGIVDECCFR.S	1708.79	-0.0147974	3	CID	0.00101292	0.901292	4.07589	0.528182	456.151	1	22/52	3
	8273	R.GFYFNKPTGYGSSSR.R	1667.78	-0.0101587	3	CID	2.61621e-06	0.938753	4.03622	0.695806	650.924	1	26/56	3
	8283	R.GFYFNKPTGYGSSSR.R	1667.78	-0.00752077	2	CID	1.20319e-08	0.946741	4.11221	0.580864	528.217	1	19/28	3
	8294	R.RAPQTGIVDECCFR.S	1708.79	-0.0147974	3	CID	0.000949416	0.902571	3.76131	0.539034	582.296	1	23/52	3
	8402	R.GFYFNKPTGYGSSSR.R	1667.78	-0.00979252	3	CID	5.84397e-05	0.884449	3.12314	0.571559	683.713	1	25/56	3
	8413	R.GFYFNKPTGYGSSSR.R	1667.78	-0.00849733	2	CID	4.02073e-06	0.92614	3.95596	0.543682	434.517	1	17/28	3
	8422	R.RAPQTGIVDECCFR.S	1708.79	-0.0138819	3	CID	0.000131	0.78635	3.52389	0.422005	316.23	1	19/52	3
	8531	R.GFYFNKPTGYGSSSR.R	1667.78	-0.010708	3	CID	2.62293e-06	0.930397	3.79784	0.734549	577.191	1	25/56	3
	8540	R.GFYFNKPTGYGSSSR.R	1667.78	-0.00849733	2	CID	9.58175e-07	0.879529	3.36954	0.624561	331.599	1	14/28	3
	8548	R.RAPQTGIVDECCFR.S	1708.79	-0.0151636	3	CID	0.00073223	0.819786	2.87531	0.466364	614.626	1	22/52	3
	8673	R.GFYFNKPTGYGSSSR.R	1667.78	-0.010708	3	CID	3.0786e-07	0.890794	3.40285	0.642523	536.557	1	23/56	3
	8681	R.GFYFNKPTGYGSSSR.R	1667.78	-0.00715456	2	CID	0.00042418	0.689881	3.12428	0.443617	224.514	1	11/28	3
	8806	R.GFYFNKPTGYGSSSR.R	1667.78	-0.00997562	3	CID	9.08332e-07	0.912126	3.92957	0.542011	661.908	1	24/56	3
	8828	R.RAPQTGIVDECCFR.S	1708.79	-0.0136988	3	CID	0.000650465	0.829093	3.22338	0.41551	640.07	1	21/52	3
	8933	R.GFYFNKPTGYGSSSR.R	1667.78	-0.010708	3	CID	7.9033e-05	0.680198	3.0341	0.363945	402.519	1	19/56	3
	8954	R.RAPQTGIVDECCFR.S	1708.79	-0.000148963	3	CID	0.00126497	0.871208	3.78207	0.511647	598.842	1	18/52	3
	9313	R.GFYFNKPTGYGSSSR.R	1667.78	-0.0125391	3	CID	0.000115268	0.477904	2.50819	0.463746	177.022	1	15/56	3
	9337	R.RAPQTGIVDECCFR.S	1708.79	-0.0142481	3	CID	3.41579e-05	0.902126	3.64116	0.51071	780.297	1	22/52	3
	9796	R.GFYFNKPTGYGSSSR.R	1667.78	-0.0105249	3	CID	0.00409487	0.529473	2.50736	0.365527	333.162	1	18/56	3
	12005	R.RLEM*YCAPLKPAK.S	1592.83	-0.0124487	3	CID	0.00274895	0.469556	2.75804	0.286997	272.019	1	15/48	3
	12232	R.RLEM*YCAPLKPAK.S	1592.83	-0.0137304	3	CID	0.000419128	0.306422	2.53595	0.112037	226.862	1	17/48	3
	12339	R.RLEM*YCAPLKPAK.S	1592.83	-0.0139135	3	CID	0.00460554	0.617167	2.58657	0.305072	444.271	1	19/48	3
	12841	R.RLEM*YCAPLKPAK.S	1592.83	-0.0133642	3	CID	0.000127599	0.732275	2.94089	0.380204	533.547	1	18/48	3
	13193	R.RAPQTGIVDECCFR.S	1708.79	-0.0144312	3	CID	0.00901137	0.640725	2.6519	0.427469	262.918	1	19/52	3
8	PREDICTED: similar to C4A protein isoform 1 [Homo sapiens]						8.80795e-11	8.47261	100.218		192754	239740684	15 (15 0 0 0 0)
	2785	K.LGQYASPTAK.R	1035.55	-0.00764284	2	CID	3.71119e-06	0.936938	3.32491	0.396071	968.417	1	15/18	3
	4098	K.VLSLAQEQVGGSPEK.L	1541.82	-0.00813112	2	CID	4.29273e-06	0.970277	4.36142	0.579376	1566.45	1	19/28	3
[truncated: 366 more rows]

## Sheet: Sample13
	Reference						P (pro)	Sf	Score	Coverage	MW	Accession	Peptide (Hits)
[truncated: 469 more rows]

[truncated: 31 more sheets: Sample14, Sample15, Sample17, Sample18, Sample19, Sample20, Sample21, Sample22, Sample23, Sample25, Sample26, Sample27, Sample28, Sample29, Sample31, Sample32, Sample33, Sample34, Sample35, Sample36 …]
