# Supplementary material for: Proteomic analysis of cerebrospinal fluid from children with central nervous system tumors identifies candidate proteins relating to tumor metastatic spread
Source: Oncotarget. 2017 May 3;8(28):46177–90. doi: 10.18632/oncotarget.17579 (PMC5542258; doi:10.18632/oncotarget.17579)
Supplement: Supplementary file 3 [file oncotarget-08-46177-s003.xlsx]

## Sheet: matrix
Supplementary Data 2: Spectral count of the 558 identified proteins
Sample number				1	13	14	15	17	18	19	2	20	21	22	31	32	33	34	35	36	37	38	39	4	41	42	43	44	5	6	11	23	25	26	27	28	29	45	46	49	50	7	8
	Identified Proteins (559, including Trypsin enzime )	Accession Number	Molecular Weight	Spectral count	Spectral count	Spectral count	Spectral count	Spectral count	Spectral count	Spectral count	Spectral count	Spectral count	Spectral count	Spectral count	Spectral count	Spectral count	Spectral count	Spectral count	Spectral count	Spectral count	Spectral count	Spectral count	Spectral count	Spectral count	Spectral count	Spectral count	Spectral count	Spectral count	Spectral count	Spectral count	Spectral count	Spectral count	Spectral count	Spectral count	Spectral count	Spectral count	Spectral count	Spectral count	Spectral count	Spectral count	Spectral count	Spectral count	Spectral count
END OF FILE1	albumin preproprotein [Homo sapiens]	gi|4502027|ref|NP_000468.1|	69 kDa	83	105	106	102	78	127	87	68	76	109	59	84	62	127	82	136	72	102	67	110	21	108	73	156	118	87	97	82	55	48	49	62	61	72	49	32	70	50	73	91
2	insulin-like growth factor 1 isoform 1 preproprotein [Homo sapiens]	gi|163659899|ref|NP_001104753.1|	18 kDa	16	76	78	84	21	50	39	16	50	37	43	45	35	63	52	42	0	38	29	43	5	68	49	66	54	35	59	45	40	28	23	54	42	79	34	27	37	24	47	68
3	clusterin isoform 1 [Homo sapiens]	gi|42716297|ref|NP_001822.2|	58 kDa	15	54	36	39	29	30	21	11	19	26	36	28	24	26	31	32	22	23	21	20	0	19	12	25	20	16	30	20	40	17	17	26	20	45	19	18	18	16	24	14
4	cystatin C precursor [Homo sapiens]	gi|4503107|ref|NP_000090.1|	16 kDa	40	17	19	15	23	15	13	10	9	9	13	13	14	18	36	74	22	7	23	16	4	11	9	24	9	6	16	39	15	5	6	13	14	14	16	20	11	10	20	10
5	PREDICTED: similar to complement component C3, partial [Homo sapiens]	gi|169218213|ref|XP_001719515.1|	145 kDa	26	4	16	12	4	16	13	5	12	9	4	16	11	60	22	31	12	65	9	19	1	20	6	33	20	2	12	12	3	6	3	2	18	10	4	5	7	9	1	2
6	apolipoprotein E precursor [Homo sapiens]	gi|4557325|ref|NP_000032.1|	36 kDa	19	13	13	15	12	9	9	13	7	17	12	19	11	19	18	21	13	7	15	10	2	9	6	18	6	7	12	23	22	12	8	12	7	24	8	7	9	8	7	7
7	PREDICTED: similar to C4A protein isoform 1 [Homo sapiens]	gi|239740684|ref|XP_002343973.1|	193 kDa	25	8	16	15	3	6	15	10	17	9	7	7	10	47	15	29	11	31	9	16	1	12	10	32	14	7	13	17	4	3	1	3	12	5	3	6	8	3	5	4
8	apolipoprotein A-I preproprotein [Homo sapiens]	gi|4557321|ref|NP_000030.1|	31 kDa	23	8	7	18	9	15	8	4	11	10	6	10	5	66	13	31	5	43	4	12	2	16	3	24	18	5	12	11	3	6	4	8	6	4	6	1	6	1	1	4
9	apolipoprotein D precursor [Homo sapiens]	gi|4502163|ref|NP_001638.1|	21 kDa	12	11	16	9	6	14	14	8	8	12	13	11	8	9	11	16	7	11	13	16	2	9	8	20	17	7	8	16	15	6	8	9	10	22	15	10	7	5	5	6
10	prostaglandin H2 D-isomerase [Homo sapiens]	gi|32171249|ref|NP_000945.3|	21 kDa	14	12	12	9	8	13	9	7	8	7	10	8	8	7	14	16	9	7	10	8	2	7	7	21	8	6	6	12	12	5	8	5	8	14	9	6	5	8	12	13
11	insulin-like growth factor binding protein 7 [Homo sapiens]	gi|4504619|ref|NP_001544.1|	29 kDa	13	8	9	14	10	8	6	4	8	13	4	9	5	24	8	24	7	22	10	11	0	14	7	21	10	4	8	3	1	0	2	2	0	1	2	0	4	1	0	0
12	gelsolin isoform b [Homo sapiens]	gi|189083772|ref|NP_001121134.1|	81 kDa	4	8	6	6	12	11	11	3	7	6	10	3	7	11	8	17	8	9	6	11	0	8	4	13	8	8	8	12	8	6	8	7	7	10	10	5	4	2	6	4
13	transthyretin precursor [Homo sapiens]	gi|4507725|ref|NP_000362.1|	16 kDa	5	9	7	10	4	8	7	13	9	5	6	4	6	6	5	5	7	5	8	12	1	7	9	7	5	8	11	11	9	3	10	8	5	6	5	4	8	8	9	8
14	complement factor H isoform a precursor [Homo sapiens]	gi|62739186|ref|NP_000177.2|	139 kDa	23	3	3	5	1	6	2	2	5	1	0	1	3	18	3	21	4	14	2	8	3	6	3	16	5	2	2	4	1	2	0	1	3	1	3	2	1	1	0	0
15	VGF nerve growth factor inducible precursor [Homo sapiens]	gi|17136078|ref|NP_003369.2|	67 kDa	12	1	2	3	11	1	0	2	1	1	3	3	3	8	18	21	3	0	8	3	0	6	0	9	1	1	1	9	2	1	0	2	5	4	6	7	0	1	3	1
16	serine proteinase inhibitor, clade A, member 1 [Homo sapiens]	gi|50363217|ref|NP_000286.3|	47 kDa	5	4	4	3	4	7	6	3	6	3	5	7	4	7	6	9	3	6	4	10	0	8	7	8	4	3	2	6	3	3	7	4	5	5	2	2	11	6	3	3
17	transferrin [Homo sapiens]	gi|4557871|ref|NP_001054.1|	77 kDa	10	6	5	2	4	3	1	5	2	2	3	4	2	14	6	9	7	10	8	5	0	6	2	7	8	1	1	7	6	1	2	2	4	4	2	3	4	3	3	3
18	PREDICTED: similar to complement component 3 [Homo sapiens]	gi|169214179|ref|XP_001724196.1|	45 kDa	14	2	2	3	1	3	3	1	4	2	1	2	2	18	4	17	2	29	3	4	0	5	2	11	4	2	3	4	0	1	0	0	2	2	1	2	2	1	1	1
19	fibronectin 1 isoform 6 preproprotein [Homo sapiens]	gi|47132549|ref|NP_997639.1|	240 kDa	9	8	9	7	9	7	8	6	5	6	6	3	6	9	6	8	6	7	11	7	0	6	0	4	6	3	5	7	5	1	2	3	3	5	4	3	5	3	6	2
20	insulin-like growth factor binding protein 2, 36kDa [Homo sapiens]	gi|55925576|ref|NP_000588.2|	35 kDa	10	4	5	4	6	4	8	2	4	6	2	4	4	6	12	15	6	3	4	4	0	4	3	10	4	4	7	4	3	3	3	1	3	5	3	1	3	3	4	1
21	Trypsin_porcine	Trypsin_porcine	24 kDa	2	7	7	12	3	9	4	5	5	4	5	3	4	7	6	6	5	5	6	6	1	7	5	6	5	8	9	7	4	3	4	5	4	5	7	5	5	5	7	12
22	serine (or cysteine) proteinase inhibitor, clade F (alpha-2 antiplasmin, pigment epithelium derived factor), member 1 [Homo sapiens]	gi|39725934|ref|NP_002606.3|	46 kDa	10	7	7	3	6	4	5	6	8	4	8	4	5	6	6	11	8	4	8	5	0	6	7	5	4	4	4	6	6	2	4	2	6	4	3	2	7	4	7	3
23	apolipoprotein A-II preproprotein [Homo sapiens]	gi|4502149|ref|NP_001634.1|	11 kDa	4	2	1	5	2	5	2	0	1	1	0	5	2	16	5	11	2	16	2	8	1	5	0	10	6	0	2	1	0	0	0	4	2	1	1	0	2	0	0	1
24	PREDICTED: hypothetical protein XP_002348153 [Homo sapiens]	gi|239752152|ref|XP_002348153.1|	28 kDa	5	1	4	2	2	3	3	2	6	2	0	1	0	13	1	12	1	12	1	6	0	6	1	7	6	3	3	1	1	0	1	1	0	0	1	0	0	1	0	0
25	apolipoprotein C-III precursor [Homo sapiens]	gi|4557323|ref|NP_000031.1|	11 kDa	12	2	3	5	5	4	2	2	3	4	2	1	2	27	2	10	2	28	1	2	2	4	1	9	3	2	2	2	1	2	1	0	1	1	1	1	1	1	1	1
26	amyloid precursor-like protein 1 isoform 1 precursor [Homo sapiens]	gi|67782338|ref|NP_001019978.1|	72 kDa	2	1	1	0	3	0	2	1	0	1	1	3	1	2	9	3	3	0	6	1	0	2	4	2	1	0	1	7	2	0	1	0	4	5	3	2	1	2	1	1
27	PREDICTED: similar to immunoglobulin lambda-like polypeptide 1 [Homo sapiens]	gi|239752604|ref|XP_002348298.1|	53 kDa	5	3	6	4	3	3	5	1	4	1	3	6	2	7	3	11	2	7	4	6	2	7	1	5	6	5	0	5	2	2	2	4	2	4	2	1	3	2	3	1
28	proprotein convertase subtilisin/kexin type 1 inhibitor precursor [Homo sapiens]	gi|7019519|ref|NP_037403.1|	27 kDa	3	5	4	3	6	4	1	3	3	7	6	3	2	2	4	6	5	3	4	4	1	2	2	3	0	3	4	4	5	3	2	3	4	4	4	5	3	4	2	2
29	chemokine (C-X-C motif) ligand 12 (stromal cell-derived factor 1) isoform alpha [Homo sapiens]	gi|40316924|ref|NP_954637.1|	10 kDa	3	4	4	3	1	2	2	2	2	2	3	2	3	2	1	3	1	3	3	2	0	2	2	1	2	3	3	4	4	2	5	4	5	3	3	3	5	4	6	5
30	fibrinogen, alpha polypeptide isoform alpha-E preproprotein [Homo sapiens]	gi|4503689|ref|NP_000499.1|	95 kDa	9	1	2	0	1	4	2	0	2	0	0	1	1	0	1	14	0	8	0	4	0	4	0	7	2	1	2	1	0	0	0	1	0	0	0	0	0	0	0	0
31	vitronectin precursor [Homo sapiens]	gi|88853069|ref|NP_000629.3|	54 kDa	8	3	2	5	2	6	1	2	1	1	0	3	0	13	4	7	4	8	1	5	0	7	1	9	4	1	1	2	0	1	4	0	1	0	0	0	0	0	0	0
32	apolipoprotein A-IV precursor [Homo sapiens]	gi|71773110|ref|NP_000473.2|	45 kDa	7	3	3	0	1	2	1	0	3	1	1	1	0	22	4	6	1	18	2	3	0	1	1	5	2	1	2	2	1	1	1	0	0	1	1	2	3	0	1	0
33	pancreatic ribonuclease precursor [Homo sapiens]	gi|38201682|ref|NP_937875.1|	18 kDa	9	0	0	0	0	0	0	0	0	0	0	0	0	3	4	11	0	0	0	0	0	1	0	8	0	0	0	0	0	0	0	0	0	0	0	1	0	0	0	0
34	vitamin D-binding protein precursor [Homo sapiens]	gi|32483410|ref|NP_000574.2|	53 kDa	2	1	1	1	0	3	1	2	3	1	1	2	2	2	1	3	3	3	1	1	0	1	1	2	0	0	2	2	0	0	1	1	0	0	2	1	1	2	0	0
35	apolipoprotein H precursor [Homo sapiens]	gi|153266841|ref|NP_000033.2|	38 kDa	9	0	0	2	0	1	1	0	1	0	0	1	0	12	2	9	1	9	0	1	0	1	0	11	2	2	0	2	0	0	0	0	0	0	0	0	0	0	0	0
36	EGF-containing fibulin-like extracellular matrix protein 1 precursor [Homo sapiens]	gi|9665262|ref|NP_004096.2|	55 kDa	2	3	4	2	2	3	3	3	3	2	1	2	3	0	3	2	5	0	2	0	0	3	3	1	2	2	2	3	3	1	2	1	1	2	4	1	1	3	1	1
37	C-type lectin domain family 3, member B [Homo sapiens]	gi|156627579|ref|NP_003269.2|	23 kDa	2	2	2	2	2	1	0	1	1	1	2	2	1	2	4	5	5	3	4	5	0	3	0	6	3	1	1	3	0	1	0	2	0	0	2	3	2	2	1	2
38	complement component 4 binding protein, alpha chain precursor [Homo sapiens]	gi|4502503|ref|NP_000706.1|	67 kDa	14	0	0	2	0	1	2	0	0	0	0	1	0	31	1	21	0	28	0	5	0	5	0	16	4	0	0	2	0	0	0	0	0	0	0	0	0	0	0	0
39	complement factor B preproprotein [Homo sapiens]	gi|67782358|ref|NP_001701.2|	86 kDa	5	1	2	1	2	3	2	2	1	1	1	2	3	8	4	7	3	5	0	3	0	2	0	8	4	1	2	0	0	0	2	0	3	0	0	0	3	0	1	1
40	fibulin 1 isoform C precursor [Homo sapiens]	gi|34734062|ref|NP_001987.2|	74 kDa	7	1	0	2	1	1	0	2	0	1	1	1	1	3	3	3	1	1	2	3	0	2	1	1	0	2	3	1	2	0	1	0	0	0	3	1	0	2	0	1
41	alpha 2 globin [Homo sapiens]	gi|4504345|ref|NP_000508.1|	15 kDa	3	0	0	5	0	0	0	0	1	1	0	0	0	7	0	0	0	4	0	0	0	0	6	4	0	0	47	0	0	0	0	0	0	3	0	0	0	0	0	0
42	keratin 1 [Homo sapiens]	gi|119395750|ref|NP_006112.3|	66 kDa	2	0	0	1	0	0	0	39	0	0	0	0	0	1	0	1	0	11	5	1	0	0	0	8	1	10	2	3	5	0	0	0	0	0	0	2	2	2	0	0
43	insulin-like growth factor 2 isoform 2 [Homo sapiens]	gi|189083846|ref|NP_001121070.1|	26 kDa	2	3	3	3	2	4	5	2	4	3	4	3	4	2	4	4	3	1	3	4	1	3	2	4	4	2	1	2	3	1	1	2	2	4	2	2	2	2	3	1
44	lysozyme precursor [Homo sapiens]	gi|4557894|ref|NP_000230.1|	17 kDa	5	2	3	2	2	3	3	2	3	2	3	2	1	4	3	6	1	3	1	4	1	3	2	7	2	1	4	4	1	2	1	2	7	2	0	0	1	0	1	0
45	fibronectin 1 isoform 7 preproprotein [Homo sapiens]	gi|47132547|ref|NP_473375.2|	74 kDa	3	1	3	0	1	2	2	2	3	1	1	2	2	4	2	3	2	2	4	3	0	2	0	3	1	2	1	4	0	0	0	0	1	1	1	2	0	0	1	0
46	complement component 7 precursor [Homo sapiens]	gi|45580688|ref|NP_000578.2|	94 kDa	2	0	1	2	0	1	0	2	2	1	0	1	0	2	2	3	0	2	2	4	0	2	0	3	2	4	3	2	0	0	0	0	1	2	2	0	1	0	0	0
47	beta globin [Homo sapiens]	gi|4504349|ref|NP_000509.1|	16 kDa	2	0	0	3	1	0	2	0	4	2	0	0	0	3	0	0	0	4	1	1	0	1	5	3	0	1	46	1	1	0	0	0	0	2	0	1	0	0	2	0
48	serpin peptidase inhibitor, clade A, member 3 precursor [Homo sapiens]	gi|50659080|ref|NP_001076.2|	48 kDa	3	1	3	1	0	2	3	3	3	1	0	2	0	2	3	4	2	5	2	4	0	4	3	3	2	0	3	3	1	0	1	0	3	0	3	0	4	1	1	0
49	complement component 1, r subcomponent [Homo sapiens]	gi|66347875|ref|NP_001724.3|	80 kDa	12	0	0	0	0	0	0	0	0	0	0	0	0	7	0	14	0	12	0	1	0	0	0	2	0	0	0	0	0	0	0	0	0	0	0	0	0	0	0	0
50	apolipoprotein B precursor [Homo sapiens]	gi|105990532|ref|NP_000375.2|	516 kDa	0	0	0	0	0	0	0	0	0	0	0	0	0	38	0	2	0	54	0	0	0	0	0	0	0	0	0	0	0	0	0	0	0	0	0	0	0	0	0	0
51	complement component 1, q subcomponent, C chain precursor [Homo sapiens]	gi|166235903|ref|NP_001107573.1|	26 kDa	1	0	1	1	0	2	2	1	2	2	0	0	2	6	3	7	1	6	2	2	0	1	0	2	1	1	1	2	1	1	1	0	3	1	1	2	2	0	0	0
52	complement component 1, s subcomponent precursor [Homo sapiens]	gi|41393602|ref|NP_958850.1|	77 kDa	13	0	0	1	0	0	0	0	0	0	0	0	0	4	2	13	1	11	0	1	0	1	0	2	0	1	2	1	0	0	0	0	0	0	0	0	0	0	0	0
53	kininogen 1 isoform 1 [Homo sapiens]	gi|156231037|ref|NP_001095886.1|	72 kDa	3	0	0	1	0	0	2	1	1	1	0	0	0	5	0	3	1	3	0	1	0	2	1	1	2	0	0	0	0	0	0	1	0	0	0	0	1	0	0	0
54	apolipoprotein C-II precursor [Homo sapiens]	gi|32130518|ref|NP_000474.2|	11 kDa	5	1	1	1	1	0	0	0	1	0	0	0	0	5	1	3	0	9	0	1	0	1	0	2	0	1	2	1	0	1	0	0	0	1	0	0	0	0	0	0
55	fibrinogen, gamma chain isoform gamma-A precursor [Homo sapiens]	gi|70906437|ref|NP_000500.2|	49 kDa	5	2	1	1	0	2	5	1	2	1	0	1	2	1	1	4	1	1	1	0	0	4	0	1	6	2	2	1	1	0	1	2	1	0	1	0	0	0	0	0
56	inter-alpha (globulin) inhibitor H4 [Homo sapiens]	gi|31542984|ref|NP_002209.2|	103 kDa	9	0	1	0	0	1	0	0	0	0	0	0	0	5	0	4	0	7	0	1	0	3	0	7	1	0	0	1	0	0	0	0	0	0	0	0	0	0	0	0
57	fibrinogen, beta chain preproprotein [Homo sapiens]	gi|70906435|ref|NP_005132.2|	56 kDa	4	1	1	1	1	3	5	0	2	2	0	2	2	1	1	4	2	1	2	4	0	3	0	2	1	0	2	2	1	0	1	1	0	2	1	0	1	1	0	0
58	alpha 1 type XVIII collagen isoform 1 precursor [Homo sapiens]	gi|110611235|ref|NP_085059.2|	154 kDa	6	1	1	2	1	1	2	0	1	1	2	2	2	1	4	8	2	3	2	0	0	2	0	3	1	1	2	4	1	1	0	1	1	1	1	2	0	0	0	0
59	hemopexin precursor [Homo sapiens]	gi|11321561|ref|NP_000604.1|	52 kDa	3	0	0	0	0	0	0	0	0	0	0	0	0	7	1	8	1	4	0	1	1	2	0	5	1	0	0	1	0	1	1	0	0	0	1	0	0	0	1	1
60	complement component 1, q subcomponent, B chain precursor [Homo sapiens]	gi|87298828|ref|NP_000482.3|	27 kDa	8	1	1	1	0	0	0	1	1	1	0	0	1	4	2	5	0	6	0	1	0	2	1	1	1	2	1	1	0	0	0	0	3	1	1	1	0	1	0	0
61	alpha-2-HS-glycoprotein [Homo sapiens]	gi|156523970|ref|NP_001613.2|	39 kDa	2	2	1	1	0	0	2	2	1	1	1	1	0	6	1	1	0	2	2	2	0	1	0	2	0	2	1	2	0	1	0	0	0	0	2	0	1	2	0	0
62	keratin 10 [Homo sapiens]	gi|195972866|ref|NP_000412.3|	59 kDa	2	0	1	1	0	0	0	26	0	2	1	1	0	1	1	2	1	2	1	0	0	1	0	1	2	7	2	1	0	0	0	0	0	0	1	2	1	1	0	0
63	dickkopf homolog 3 precursor [Homo sapiens]	gi|40548389|ref|NP_056965.3|	38 kDa	1	1	1	0	0	3	1	0	2	0	1	1	2	0	3	2	1	0	2	2	0	1	0	1	1	0	0	3	2	0	1	2	2	3	3	1	1	2	1	2
64	glyceraldehyde-3-phosphate dehydrogenase [Homo sapiens]	gi|7669492|ref|NP_002037.2|	36 kDa	3	0	3	2	0	0	1	2	0	2	0	0	0	1	0	1	2	2	1	0	0	1	1	1	1	0	1	2	1	0	1	0	2	2	1	2	0	1	0	0
65	angiotensinogen preproprotein [Homo sapiens]	gi|4557287|ref|NP_000020.1|	53 kDa	1	4	1	1	0	2	0	0	2	2	4	2	1	2	1	0	2	1	3	1	0	1	2	0	2	1	0	3	4	0	2	1	2	5	2	2	1	1	0	0
66	CD14 antigen precursor [Homo sapiens]	gi|4557417|ref|NP_000582.1|	40 kDa	2	1	1	1	1	1	2	1	1	1	1	0	1	2	3	3	1	0	1	1	0	1	1	3	1	1	3	1	0	0	0	1	3	1	1	1	1	1	0	0
67	chromogranin B precursor [Homo sapiens]	gi|221316599|ref|NP_001810.2|	78 kDa	1	0	0	0	1	0	0	1	0	0	0	2	1	1	2	4	3	0	2	1	0	0	0	3	1	1	1	3	1	2	0	0	1	2	1	2	0	0	1	0
68	keratin 9 [Homo sapiens]	gi|55956899|ref|NP_000217.2|	62 kDa	0	0	1	0	0	0	0	27	0	0	0	0	0	0	0	0	0	12	2	0	0	0	0	3	0	3	0	1	1	0	0	0	0	0	0	0	1	0	0	1
69	alpha-2-macroglobulin precursor [Homo sapiens]	gi|66932947|ref|NP_000005.2|	163 kDa	3	0	1	0	0	0	1	0	0	0	0	0	1	13	2	10	1	10	1	0	0	0	0	3	1	0	0	0	0	0	0	0	0	0	0	0	0	0	0	0
70	complement component 9 precursor [Homo sapiens]	gi|4502511|ref|NP_001728.1|	63 kDa	1	0	0	0	0	1	0	0	0	0	0	1	0	1	3	0	1	2	0	2	0	1	0	2	0	0	0	1	0	0	0	0	1	0	0	0	0	0	0	0
71	insulin-like growth factor binding protein 4 precursor [Homo sapiens]	gi|62243290|ref|NP_001543.2|	28 kDa	3	0	0	1	0	0	0	0	0	0	0	0	0	1	0	4	0	0	0	1	1	1	0	4	0	0	0	0	0	0	0	0	0	0	0	0	0	0	0	0
72	keratin 6B [Homo sapiens]	gi|119703753|ref|NP_005546.2|	60 kDa	1	1	0	0	0	0	0	42	0	0	0	0	0	1	0	0	1	3	1	0	0	0	0	1	1	3	1	0	3	0	0	0	0	0	0	0	1	0	0	0
73	insulin-like growth factor binding protein 6 [Homo sapiens]	gi|11321593|ref|NP_002169.1|	25 kDa	5	0	0	0	0	0	0	0	0	0	0	0	0	0	0	3	0	1	0	0	0	1	0	3	0	0	1	0	0	0	0	0	0	1	0	0	0	0	0	0
74	histidine-rich glycoprotein precursor [Homo sapiens]	gi|4504489|ref|NP_000403.1|	60 kDa	5	0	0	0	0	0	0	0	0	0	0	0	0	7	1	7	0	7	0	0	0	1	0	4	2	0	0	0	0	0	0	0	0	0	0	0	0	0	0	0
75	VPS10 domain receptor protein SORCS 3 [Homo sapiens]	gi|18379346|ref|NP_055793.1|	136 kDa	2	1	0	1	2	0	0	0	0	0	1	0	1	1	2	4	1	0	0	1	0	1	0	2	0	0	3	3	0	1	0	0	0	0	0	0	1	0	0	0
76	family with sequence similarity 3, member C precursor [Homo sapiens]	gi|7661714|ref|NP_055703.1|	25 kDa	0	0	0	0	1	0	0	0	0	0	1	0	0	0	3	4	3	0	4	0	0	0	1	0	0	0	0	3	1	0	0	0	1	2	1	2	0	1	2	0
77	keratin 16 [Homo sapiens]	gi|24430192|ref|NP_005548.2|	51 kDa	0	0	0	0	0	0	0	29	0	0	0	0	0	0	0	0	0	2	0	0	0	0	0	0	0	0	0	0	1	0	0	0	0	0	0	0	0	0	0	0
78	prion protein preproprotein [Homo sapiens]	gi|4506113|ref|NP_000302.1|	28 kDa	1	2	1	0	1	1	1	0	1	1	0	1	1	2	2	2	1	0	2	1	0	1	1	2	1	1	1	2	0	1	0	1	1	1	1	2	1	1	0	2
79	coagulation factor II preproprotein [Homo sapiens]	gi|4503635|ref|NP_000497.1|	70 kDa	2	0	0	0	0	0	0	0	0	1	0	1	0	7	0	2	2	7	0	1	0	2	1	3	2	0	0	0	0	0	0	0	1	0	1	0	1	0	0	0
80	coagulation factor XII precursor [Homo sapiens]	gi|145275213|ref|NP_000496.2|	68 kDa	3	0	0	0	0	0	0	0	0	0	0	0	0	9	1	4	0	6	0	0	0	1	0	4	0	0	0	0	0	0	0	0	0	0	0	0	0	0	0	0
81	L-lactate dehydrogenase B [Homo sapiens]	gi|4557032|ref|NP_002291.1|	37 kDa	1	1	1	0	0	0	0	0	0	0	0	0	1	1	1	3	0	0	0	1	0	0	0	0	0	0	2	2	0	0	0	0	0	1	1	1	0	0	0	0
82	complement component 3 precursor [Homo sapiens]	gi|115298678|ref|NP_000055.2|	187 kDa	2	1	1	1	0	2	0	0	0	0	0	0	2	3	1	2	1	3	1	1	0	2	0	2	1	1	1	0	0	0	0	0	0	0	1	0	1	0	0	0
83	procollagen C-endopeptidase enhancer [Homo sapiens]	gi|157653329|ref|NP_002584.2|	48 kDa	4	0	0	0	0	0	0	1	0	0	0	0	0	0	2	5	2	1	0	0	0	0	0	3	0	2	1	0	0	0	0	0	0	0	0	0	0	0	0	0
84	calsyntenin 1 isoform 2 [Homo sapiens]	gi|57242755|ref|NP_055759.3|	109 kDa	1	0	0	0	0	0	0	0	0	0	0	0	1	0	1	0	2	0	3	0	0	0	0	0	0	0	1	1	1	0	1	0	1	1	0	0	2	1	0	0
85	cocaine- and amphetamine-regulated transcript [Homo sapiens]	gi|4757910|ref|NP_004282.1|	13 kDa	1	0	0	0	0	0	0	0	0	1	0	0	0	0	3	0	0	0	0	1	0	0	0	0	0	0	0	1	0	0	0	0	0	1	2	0	0	0	0	0
86	ribonuclease, RNase A family, 4 precursor [Homo sapiens]	gi|37577172|ref|NP_919412.1|	17 kDa	2	1	1	0	1	0	1	1	0	0	0	1	1	1	0	4	0	1	0	1	0	0	0	2	1	1	1	2	0	1	0	0	1	1	0	0	0	0	0	0
87	complement component 6 precursor [Homo sapiens]	gi|169636415|ref|NP_000056.2|	105 kDa	0	0	0	0	0	2	1	0	0	0	0	1	0	2	0	0	1	3	0	0	0	3	0	0	3	2	0	0	0	0	1	0	0	0	0	0	0	0	0	0
88	protein tyrosine phosphatase, receptor type, N polypeptide 2 isoform 2 precursor [Homo sapiens]	gi|194097438|ref|NP_570857.2|	110 kDa	1	0	0	0	1	0	0	0	0	0	1	1	0	0	1	2	0	0	1	1	0	0	0	0	0	0	1	1	1	0	0	0	0	0	0	1	0	0	0	1
89	prosaposin isoform a preproprotein [Homo sapiens]	gi|11386147|ref|NP_002769.1|	58 kDa	1	0	0	0	1	0	0	0	1	0	1	0	0	0	1	0	0	0	1	0	0	0	0	0	0	0	0	0	1	0	1	1	1	1	1	1	1	0	1	0
90	keratin 2 [Homo sapiens]	gi|47132620|ref|NP_000414.2|	65 kDa	2	0	1	1	0	0	0	14	0	1	1	1	1	0	0	0	1	2	1	1	0	0	1	1	1	4	1	1	1	1	0	1	1	0	0	1	0	1	0	0
91	serpin peptidase inhibitor, clade G, member 1 precursor [Homo sapiens]	gi|73858568|ref|NP_000053.2|	55 kDa	2	0	0	0	0	0	0	1	1	0	0	0	0	4	0	5	1	5	0	0	0	0	0	1	0	1	1	0	0	0	0	0	0	0	0	0	0	0	0	1
92	alpha 1 type I collagen preproprotein [Homo sapiens]	gi|110349772|ref|NP_000079.2|	139 kDa	5	1	1	1	0	1	0	0	0	0	0	0	0	0	3	8	1	0	0	1	0	2	0	2	0	1	0	0	0	0	0	0	0	0	0	0	0	0	0	0
93	amyloid beta A4 protein isoform d [Homo sapiens]	gi|209862833|ref|NP_001129488.1|	85 kDa	0	2	1	0	1	0	0	0	0	0	2	0	0	0	1	1	2	0	2	0	0	1	2	0	1	0	0	2	1	0	0	2	2	3	1	2	0	1	1	0
94	delta globin [Homo sapiens]	gi|4504351|ref|NP_000510.1|	16 kDa	1	0	0	1	0	0	0	0	1	2	0	0	0	3	0	0	0	1	0	0	0	0	1	2	0	0	22	0	0	0	0	0	0	1	0	0	0	0	0	0
95	secretogranin V isoform 2 [Homo sapiens]	gi|4506917|ref|NP_003011.1|	24 kDa	1	1	0	0	1	0	0	0	0	0	0	1	0	1	4	2	1	0	1	1	0	1	0	1	0	0	1	1	1	0	0	0	1	1	3	2	0	0	0	0
96	complement component 5 preproprotein [Homo sapiens]	gi|38016947|ref|NP_001726.2|	188 kDa	0	0	0	0	0	0	0	0	0	0	0	0	0	2	0	1	0	1	0	1	0	1	0	0	0	0	0	0	0	0	0	0	0	0	0	0	0	0	0	0
97	chitinase 3-like 1 [Homo sapiens]	gi|144226251|ref|NP_001267.2|	43 kDa	0	0	2	0	0	1	0	0	0	1	0	0	0	0	0	1	0	0	0	1	1	0	0	1	0	2	2	2	0	0	0	0	2	0	0	1	0	0	0	0
98	tissue inhibitor of metalloproteinase 1 precursor [Homo sapiens]	gi|4507509|ref|NP_003245.1|	23 kDa	4	0	0	0	0	0	0	1	0	0	1	0	1	0	1	4	0	0	1	3	0	1	0	0	1	1	1	1	0	0	0	0	0	1	0	1	0	0	0	0
99	PREDICTED: hypothetical protein XP_002343463 [Homo sapiens]	gi|239745424|ref|XP_002343463.1|	17 kDa	0	0	1	1	0	0	0	0	1	1	0	0	0	0	0	0	0	0	0	0	0	0	0	0	0	0	0	0	1	0	0	0	0	1	0	0	0	0	0	0
100	protein S, alpha preproprotein [Homo sapiens]	gi|192447438|ref|NP_000304.2|	75 kDa	2	0	0	0	0	0	0	1	0	0	0	0	0	6	0	4	0	7	0	0	0	0	0	4	0	0	0	0	0	0	0	0	0	1	0	0	0	0	0	0
101	pro-platelet basic protein precursor [Homo sapiens]	gi|4505981|ref|NP_002695.1|	14 kDa	4	0	0	0	0	0	0	0	0	0	0	0	0	15	0	0	0	21	0	0	0	0	0	1	0	0	0	0	0	0	0	0	0	0	0	0	0	0	0	0
102	Ly-6 neurotoxin-like protein 1 isoform c [Homo sapiens]	gi|29294641|ref|NP_803252.1|	13 kDa	0	1	1	0	0	0	1	1	0	1	0	1	1	1	2	2	1	0	0	1	1	0	0	1	0	1	1	2	1	1	1	0	1	1	0	1	0	0	1	0
103	secretogranin II precursor [Homo sapiens]	gi|68160947|ref|NP_003460.2|	71 kDa	1	0	1	0	0	0	0	1	0	1	0	1	1	0	2	3	1	0	2	0	0	1	0	0	0	0	0	1	1	0	0	0	1	1	3	1	0	1	1	0
104	orosomucoid 1 precursor [Homo sapiens]	gi|167857790|ref|NP_000598.2|	24 kDa	3	0	0	0	0	0	0	0	0	0	0	0	0	4	0	4	0	2	0	1	0	1	0	2	0	0	0	2	0	0	0	0	0	0	0	0	0	0	0	0
105	apolipoprotein C-I precursor [Homo sapiens]	gi|4502157|ref|NP_001636.1|	9 kDa	2	0	0	0	0	0	0	0	0	0	0	0	0	6	0	1	0	4	0	0	0	0	0	1	0	0	0	0	0	0	0	0	0	0	0	0	0	0	0	0
106	complement component 8, beta polypeptide preproprotein [Homo sapiens]	gi|4557391|ref|NP_000057.1|	67 kDa	0	0	0	0	0	0	0	0	0	0	0	0	0	2	0	2	0	4	0	0	0	1	0	2	0	0	0	0	0	0	0	0	0	0	0	0	0	0	0	0
107	plasminogen [Homo sapiens]	gi|4505881|ref|NP_000292.1|	91 kDa	1	0	0	0	0	1	0	0	0	0	0	0	0	2	0	1	0	3	0	1	0	1	0	0	1	0	0	0	0	0	0	0	0	0	0	0	0	0	0	0
108	GM2 ganglioside activator precursor [Homo sapiens]	gi|39995109|ref|NP_000396.2|	21 kDa	1	0	0	0	0	0	0	0	0	0	0	0	0	0	1	1	1	0	0	0	0	0	0	0	0	0	0	2	0	0	0	0	0	0	1	0	0	0	0	0
109	ATPase, H+ transporting, lysosomal accessory protein 2 [Homo sapiens]	gi|15011918|ref|NP_005756.2|	39 kDa	1	0	0	0	0	0	0	0	0	0	0	0	0	1	1	0	0	0	0	0	0	0	0	0	0	0	0	0	0	0	0	0	0	1	0	0	0	0	0	0
110	forkhead-associated (FHA) phosphopeptide binding domain 1 [Homo sapiens]	gi|190341068|ref|NP_443161.1|	162 kDa	0	2	0	0	0	0	0	0	0	0	0	0	0	0	0	0	0	0	0	0	0	0	0	0	0	0	0	0	0	0	0	0	0	0	0	0	0	0	0	0
111	titin isoform N2-B [Homo sapiens]	gi|110349715|ref|NP_003310.3|	2993 kDa	0	0	0	0	0	0	0	0	0	0	0	0	0	0	0	0	0	0	0	0	0	0	0	0	0	0	0	0	0	0	0	0	0	0	0	0	0	0	0	0
112	melanoma inhibitory activity [Homo sapiens]	gi|5729925|ref|NP_006524.1|	15 kDa	3	1	1	0	0	1	0	0	0	0	0	0	0	0	1	1	0	0	0	1	0	0	0	2	0	0	0	1	0	0	0	0	0	0	0	0	0	0	0	0
113	neuronal cell adhesion molecule isoform B precursor [Homo sapiens]	gi|81158224|ref|NP_005001.3|	131 kDa	0	0	0	0	1	0	0	0	0	0	0	0	0	0	0	0	2	0	1	0	0	0	0	0	0	0	0	2	1	0	0	0	0	0	1	2	0	0	0	0
114	epsilon globin [Homo sapiens]	gi|4885393|ref|NP_005321.1|	16 kDa	0	0	0	3	0	0	0	0	1	1	0	0	0	2	0	0	0	1	0	1	0	0	2	1	0	0	8	0	0	0	1	0	0	0	0	0	0	0	0	0
115	heparin cofactor II precursor [Homo sapiens]	gi|73858566|ref|NP_000176.2|	57 kDa	0	0	1	0	0	0	0	0	0	0	0	0	0	1	0	1	1	0	0	0	0	0	0	1	0	0	0	0	0	0	0	0	0	0	0	0	0	0	1	0
116	haptoglobin-related protein [Homo sapiens]	gi|45580723|ref|NP_066275.3|	39 kDa	2	0	0	0	0	0	0	0	0	0	0	1	1	3	0	1	0	2	1	0	1	1	0	0	0	0	0	1	0	0	0	0	0	0	0	0	1	0	0	0
117	serum amyloid P component precursor [Homo sapiens]	gi|4502133|ref|NP_001630.1|	25 kDa	2	0	0	0	0	0	0	0	0	0	0	0	0	7	0	1	0	9	0	0	0	1	0	2	0	0	0	0	0	0	0	0	0	0	0	0	0	0	0	0
118	complement component 1, q subcomponent, A chain precursor [Homo sapiens]	gi|7705753|ref|NP_057075.1|	26 kDa	2	1	1	0	0	0	0	0	1	0	0	0	0	1	1	2	0	2	0	1	0	0	0	1	0	0	1	0	0	0	0	0	0	0	0	1	0	0	0	0
119	plasma kallikrein B1 precursor [Homo sapiens]	gi|78191798|ref|NP_000883.2|	71 kDa	3	0	0	0	0	0	0	0	0	0	0	0	0	3	0	2	0	0	0	0	0	0	0	2	0	0	0	0	0	0	0	0	0	0	0	0	0	0	0	0
120	cell adhesion molecule with homology to L1CAM precursor [Homo sapiens]	gi|27894376|ref|NP_006605.2|	137 kDa	0	0	0	0	0	0	0	0	0	0	0	1	0	0	2	0	1	1	0	0	0	2	0	0	0	0	0	1	0	0	0	0	0	0	0	1	1	0	0	0
121	chondroadherin precursor [Homo sapiens]	gi|153251229|ref|NP_001258.2|	40 kDa	0	1	0	0	0	0	0	0	0	0	0	0	1	2	0	0	0	0	1	0	0	0	0	6	0	2	0	2	0	0	0	0	0	0	0	0	1	1	1	1
122	inter-alpha globulin inhibitor H2 polypeptide [Homo sapiens]	gi|70778918|ref|NP_002207.2|	106 kDa	2	0	0	0	0	0	0	0	0	0	0	0	0	3	0	2	0	3	0	1	0	0	0	0	1	0	0	0	0	0	0	0	0	0	0	0	0	0	0	0
123	osteoglycin preproprotein [Homo sapiens]	gi|14916498|ref|NP_148935.1|	34 kDa	0	0	0	1	0	0	0	0	0	0	1	1	1	0	0	1	0	0	1	1	0	0	0	0	0	0	0	0	1	0	0	0	0	0	1	0	1	0	0	0
124	UDP-GlcNAc:betaGal beta-1,3-N-acetylglucosaminyltransferase 1 [Homo sapiens]	gi|5802984|ref|NP_006867.1|	47 kDa	0	1	0	0	1	0	0	1	1	1	1	0	1	0	0	0	2	0	0	1	0	0	1	0	0	0	0	1	1	1	1	0	0	0	1	1	1	0	1	0
125	phospholipid transfer protein isoform b precursor [Homo sapiens]	gi|33356541|ref|NP_872617.1|	49 kDa	1	0	0	0	0	0	0	0	0	0	0	0	0	0	0	1	0	0	0	0	0	0	0	0	0	0	0	0	0	0	0	0	0	0	0	0	0	0	0	0
126	neural proliferation, differentiation and control, 1 [Homo sapiens]	gi|223029449|ref|NP_056207.3|	35 kDa	2	0	0	0	0	0	0	0	0	0	0	0	0	2	4	5	0	0	0	0	0	0	0	2	0	0	0	3	0	0	0	0	0	0	0	1	0	0	0	0
127	insulin-like growth factor binding protein-like 1 [Homo sapiens]	gi|56090548|ref|NP_001007564.1|	29 kDa	19	0	0	0	0	0	0	0	0	0	0	0	0	0	0	0	0	0	0	0	0	0	0	0	0	0	0	0	0	0	0	0	0	0	0	0	0	0	0	0
128	secretogranin III [Homo sapiens]	gi|19557645|ref|NP_037375.2|	53 kDa	0	0	0	0	0	0	0	0	0	0	0	0	1	0	1	0	0	0	0	0	0	0	0	0	0	0	0	1	0	0	0	0	0	1	0	0	0	0	0	0
129	glutathione peroxidase 3 precursor [Homo sapiens]	gi|6006001|ref|NP_002075.2|	26 kDa	2	0	1	0	0	0	1	0	1	0	0	0	0	1	0	2	0	2	0	0	0	0	0	0	1	0	0	0	1	0	0	0	0	0	0	0	0	0	0	0
130	L-lactate dehydrogenase A isoform 1 [Homo sapiens]	gi|5031857|ref|NP_005557.1|	37 kDa	1	0	0	0	0	0	0	0	0	0	0	0	0	0	0	3	0	0	0	0	0	0	0	0	0	0	1	1	0	0	0	0	1	1	0	0	0	0	0	0
131	dystroglycan 1 preproprotein [Homo sapiens]	gi|148539835|ref|NP_004384.2|	98 kDa	0	1	1	0	0	0	0	1	0	1	1	0	0	0	0	1	0	0	1	0	0	1	0	0	0	0	1	0	1	0	0	0	0	0	0	0	0	1	0	0
132	alpha 2 type I collagen [Homo sapiens]	gi|48762934|ref|NP_000080.2|	129 kDa	3	0	0	0	0	0	0	0	0	1	0	1	0	0	1	3	1	0	1	1	0	2	0	1	1	1	0	0	0	0	0	0	0	0	0	0	0	0	0	0
133	PREDICTED: hypothetical protein [Homo sapiens]	gi|169215489|ref|XP_001726348.1|	41 kDa	1	0	1	0	0	2	1	1	1	0	0	0	1	2	1	2	1	3	0	0	0	0	0	1	1	0	0	1	0	1	0	0	0	0	0	0	0	0	0	0
134	haptoglobin isoform 1 preproprotein [Homo sapiens]	gi|4826762|ref|NP_005134.1|	45 kDa	3	0	0	0	0	0	0	0	1	0	0	0	0	4	0	2	0	3	1	3	0	1	0	2	0	0	0	0	0	0	0	0	0	0	0	0	1	1	0	0
135	natriuretic peptide precursor C [Homo sapiens]	gi|13249346|ref|NP_077720.1|	13 kDa	0	0	0	0	0	1	0	0	1	0	1	0	0	0	1	0	1	0	1	0	0	0	0	1	0	0	0	0	0	1	0	0	0	1	0	0	0	0	0	0
136	spectrin repeat containing, nuclear envelope 1 isoform 1 [Homo sapiens]	gi|154277116|ref|NP_892006.2|	1011 kDa	0	0	0	0	0	0	0	0	0	0	0	0	0	0	0	0	0	0	0	0	0	0	0	0	0	0	0	0	0	0	0	0	0	0	0	0	0	0	0	0
137	platelet factor 4 (chemokine (C-X-C motif) ligand 4) [Homo sapiens]	gi|4505733|ref|NP_002610.1|	11 kDa	0	0	0	0	0	0	0	0	0	0	0	0	0	12	0	0	0	18	0	0	0	0	0	0	0	0	0	0	0	0	0	0	0	0	0	0	0	0	0	0
138	secretogranin V isoform 1 [Homo sapiens]	gi|221139785|ref|NP_001138229.1|	24 kDa	1	0	0	0	1	1	0	0	0	0	1	1	0	1	0	1	0	0	1	0	0	1	0	1	0	0	0	1	1	1	0	1	1	1	1	1	0	1	1	0
139	actin, gamma 2 propeptide [Homo sapiens]	gi|4501889|ref|NP_001606.1|	42 kDa	1	0	0	0	0	0	1	0	1	0	0	0	0	1	1	1	0	1	0	0	0	1	0	1	0	0	1	7	0	0	0	0	1	0	0	0	0	0	0	0
140	inter-alpha (globulin) inhibitor H1 [Homo sapiens]	gi|156119625|ref|NP_002206.2|	101 kDa	1	0	0	0	0	0	0	0	0	0	0	1	0	7	0	1	0	5	0	0	0	0	0	2	0	0	0	0	0	0	0	0	0	0	0	0	0	0	0	0
141	apolipoprotein M [Homo sapiens]	gi|22091452|ref|NP_061974.2|	21 kDa	0	0	0	0	0	0	0	0	0	0	0	0	0	0	0	1	0	0	0	0	0	0	0	0	0	0	0	0	0	0	0	0	0	0	0	0	0	0	0	0
142	ceruloplasmin precursor [Homo sapiens]	gi|4557485|ref|NP_000087.1|	122 kDa	0	0	0	0	0	0	0	1	0	0	0	0	0	0	0	1	1	1	0	0	0	1	0	0	0	0	0	1	0	0	0	0	1	0	0	0	0	0	0	0
143	protein tyrosine phosphatase, receptor type, N polypeptide 2 isoform 1 precursor [Homo sapiens]	gi|194097440|ref|NP_002838.2|	111 kDa	0	0	0	0	0	0	0	0	0	0	0	0	0	1	2	2	0	0	1	0	0	0	0	2	0	0	0	2	0	0	0	0	0	0	1	1	0	0	0	0
144	beta-2-microglobulin precursor [Homo sapiens]	gi|4757826|ref|NP_004039.1|	14 kDa	0	0	0	0	1	0	0	1	0	0	0	0	0	1	0	0	1	0	0	0	0	0	0	0	0	0	0	0	0	0	0	0	1	0	0	0	0	0	0	0
145	chromogranin A precursor [Homo sapiens]	gi|4502805|ref|NP_001266.1|	51 kDa	2	0	1	0	0	0	0	1	1	0	1	0	0	0	1	2	0	0	1	1	0	0	0	1	0	0	0	1	1	0	0	0	0	1	0	1	0	1	1	0
146	peptidoglycan recognition protein 2 precursor [Homo sapiens]	gi|156616294|ref|NP_443122.3|	62 kDa	0	0	0	0	0	0	1	0	0	0	0	0	0	2	0	3	0	2	0	0	0	0	0	1	0	0	0	0	0	0	0	0	0	0	0	0	0	0	0	0
147	keratin 14 [Homo sapiens]	gi|15431310|ref|NP_000517.2|	52 kDa	0	0	0	0	0	0	0	22	0	0	0	0	0	0	0	0	0	1	0	0	0	0	0	0	0	0	0	0	1	0	0	0	0	0	0	0	0	0	0	0
148	neural cell adhesion molecule 1 isoform 3 [Homo sapiens]	gi|115529478|ref|NP_001070150.1|	84 kDa	0	0	1	0	0	0	0	0	0	0	1	0	1	0	1	0	1	0	1	0	0	0	2	0	0	0	0	3	1	0	0	0	0	1	1	0	0	0	1	0
149	cytokine-like 1 [Homo sapiens]	gi|8922108|ref|NP_061129.1|	16 kDa	0	0	0	0	0	0	1	0	0	0	0	0	0	1	1	5	0	0	0	1	0	0	0	0	0	0	1	0	0	0	0	0	1	0	0	0	0	0	0	0
150	PREDICTED: NPIP-like protein ENSP00000283050 isoform 3 [Homo sapiens]	gi|169212906|ref|XP_001720962.1|	42 kDa	0	0	0	0	0	0	1	0	0	0	0	0	0	0	0	0	0	0	0	0	0	0	0	0	0	0	0	0	0	0	0	0	1	0	0	0	0	0	0	0
151	PREDICTED: similar to pyruvate kinase, muscle [Homo sapiens]	gi|169218111|ref|XP_001719942.1|	40 kDa	3	0	0	0	0	0	0	0	1	1	2	0	1	1	2	1	0	0	1	0	0	0	0	0	0	0	0	1	0	0	1	0	0	0	0	1	0	0	0	0
152	dystrophin Dp427c isoform [Homo sapiens]	gi|5032281|ref|NP_000100.2|	426 kDa	0	0	0	0	0	0	0	0	0	0	0	0	0	0	0	0	0	0	0	0	0	0	0	0	0	0	0	0	0	0	0	0	0	0	0	0	0	0	0	0
153	complement component 8, alpha polypeptide precursor [Homo sapiens]	gi|4557389|ref|NP_000553.1|	65 kDa	0	0	0	0	0	1	0	0	1	0	0	0	0	2	0	0	0	0	0	0	0	1	0	1	0	0	1	0	0	0	0	0	0	0	0	0	0	0	0	0
154	complement factor H-related 1 [Homo sapiens]	gi|118442839|ref|NP_002104.2|	38 kDa	2	0	0	0	0	1	0	1	0	0	0	0	0	3	0	1	0	3	0	0	0	2	0	0	0	0	0	1	0	0	0	0	0	0	0	0	0	0	0	0
155	sparc/osteonectin, cwcv and kazal-like domains proteoglycan 1 precursor [Homo sapiens]	gi|4759164|ref|NP_004589.1|	49 kDa	1	1	0	1	1	1	0	0	0	0	0	1	0	1	1	1	0	0	1	0	0	0	0	1	0	0	1	1	1	0	0	0	1	2	1	2	0	0	0	0
156	complement factor I preproprotein [Homo sapiens]	gi|119392081|ref|NP_000195.2|	66 kDa	0	0	0	1	0	1	0	0	0	0	0	1	0	2	1	0	1	1	0	0	0	0	0	1	2	0	0	0	0	0	0	0	0	0	0	0	0	0	0	0
157	alpha-1-microglobulin/bikunin preproprotein [Homo sapiens]	gi|4502067|ref|NP_001624.1|	39 kDa	1	0	0	0	0	1	0	0	1	1	0	1	0	4	0	1	1	1	0	1	0	0	0	1	0	0	0	0	0	0	0	0	0	0	0	0	0	0	0	0
158	PREDICTED: hypothetical protein XP_002347049 [Homo sapiens]	gi|239749464|ref|XP_002347049.1|	17 kDa	2	0	0	1	0	0	0	1	0	0	0	1	0	1	0	3	0	3	0	1	0	2	0	2	1	1	0	1	0	0	0	0	0	0	0	0	0	0	0	0
159	chemerin preproprotein [Homo sapiens]	gi|4506427|ref|NP_002880.1|	19 kDa	0	0	0	0	0	0	0	0	0	0	0	0	0	1	0	2	0	0	0	0	0	0	0	0	0	0	0	0	0	0	0	0	0	0	0	0	0	0	0	0
160	hyaluronan binding protein 2 preproprotein [Homo sapiens]	gi|4758502|ref|NP_004123.1|	63 kDa	1	0	0	0	0	0	0	0	0	0	0	0	0	3	1	3	0	3	0	0	0	0	0	2	0	0	0	0	0	0	0	0	0	0	0	0	0	0	0	0
161	chordin [Homo sapiens]	gi|30089980|ref|NP_003732.2|	102 kDa	1	0	0	0	1	0	0	0	0	0	0	0	0	0	2	2	0	0	0	0	0	0	0	0	0	0	0	1	0	0	0	0	0	0	0	0	0	0	0	0
162	secreted phosphoprotein 1 isoform a [Homo sapiens]	gi|91206462|ref|NP_001035147.1|	35 kDa	1	0	0	0	0	0	1	0	0	0	0	0	0	0	0	1	0	0	0	0	0	0	0	0	0	0	2	0	0	0	0	0	1	0	0	0	0	0	0	0
163	carboxypeptidase E preproprotein [Homo sapiens]	gi|4503009|ref|NP_001864.1|	53 kDa	0	1	1	0	0	0	0	0	0	0	0	0	0	0	0	0	1	0	0	0	0	0	0	0	0	0	0	0	1	0	0	0	0	1	0	1	0	1	0	0
164	ribonuclease, RNase A family, k6 [Homo sapiens]	gi|5032045|ref|NP_005606.1|	17 kDa	0	0	0	0	0	0	0	0	0	0	0	0	0	1	0	1	0	0	0	0	0	0	0	1	0	0	0	0	0	0	0	0	1	0	0	0	0	0	0	0
165	alpha 1B-glycoprotein precursor [Homo sapiens]	gi|21071030|ref|NP_570602.2|	54 kDa	1	0	0	0	0	1	0	0	0	0	0	0	0	5	0	3	0	1	0	0	0	1	0	1	0	0	0	0	0	0	0	0	0	0	0	0	0	0	0	0
166	lecithin-cholesterol acyltransferase precursor [Homo sapiens]	gi|4557892|ref|NP_000220.1|	50 kDa	0	2	1	0	0	0	0	0	0	0	1	1	1	0	0	1	1	0	1	0	0	0	0	0	0	0	0	0	0	0	1	0	0	1	1	0	0	0	0	0
167	stem cell growth factor precursor [Homo sapiens]	gi|4506803|ref|NP_002966.1|	36 kDa	2	1	1	0	0	0	0	0	0	0	1	0	0	0	3	3	1	0	0	0	0	0	0	1	0	0	0	1	0	0	0	0	0	0	1	0	0	0	0	0
168	afamin precursor [Homo sapiens]	gi|4501987|ref|NP_001124.1|	69 kDa	1	0	0	0	0	0	0	0	0	0	0	0	0	1	0	1	0	2	0	0	0	1	0	0	1	0	0	0	0	0	0	0	0	0	0	0	0	0	0	0
169	paraoxonase 1 precursor [Homo sapiens]	gi|19923106|ref|NP_000437.3|	40 kDa	1	0	0	0	0	0	0	0	1	0	0	0	0	4	0	1	0	3	0	1	0	0	0	0	2	0	0	0	0	0	0	0	0	0	0	0	0	0	0	0
170	complement factor D preproprotein [Homo sapiens]	gi|42544239|ref|NP_001919.2|	27 kDa	2	0	0	0	0	0	0	0	0	0	0	0	0	1	0	2	0	1	0	0	0	0	0	1	0	0	0	0	0	0	0	0	0	0	0	0	0	0	0	0
171	keratin 5 [Homo sapiens]	gi|119395754|ref|NP_000415.2|	62 kDa	0	0	0	0	0	0	0	13	0	0	0	0	0	0	0	0	0	1	0	0	0	0	0	0	0	1	0	0	0	0	0	0	0	0	0	0	0	0	0	0
172	cadherin 2, type 1 preproprotein [Homo sapiens]	gi|14589889|ref|NP_001783.2|	100 kDa	0	0	0	1	0	0	0	0	0	0	0	0	0	0	0	1	0	0	0	0	0	0	0	0	0	0	1	0	0	0	0	0	0	0	0	0	0	0	0	0
173	PREDICTED: hypothetical protein XP_002347522 [Homo sapiens]	gi|239750743|ref|XP_002347522.1|	19 kDa	0	0	0	0	0	0	1	0	1	0	0	0	0	0	1	1	1	1	1	1	0	1	0	1	0	1	0	0	0	0	0	0	0	0	0	0	0	0	0	0
174	secretory leukocyte peptidase inhibitor precursor [Homo sapiens]	gi|4507065|ref|NP_003055.1|	14 kDa	0	0	1	0	0	0	1	0	1	0	1	0	0	1	1	1	0	1	0	1	0	1	0	0	0	0	0	1	0	0	0	0	0	0	0	0	0	0	0	0
175	cadherin 13 preproprotein [Homo sapiens]	gi|4502719|ref|NP_001248.1|	78 kDa	0	0	0	0	0	0	0	0	0	0	0	0	0	0	1	1	1	0	0	0	0	1	0	0	0	0	0	1	0	0	0	0	0	0	1	0	0	0	0	0
176	ATPase, H+ transporting, lysosomal accessory protein 1 precursor [Homo sapiens]	gi|17136148|ref|NP_001174.2|	52 kDa	0	0	0	0	0	0	0	0	0	0	1	1	0	0	0	0	1	0	2	0	0	0	0	0	0	0	0	0	0	0	0	0	0	1	1	2	0	1	1	0
177	kallikrein-related peptidase 6 isoform A preproprotein [Homo sapiens]	gi|4506155|ref|NP_002765.1|	27 kDa	0	0	0	0	0	0	0	0	0	0	0	1	0	0	0	0	0	0	0	0	0	0	0	0	0	0	0	0	0	0	0	0	0	0	2	0	0	0	0	0
178	TGF-beta induced apoptosis protein 12 [Homo sapiens]	gi|13540602|ref|NP_110436.1|	60 kDa	0	0	1	0	0	0	0	0	0	0	0	0	0	0	0	0	0	0	0	0	0	0	0	0	0	0	0	0	0	0	0	0	0	0	0	0	0	0	0	0
179	apolipoprotein L1 isoform a precursor [Homo sapiens]	gi|21735614|ref|NP_003652.2|	44 kDa	0	0	0	0	0	0	0	0	0	0	0	1	0	1	0	2	0	3	0	0	0	0	0	1	1	0	0	0	0	0	0	0	0	0	0	0	0	0	0	0
180	senataxin [Homo sapiens]	gi|113722133|ref|NP_055861.3|	303 kDa	0	0	0	0	0	0	0	0	0	0	0	0	0	0	0	1	0	0	0	0	0	0	0	0	0	0	0	0	0	0	0	0	0	0	0	0	0	0	0	0
181	angiogenin, ribonuclease, RNase A family, 5 precursor [Homo sapiens]	gi|4557313|ref|NP_001136.1|	17 kDa	0	0	0	0	0	0	1	0	0	0	0	0	0	1	0	1	0	1	0	0	0	0	0	1	0	0	0	0	0	0	0	0	0	0	0	0	0	0	0	0
182	elastin isoform a precursor [Homo sapiens]	gi|126352440|ref|NP_000492.2|	63 kDa	4	0	0	0	0	0	0	0	0	0	0	0	0	0	1	2	0	0	0	0	0	0	0	2	0	0	1	0	0	0	0	0	0	0	0	0	0	0	0	0
183	selenoprotein P isoform 1 precursor [Homo sapiens]	gi|62530391|ref|NP_005401.3|	43 kDa	0	0	0	0	0	0	1	0	0	0	0	1	0	0	0	1	0	2	0	0	0	0	0	1	0	0	0	0	0	0	1	0	0	0	0	0	0	0	0	0
184	contactin 1 isoform 2 precursor [Homo sapiens]	gi|28373119|ref|NP_778203.1|	112 kDa	0	0	0	0	0	0	0	0	0	0	0	0	0	0	1	0	0	0	0	0	0	0	0	0	0	0	0	0	0	0	0	0	0	1	0	0	0	1	0	0
185	PREDICTED: similar to hCG2040021 [Homo sapiens]	gi|239757666|ref|XP_002345515.1|	15 kDa	1	0	0	0	0	1	0	1	0	0	0	0	0	1	0	1	0	1	0	0	0	1	0	1	1	1	1	1	0	0	0	0	0	0	0	0	0	0	0	0
186	desmocollin 3 isoform Dsc3a preproprotein [Homo sapiens]	gi|148539846|ref|NP_001932.2|	100 kDa	0	0	1	0	0	0	0	0	0	0	0	0	0	1	0	1	0	0	0	0	0	0	0	2	0	0	0	0	0	0	0	0	0	0	0	0	0	0	0	0
187	matrix Gla protein [Homo sapiens]	gi|49574514|ref|NP_000891.2|	12 kDa	1	0	0	0	0	0	0	0	0	0	0	0	0	0	1	2	0	0	0	1	0	1	0	1	0	0	0	0	0	0	0	0	1	0	0	0	0	0	0	0
188	propionyl-Coenzyme A carboxylase, alpha polypeptide isoform b [Homo sapiens]	gi|189095269|ref|NP_001121164.1|	77 kDa	0	0	0	0	0	0	0	0	0	0	0	0	0	0	0	1	0	1	0	0	0	0	0	0	0	0	0	0	0	0	0	0	0	0	0	0	0	0	0	0
189	PREDICTED: hypothetical protein XP_002343511 [Homo sapiens]	gi|239745527|ref|XP_002343511.1|	16 kDa	1	0	0	0	0	0	0	0	0	0	0	0	0	1	1	1	0	2	0	1	0	1	0	0	1	0	0	0	0	0	0	0	0	0	0	0	0	0	0	0
190	H factor (complement)-like 3 [Homo sapiens]	gi|5031695|ref|NP_005657.1|	31 kDa	0	0	0	0	0	0	0	0	0	0	0	0	0	2	0	1	0	1	0	0	0	0	0	1	0	0	0	0	0	1	0	0	0	0	0	0	0	0	0	0
191	ribosomal protein L4 [Homo sapiens]	gi|16579885|ref|NP_000959.2|	48 kDa	0	0	0	0	0	0	0	0	0	0	0	0	0	0	0	0	0	0	0	0	0	0	0	0	0	0	0	0	1	0	0	0	0	0	0	0	0	0	0	0
192	serine (or cysteine) proteinase inhibitor, clade A (alpha-1 antiproteinase, antitrypsin), member 5 [Homo sapiens]	gi|194018472|ref|NP_000615.3|	46 kDa	1	0	0	0	0	0	0	0	0	0	0	0	0	3	0	1	0	1	0	0	0	0	0	1	0	0	0	0	0	0	0	0	0	0	0	0	0	0	0	0
193	lymphocyte antigen 6 complex, locus H isoform b [Homo sapiens]	gi|194440697|ref|NP_001123950.1|	17 kDa	0	0	0	0	0	0	0	0	0	0	0	0	0	0	1	1	0	0	0	0	0	0	0	0	0	0	0	0	0	0	0	0	0	0	0	0	0	0	0	0
194	hypothetical protein LOC388336 [Homo sapiens]	gi|211904177|ref|NP_997269.2|	61 kDa	0	0	0	0	0	0	0	0	0	0	0	0	0	1	0	1	1	0	0	0	0	0	0	1	0	0	1	1	0	0	0	0	0	0	0	0	0	1	0	0
195	PREDICTED: similar to hCG1790759 [Homo sapiens]	gi|169212818|ref|XP_001715376.1|	85 kDa	0	1	0	0	1	0	0	0	0	0	0	0	0	0	0	0	0	0	0	0	0	0	0	0	0	0	0	0	0	0	0	0	0	0	1	0	0	0	0	0
196	GDNF family receptor alpha 2 preproprotein [Homo sapiens]	gi|47078235|ref|NP_001486.4|	52 kDa	1	0	0	0	0	0	0	0	0	0	0	0	0	0	1	1	0	0	0	0	0	1	0	1	0	0	0	1	0	0	0	0	0	0	1	0	0	0	0	0
197	HGFL protein isoform 1 [Homo sapiens]	gi|51317358|ref|NP_443112.2|	28 kDa	0	0	1	0	0	1	0	0	0	0	1	0	0	1	0	1	1	0	0	0	0	0	0	0	0	0	0	0	1	1	0	0	0	1	0	0	0	0	1	0
198	ashwin [Homo sapiens]	gi|13129094|ref|NP_076998.1|	26 kDa	0	0	0	0	0	0	0	0	0	0	0	0	0	0	0	0	0	0	0	0	0	0	0	0	0	0	0	0	0	0	0	0	0	0	0	0	0	0	0	0
199	PREDICTED: similar to hCG1793095 [Homo sapiens]	gi|239745542|ref|XP_001718156.2|	16 kDa	1	0	0	0	0	0	0	0	0	0	0	1	0	3	0	2	0	2	0	0	0	1	0	0	1	0	0	0	0	0	0	0	0	0	0	0	0	0	0	0
200	alpha-2-plasmin inhibitor [Homo sapiens]	gi|115583663|ref|NP_000925.2|	55 kDa	0	0	0	0	0	0	0	0	0	0	0	0	0	0	1	0	1	0	0	0	0	0	0	0	0	0	0	0	0	0	0	0	0	0	0	0	0	0	0	0
201	IFT46 [Homo sapiens]	gi|21361820|ref|NP_064538.2|	40 kDa	0	0	1	0	0	0	0	0	0	0	0	0	0	1	1	1	0	1	0	0	0	0	1	1	0	0	0	0	0	0	0	0	0	0	0	0	0	0	0	0
202	PREDICTED: similar to hCG2042717 [Homo sapiens]	gi|169207532|ref|XP_001717638.1|	24 kDa	0	0	0	0	0	0	0	0	0	0	0	1	0	1	1	0	0	2	0	0	0	0	0	0	0	0	0	0	0	0	0	0	0	0	0	0	0	0	0	0
203	keratin 13 isoform a [Homo sapiens]	gi|131412225|ref|NP_705694.2|	50 kDa	0	1	0	0	0	0	0	0	0	0	0	0	0	0	0	0	0	0	0	0	0	0	0	0	0	0	0	0	0	0	0	0	0	0	0	0	0	0	0	0
204	alpha 3 type VI collagen isoform 4 precursor [Homo sapiens]	gi|55743104|ref|NP_476507.2|	322 kDa	0	0	0	0	0	0	0	1	0	0	0	0	0	0	1	1	1	0	0	0	0	0	0	2	0	0	0	0	0	0	0	0	0	0	0	0	0	0	0	0
205	keratin 76 [Homo sapiens]	gi|153791670|ref|NP_056932.2|	66 kDa	0	0	0	0	0	0	0	4	0	0	0	0	0	0	1	1	0	0	0	0	0	0	0	1	0	1	0	0	0	0	0	0	0	0	0	0	0	0	0	0
206	cadherin EGF LAG seven-pass G-type receptor 2 [Homo sapiens]	gi|13325064|ref|NP_001399.1|	317 kDa	2	0	0	0	0	0	0	0	0	0	0	0	0	0	1	1	0	0	0	0	0	0	0	0	0	0	0	0	0	0	0	0	0	0	0	0	0	0	0	0
207	NG5 protein [Homo sapiens]	gi|77681565|ref|NP_085154.3|	31 kDa	1	0	0	0	1	0	0	0	0	0	1	0	0	1	1	1	0	0	0	0	0	1	0	1	0	0	0	1	0	0	0	0	0	0	0	1	0	0	0	1
208	complement component 2 isoform 1 preproprotein [Homo sapiens]	gi|14550407|ref|NP_000054.2|	83 kDa	1	0	0	0	0	0	0	0	0	0	0	0	0	1	0	1	0	1	0	0	0	0	0	1	0	0	1	0	0	0	0	0	0	0	0	0	0	0	0	0
209	epididymal secretory protein E1 precursor [Homo sapiens]	gi|5453678|ref|NP_006423.1|	17 kDa	0	1	1	0	0	0	0	0	1	0	1	0	0	0	0	0	0	0	0	0	0	0	0	0	0	0	0	0	1	0	0	0	0	0	0	0	0	0	0	0
210	zinc finger protein 609 [Homo sapiens]	gi|71725360|ref|NP_055857.1|	151 kDa	0	0	0	0	0	0	0	0	0	0	0	0	0	0	0	0	0	0	0	0	0	0	0	0	0	0	0	1	0	0	0	0	0	0	0	0	0	0	0	0
211	PREDICTED: hypothetical protein XP_002347520 [Homo sapiens]	gi|239750739|ref|XP_002347520.1|	16 kDa	0	0	0	0	0	0	0	0	0	0	0	0	0	1	1	1	0	1	0	1	1	0	0	1	1	0	0	0	0	0	0	0	0	0	0	0	0	0	0	0
212	BRCA1 associated RING domain 1 [Homo sapiens]	gi|157266328|ref|NP_000456.2|	87 kDa	0	0	0	0	0	0	0	0	0	0	0	1	0	0	0	0	0	1	0	0	0	0	0	0	0	0	0	0	0	0	0	0	0	0	0	0	0	0	0	0
213	CD5 molecule-like [Homo sapiens]	gi|5174411|ref|NP_005885.1|	38 kDa	0	0	0	0	0	0	0	0	0	0	0	0	0	0	0	1	0	2	0	0	0	1	0	1	0	0	0	0	0	0	0	0	0	0	0	0	0	0	0	0
214	orosomucoid 2 [Homo sapiens]	gi|4505529|ref|NP_000599.1|	24 kDa	1	0	0	0	0	0	0	0	0	0	0	0	0	1	0	2	0	1	0	0	0	0	0	2	0	0	0	0	0	0	0	0	0	0	0	0	0	0	0	0
215	keratin 4 [Homo sapiens]	gi|109255249|ref|NP_002263.2|	64 kDa	0	0	0	0	0	0	0	1	0	0	0	0	0	0	0	0	0	0	0	0	0	0	0	0	0	0	0	0	0	0	0	0	0	0	0	0	0	0	0	0
216	immunoglobulin superfamily, member 8 [Homo sapiens]	gi|16445029|ref|NP_443100.1|	65 kDa	0	0	0	0	0	0	0	0	0	0	0	1	0	0	0	1	0	0	0	0	0	0	0	1	0	0	0	1	0	0	0	0	0	1	0	0	1	0	0	0
217	PREDICTED: hypothetical protein XP_002343716 [Homo sapiens]	gi|239746252|ref|XP_002343716.1|	22 kDa	0	0	0	0	0	0	0	0	0	0	1	0	0	0	0	0	0	0	0	0	0	0	0	0	0	0	0	0	0	0	0	0	0	0	0	0	0	0	0	0
218	rabphilin 3A homolog isoform 2 [Homo sapiens]	gi|45267837|ref|NP_055769.2|	76 kDa	1	0	0	0	0	0	0	0	0	1	0	0	0	0	0	0	0	0	0	0	0	0	0	0	1	0	0	0	0	0	0	0	0	0	0	0	0	0	0	1
219	coagulation factor V precursor [Homo sapiens]	gi|105990535|ref|NP_000121.2|	252 kDa	0	1	0	0	0	0	0	0	0	0	1	0	0	0	0	0	0	1	1	0	0	0	0	0	0	0	0	0	0	0	0	0	1	0	0	0	0	0	0	0
220	WFIKKN2 protein [Homo sapiens]	gi|28212222|ref|NP_783165.1|	64 kDa	0	0	0	0	0	0	0	0	0	0	0	0	0	0	0	0	0	0	0	0	0	0	0	0	0	0	0	1	0	0	0	0	0	0	0	0	0	0	0	0
221	cartilage acidic protein 1 [Homo sapiens]	gi|47777317|ref|NP_060528.3|	71 kDa	0	0	0	0	0	0	0	0	0	0	0	0	1	0	1	1	0	0	1	0	0	0	0	0	0	0	0	2	0	0	0	0	0	0	0	0	0	0	0	0
222	matrix metalloproteinase 14 preproprotein [Homo sapiens]	gi|4826834|ref|NP_004986.1|	66 kDa	2	0	0	0	0	0	0	0	0	0	0	0	0	0	1	1	0	0	0	0	0	0	0	0	0	0	0	0	0	0	0	0	0	0	0	0	0	0	0	0
223	serine (or cysteine) proteinase inhibitor, clade A (alpha-1 antiproteinase, antitrypsin), member 4 [Homo sapiens]	gi|21361302|ref|NP_006206.2|	49 kDa	2	0	0	0	0	0	0	0	0	0	0	0	0	1	0	0	0	3	0	0	0	0	0	0	0	0	0	0	0	0	0	0	0	0	0	0	0	0	0	0
224	PREDICTED: hypothetical protein XP_002347495 [Homo sapiens]	gi|239750745|ref|XP_002347495.1|	13 kDa	1	0	0	0	0	0	0	0	1	0	0	0	0	1	1	1	0	1	0	1	0	0	0	1	1	0	0	0	0	0	0	0	0	0	0	0	0	0	0	0
225	family with sequence similarity 19 (chemokine (C-C motif)-like), member A2 [Homo sapiens]	gi|30425496|ref|NP_848634.1|	15 kDa	0	0	0	0	0	0	0	0	0	0	0	0	0	0	1	0	0	0	0	0	0	0	0	0	0	0	0	0	0	0	0	0	0	0	0	0	0	0	0	0
226	cysteine-rich motor neuron 1 [Homo sapiens]	gi|10092639|ref|NP_057525.1|	114 kDa	1	0	0	0	0	0	0	0	0	0	0	0	0	1	0	0	0	0	0	0	0	0	0	0	0	0	0	0	0	0	0	0	0	0	0	0	0	0	0	0
227	brevican isoform 1 [Homo sapiens]	gi|38372935|ref|NP_068767.3|	99 kDa	0	0	1	0	0	0	0	0	0	0	0	0	0	0	0	0	0	0	0	0	0	0	0	0	0	0	0	0	0	0	0	0	0	0	0	0	0	0	0	0
228	serum amyloid A4, constitutive [Homo sapiens]	gi|10835095|ref|NP_006503.1|	15 kDa	0	0	0	0	0	0	0	0	0	0	0	1	0	0	0	0	0	2	0	0	0	1	0	0	0	0	0	0	0	0	0	0	0	0	0	0	1	0	0	0
229	chemokine (C-C motif) ligand 20 isoform 1 [Homo sapiens]	gi|4759076|ref|NP_004582.1|	11 kDa	0	0	0	0	0	0	1	0	0	0	0	0	0	0	0	0	0	0	0	0	0	0	0	0	0	0	0	0	0	0	0	0	0	0	0	0	0	0	0	0
230	nebulette sarcomeric isoform [Homo sapiens]	gi|5453758|ref|NP_006384.1|	116 kDa	0	0	0	0	0	0	0	0	0	0	0	0	0	0	1	1	1	0	0	0	0	0	0	1	0	0	0	0	0	0	0	0	0	0	0	0	0	0	0	0
231	carnosinase 1 [Homo sapiens]	gi|21071039|ref|NP_116038.4|	57 kDa	0	0	0	0	0	0	0	0	0	0	0	0	1	0	0	0	0	0	1	0	0	0	0	0	0	0	0	1	1	0	0	0	0	0	0	1	0	1	0	0
232	PREDICTED: similar to hCG2043206 [Homo sapiens]	gi|169163270|ref|XP_001719147.1|	17 kDa	0	0	0	0	0	0	0	0	0	0	0	0	0	0	0	1	0	1	0	0	0	0	0	1	0	0	0	0	0	0	0	0	0	0	0	0	0	0	0	0
233	fibronectin 1 isoform 2 preproprotein [Homo sapiens]	gi|47132551|ref|NP_997640.1|	266 kDa	1	1	0	0	1	0	0	0	0	0	0	0	0	0	0	1	1	0	0	0	0	0	0	0	0	1	0	0	0	0	0	0	0	0	1	0	0	0	0	0
234	immunoglobulin J chain [Homo sapiens]	gi|21489959|ref|NP_653247.1|	18 kDa	1	0	0	0	0	0	0	0	0	0	0	0	0	2	0	0	0	1	0	0	0	0	0	0	0	0	0	0	0	0	0	0	0	0	0	0	0	0	0	0
235	serpin peptidase inhibitor, clade C, member 1 [Homo sapiens]	gi|4502261|ref|NP_000479.1|	53 kDa	0	0	0	0	0	0	0	0	0	0	0	0	0	0	0	0	0	1	0	0	0	0	0	0	0	0	0	0	0	0	0	0	0	0	0	0	0	0	0	0
236	complement component 4 binding protein, beta chain isoform 1 precursor [Homo sapiens]	gi|4502505|ref|NP_000707.1|	28 kDa	1	0	0	0	0	0	0	0	0	0	0	0	0	2	0	1	0	4	0	0	0	0	0	1	0	0	0	0	0	0	0	0	0	0	0	0	0	0	0	0
237	family with sequence similarity 19 (chemokine (C-C motif)-like), member A5 isoform 1 [Homo sapiens]	gi|131887988|ref|NP_001076436.1|	14 kDa	0	0	0	0	0	0	0	0	0	0	0	0	0	1	1	1	0	0	0	0	0	1	0	0	0	0	0	0	0	0	0	0	0	0	0	0	0	0	0	0
238	adipocyte enhancer binding protein 1 precursor [Homo sapiens]	gi|53692189|ref|NP_001120.3|	131 kDa	0	0	0	0	0	0	0	0	1	0	0	0	0	0	0	0	0	0	0	0	0	0	0	0	0	0	0	0	0	0	0	0	0	0	0	0	0	0	0	0
239	alpha-defensin 1 [Homo sapiens]	gi|124248516|ref|NP_001035965.1|	10 kDa	0	0	0	0	0	0	0	0	0	0	0	0	0	0	0	0	0	0	0	2	0	0	0	1	0	0	1	0	0	0	0	0	0	0	0	0	0	0	0	0
240	retinol-binding protein 4, plasma precursor [Homo sapiens]	gi|55743122|ref|NP_006735.2|	23 kDa	1	0	0	0	0	0	0	0	0	0	0	0	0	0	0	1	0	0	0	0	0	0	1	0	0	0	0	0	0	0	0	0	0	0	0	0	0	0	0	0
241	protein tyrosine phosphatase, receptor type, N precursor [Homo sapiens]	gi|4506321|ref|NP_002837.1|	106 kDa	1	0	0	0	0	0	0	0	0	0	0	0	0	0	1	2	0	0	0	0	0	0	0	0	0	0	0	0	0	0	0	0	0	0	0	0	0	0	0	0
242	complement component 8, gamma polypeptide [Homo sapiens]	gi|166197660|ref|NP_000597.2|	22 kDa	0	0	0	0	0	0	0	0	0	0	0	0	0	0	0	0	0	1	0	0	0	0	0	0	0	0	0	0	0	0	0	0	0	0	0	0	0	0	0	0
243	hypothetical protein LOC645369 [Homo sapiens]	gi|122692281|ref|NP_001073678.1|	64 kDa	0	0	0	0	0	0	0	0	0	0	0	0	0	0	0	0	0	0	0	0	0	0	0	0	0	1	0	0	0	0	0	0	0	0	0	0	0	0	0	0
244	actin, gamma 1 propeptide [Homo sapiens]	gi|4501887|ref|NP_001605.1|	42 kDa	0	0	0	0	0	0	0	0	0	0	0	0	0	1	0	1	0	0	0	0	0	0	0	0	0	0	0	0	0	0	0	0	0	0	0	0	0	0	0	0
245	TIMP metallopeptidase inhibitor 2 precursor [Homo sapiens]	gi|4507511|ref|NP_003246.1|	24 kDa	0	0	0	0	0	0	0	0	0	0	0	0	1	0	0	0	0	0	0	0	0	0	0	0	0	0	0	0	0	0	0	0	0	0	0	0	0	0	0	0
246	dapper 1 isoform 1 [Homo sapiens]	gi|24158478|ref|NP_057735.2|	90 kDa	0	1	0	0	0	0	0	0	0	0	0	0	0	0	0	0	0	0	0	0	0	0	0	0	1	0	0	0	0	0	0	0	0	0	0	0	0	0	0	0
247	coagulation factor XI precursor [Homo sapiens]	gi|4503627|ref|NP_000119.1|	70 kDa	0	0	0	0	0	0	0	0	0	0	0	0	0	3	0	1	0	1	0	0	0	0	0	1	0	0	0	0	0	0	0	0	0	0	0	0	0	0	0	0
248	desmoplakin isoform I [Homo sapiens]	gi|58530840|ref|NP_004406.2|	332 kDa	0	0	0	0	0	0	0	6	0	0	0	0	0	0	0	0	0	0	0	0	0	0	0	0	0	0	0	0	0	0	0	0	0	0	0	0	0	0	0	0
249	keratin 17 [Homo sapiens]	gi|4557701|ref|NP_000413.1|	48 kDa	0	0	0	0	0	0	0	6	0	0	0	0	0	0	0	0	0	0	0	0	0	0	0	0	0	0	0	0	0	0	0	0	0	0	0	0	0	0	0	0
250	autotaxin isoform 1 preproprotein [Homo sapiens]	gi|91823274|ref|NP_006200.3|	105 kDa	0	0	0	0	0	1	0	0	0	0	0	0	0	0	0	0	0	0	1	0	0	0	0	0	0	0	0	0	0	0	0	0	0	0	0	0	1	0	0	0
251	neuronal pentraxin I precursor [Homo sapiens]	gi|55770878|ref|NP_002513.2|	47 kDa	0	0	0	0	0	0	0	0	0	0	0	0	0	0	0	0	0	0	0	0	0	0	0	0	0	0	0	0	0	0	0	0	0	0	0	0	0	0	0	0
252	laminin alpha 2 subunit isoform a precursor [Homo sapiens]	gi|28559088|ref|NP_000417.2|	344 kDa	0	0	1	0	0	0	0	0	1	1	0	0	0	0	0	0	0	0	0	0	0	0	0	0	0	0	0	0	0	0	0	0	0	0	0	0	0	0	0	0
253	piccolo isoform 1 [Homo sapiens]	gi|150378539|ref|NP_149015.2|	561 kDa	0	0	0	0	0	0	0	0	0	0	0	0	0	0	0	0	0	1	0	0	0	0	0	0	0	0	0	0	0	0	0	0	0	0	0	0	0	0	0	0
254	AHNAK nucleoprotein isoform 1 [Homo sapiens]	gi|61743954|ref|NP_001611.1|	629 kDa	0	0	0	0	0	0	0	0	0	0	0	0	0	0	0	0	1	0	0	0	0	0	0	0	0	0	0	0	0	0	0	0	0	0	0	0	0	0	0	0
255	family with sequence similarity 120B [Homo sapiens]	gi|24308334|ref|NP_115824.1|	104 kDa	0	0	0	0	0	0	0	0	0	0	0	0	0	1	0	3	0	0	0	0	0	0	0	0	0	0	0	0	0	0	0	0	0	0	0	0	0	0	0	0
256	Ly-6 neurotoxin-like protein 1 isoform a [Homo sapiens]	gi|29337281|ref|NP_076435.1|	14 kDa	1	0	0	0	0	0	0	0	0	0	0	0	0	0	0	0	0	0	0	0	0	0	0	0	0	0	0	1	0	0	0	0	0	0	0	0	0	0	0	0
257	coatomer protein complex, subunit alpha isoform 2 [Homo sapiens]	gi|148536853|ref|NP_004362.2|	138 kDa	0	0	0	0	0	0	0	0	0	0	0	0	0	0	0	0	0	0	0	0	0	0	0	0	0	0	0	0	0	0	0	0	0	0	0	0	0	0	0	0
258	ubiquitin protein ligase E3 component n-recognin 5 [Homo sapiens]	gi|15147337|ref|NP_056986.2|	309 kDa	0	0	0	0	0	0	0	0	0	0	0	0	0	0	0	0	0	0	0	0	0	0	0	0	0	0	0	0	0	0	0	0	0	0	0	0	0	0	0	0
259	periostin, osteoblast specific factor isoform 1 [Homo sapiens]	gi|209862907|ref|NP_006466.2|	93 kDa	1	0	0	0	0	0	0	1	0	0	0	0	0	0	0	1	0	0	0	0	0	0	0	0	0	1	0	0	0	0	0	0	0	0	0	0	0	0	0	0
260	keratin 6C [Homo sapiens]	gi|155969697|ref|NP_775109.2|	60 kDa	0	0	0	0	0	0	0	2	0	0	0	0	0	0	0	0	0	0	0	0	0	0	0	0	0	0	0	0	0	0	0	0	0	0	0	0	0	0	0	0
261	thrombospondin 1 precursor [Homo sapiens]	gi|40317626|ref|NP_003237.2|	129 kDa	0	0	0	0	0	0	0	0	0	0	0	0	0	3	0	0	0	2	0	0	0	0	0	0	0	0	0	0	0	0	0	0	0	0	0	0	0	0	0	0
262	cofilin 2 [Homo sapiens]	gi|33946278|ref|NP_619579.1|	19 kDa	1	0	0	0	0	0	0	0	0	0	0	0	0	1	0	1	0	0	0	1	0	0	0	1	0	0	0	0	0	0	0	0	0	0	0	0	0	0	0	0
263	transgelin [Homo sapiens]	gi|48255905|ref|NP_003177.2|	23 kDa	0	0	0	0	0	0	0	0	0	0	0	0	0	0	0	0	0	0	0	0	0	0	0	0	0	0	0	1	0	0	0	0	0	0	0	0	0	0	0	0
264	G protein-coupled receptor 158 [Homo sapiens]	gi|93204867|ref|NP_065803.2|	135 kDa	0	0	0	0	0	0	0	0	0	0	0	0	0	0	0	1	0	0	0	0	0	0	0	0	0	0	0	0	0	0	0	0	0	0	0	0	0	0	0	0
265	latent transforming growth factor beta binding protein 2 [Homo sapiens]	gi|4557733|ref|NP_000419.1|	195 kDa	1	0	0	0	0	0	0	0	0	0	0	0	0	0	0	1	0	0	0	0	0	0	0	1	0	0	1	0	0	0	0	0	0	0	0	0	0	0	0	0
266	complement component 4B preproprotein [Homo sapiens]	gi|178557739|ref|NP_001002029.3|	193 kDa	1	0	0	0	0	0	0	0	0	0	0	0	0	1	0	0	0	0	0	1	0	0	0	1	0	0	0	0	0	0	0	0	0	0	0	0	0	0	0	0
267	neuron navigator 3 [Homo sapiens]	gi|120953251|ref|NP_055718.4|	253 kDa	0	0	1	0	0	0	0	0	0	0	0	0	0	0	0	0	0	0	0	0	0	0	0	0	0	0	1	0	0	0	0	0	0	0	0	0	0	0	0	0
268	proteasome alpha 4 subunit isoform 1 [Homo sapiens]	gi|4506185|ref|NP_002780.1|	29 kDa	0	0	0	0	0	0	0	0	0	0	0	0	0	0	0	0	0	0	0	0	0	1	0	0	1	0	0	0	0	0	0	0	0	0	0	0	0	0	0	0
269	spondin 1, extracellular matrix protein [Homo sapiens]	gi|110347423|ref|NP_006099.2|	91 kDa	0	0	0	0	0	0	0	0	0	0	0	0	0	0	0	1	0	0	0	0	0	0	0	0	0	0	0	0	0	0	0	0	0	0	0	0	0	0	0	0
270	tenascin XB isoform 1 precursor [Homo sapiens]	gi|188528648|ref|NP_061978.6|	458 kDa	0	0	0	0	0	0	0	0	0	0	0	0	0	0	0	3	0	0	0	0	0	0	0	0	0	0	0	0	0	0	0	0	0	0	0	0	0	0	0	0
271	complement factor H-related 3 [Homo sapiens]	gi|54792787|ref|NP_066303.2|	37 kDa	2	0	0	0	0	0	0	0	0	0	0	0	0	0	0	1	0	0	0	0	0	0	0	0	0	0	0	0	0	0	0	0	0	0	0	0	0	0	0	0
272	pregnancy-zone protein [Homo sapiens]	gi|162809334|ref|NP_002855.2|	164 kDa	0	0	0	0	0	0	0	0	0	0	0	0	0	2	0	0	0	2	0	0	0	0	0	0	0	0	0	0	0	0	0	0	0	0	0	0	0	0	0	0
273	insulin-like growth factor binding protein 3 isoform a precursor [Homo sapiens]	gi|62243248|ref|NP_001013416.1|	32 kDa	0	0	0	0	0	0	0	0	0	0	0	0	0	1	0	0	0	0	0	0	0	0	0	0	0	0	0	0	0	0	0	0	0	0	0	0	0	0	0	0
274	apolipoprotein F precursor [Homo sapiens]	gi|4502165|ref|NP_001629.1|	35 kDa	0	0	0	0	0	0	0	0	0	0	0	0	0	1	0	0	0	2	0	0	0	0	0	0	0	0	0	0	0	0	0	0	0	0	0	0	0	0	0	0
275	follistatin-like 1 precursor [Homo sapiens]	gi|5901956|ref|NP_009016.1|	35 kDa	0	0	0	0	0	0	0	0	0	0	0	0	0	0	1	0	0	0	0	0	0	0	0	0	0	0	0	0	0	0	0	0	0	0	0	0	0	0	0	0
276	ubiquitin and ribosomal protein L40 precursor [Homo sapiens]	gi|77539055|ref|NP_001029102.1|	15 kDa	0	0	0	0	0	0	0	1	0	0	0	0	0	0	1	0	0	0	0	0	0	0	0	0	0	0	0	0	0	0	0	0	0	0	0	0	0	0	0	0
277	enolase 1 [Homo sapiens]	gi|4503571|ref|NP_001419.1|	47 kDa	0	0	0	0	0	0	0	0	1	0	0	0	0	0	0	0	1	0	1	0	0	0	0	0	0	0	0	0	0	0	0	0	0	0	0	0	0	0	0	0
278	G protein-coupled receptor 37 [Homo sapiens]	gi|4885323|ref|NP_005293.1|	67 kDa	0	0	0	0	0	0	0	0	0	0	0	0	0	1	0	0	0	0	0	0	0	0	0	0	0	0	0	0	0	0	0	0	0	0	0	0	0	0	0	0
279	PREDICTED: hypothetical protein XP_002347494 [Homo sapiens]	gi|239750752|ref|XP_002347494.1|	13 kDa	0	0	0	0	0	0	0	0	0	0	0	0	0	0	0	0	0	1	0	0	0	0	0	1	0	0	0	0	0	0	0	0	0	0	0	0	0	0	0	0
280	centrosomal protein 290kDa [Homo sapiens]	gi|109255234|ref|NP_079390.3|	290 kDa	0	0	0	0	0	0	0	0	0	0	0	0	0	0	0	0	0	0	1	0	0	0	0	0	0	0	0	0	0	0	0	0	0	0	0	0	0	0	0	0
281	keratin 27 [Homo sapiens]	gi|153945736|ref|NP_853515.2|	50 kDa	0	0	0	0	0	0	0	0	0	0	0	0	0	0	0	0	0	0	0	0	0	0	0	0	0	2	0	0	0	0	0	0	0	0	0	0	0	0	0	0
282	complement factor properdin precursor [Homo sapiens]	gi|223671861|ref|NP_001138724.1|	51 kDa	0	0	0	0	0	0	0	0	0	0	0	0	0	1	0	0	0	1	0	0	0	0	0	0	0	0	0	0	0	0	0	0	0	0	0	0	0	0	0	0
283	prostatic binding protein [Homo sapiens]	gi|4505621|ref|NP_002558.1|	21 kDa	0	0	0	0	0	0	0	0	0	0	0	0	0	0	0	1	0	0	0	0	0	0	0	0	0	0	0	0	0	0	0	0	0	0	0	0	0	0	0	0
284	secreted phosphoprotein 2, 24kDa precursor [Homo sapiens]	gi|5902118|ref|NP_008875.1|	24 kDa	0	0	0	0	0	0	0	0	0	0	0	0	0	3	0	0	0	2	0	0	0	0	0	0	0	0	0	0	0	0	0	0	0	0	0	0	0	0	0	0
285	vimentin [Homo sapiens]	gi|62414289|ref|NP_003371.2|	54 kDa	0	0	0	0	0	0	0	0	0	0	0	0	0	2	0	0	0	0	0	0	0	0	0	1	0	0	0	0	0	0	0	0	0	0	0	0	0	0	0	0
286	stromal cell derived factor 4 isoform 2 precursor [Homo sapiens]	gi|18699732|ref|NP_057260.2|	42 kDa	0	0	0	0	0	1	0	0	0	0	0	0	0	0	0	0	0	0	0	0	0	0	0	0	0	0	0	0	0	0	0	0	0	0	0	0	0	0	0	0
287	ST6 beta-galactosamide alpha-2,6-sialyltranferase 2 isoform a [Homo sapiens]	gi|26190610|ref|NP_115917.1|	60 kDa	1	0	0	0	0	0	0	0	0	0	0	0	0	1	0	1	0	0	0	0	0	0	0	1	0	0	0	0	0	0	0	0	0	0	0	0	0	0	0	0
288	collagen type III alpha 1 preproprotein [Homo sapiens]	gi|4502951|ref|NP_000081.1|	139 kDa	1	0	0	0	0	0	0	0	0	0	0	0	0	0	0	1	0	0	0	1	0	1	0	0	0	0	0	0	0	0	0	0	0	0	0	0	0	0	0	0
289	cadherin EGF LAG seven-pass G-type receptor 1 [Homo sapiens]	gi|7656967|ref|NP_055061.1|	329 kDa	0	0	0	0	0	0	0	0	0	0	0	0	0	0	0	0	0	0	0	0	0	0	1	0	0	0	0	0	0	0	0	0	0	0	0	0	0	0	0	0
290	NEL-like protein 2 isoform b precursor [Homo sapiens]	gi|5453766|ref|NP_006150.1|	91 kDa	0	0	0	0	0	0	0	0	0	0	0	0	0	0	0	0	0	0	0	0	0	0	0	0	0	0	0	1	0	0	0	0	0	0	0	0	0	0	0	0
291	mannosyl (alpha-1,3-)-glycoprotein beta-1,2-N-acetylglucosaminyltransferase [Homo sapiens]	gi|167857778|ref|NP_002397.2|	51 kDa	1	0	0	0	0	0	0	0	0	0	0	0	0	0	0	1	0	0	0	0	0	0	0	0	0	0	0	0	0	0	0	0	0	0	0	0	0	0	0	0
292	G-gamma globin [Homo sapiens]	gi|6715607|ref|NP_000175.1|	16 kDa	0	0	0	0	0	0	0	0	0	0	0	0	0	0	0	0	0	0	0	0	0	0	0	1	0	0	3	0	0	0	0	0	0	0	0	0	0	0	0	0
293	carboxypeptidase N, polypeptide 1 precursor [Homo sapiens]	gi|4503011|ref|NP_001299.1|	52 kDa	0	0	0	0	0	0	0	0	0	0	0	0	0	2	0	0	0	1	0	0	0	0	0	0	0	0	0	0	0	0	0	0	0	0	0	0	0	0	0	0
294	small inducible cytokine A18 precursor [Homo sapiens]	gi|4506831|ref|NP_002979.1|	10 kDa	0	0	0	0	0	0	0	0	0	0	0	0	0	0	0	2	0	0	0	0	0	0	0	0	0	0	0	0	0	0	0	0	0	0	0	0	0	0	0	0
295	lipopolysaccharide-binding protein precursor [Homo sapiens]	gi|31652249|ref|NP_004130.2|	53 kDa	0	0	0	0	0	0	0	0	0	0	0	0	0	0	0	0	0	0	0	0	0	0	0	0	0	0	0	0	0	0	0	0	0	0	0	0	0	0	0	0
296	adherens junction associated protein 1 [Homo sapiens]	gi|9055278|ref|NP_061324.1|	45 kDa	0	0	0	0	0	0	0	0	0	0	0	0	0	0	1	0	0	0	0	0	0	0	0	0	0	0	0	0	0	0	0	0	0	0	0	0	0	0	0	0
297	neurexin 2 isoform alpha-2 precursor [Homo sapiens]	gi|21166380|ref|NP_620060.1|	177 kDa	0	0	0	0	0	0	0	0	0	0	0	0	0	0	1	0	0	0	0	0	0	0	0	0	0	0	0	0	0	0	0	0	0	0	0	0	0	0	0	0
298	galectin-1 [Homo sapiens]	gi|4504981|ref|NP_002296.1|	15 kDa	1	0	0	0	0	0	0	0	0	0	0	0	0	0	0	0	0	0	0	0	0	0	0	0	0	0	0	0	0	0	0	0	0	0	0	0	0	0	0	0
299	fibulin 5 precursor [Homo sapiens]	gi|19743803|ref|NP_006320.2|	50 kDa	0	0	0	0	0	0	0	0	0	0	0	0	0	0	0	0	1	0	0	0	0	0	0	0	0	0	0	0	0	0	0	0	0	0	0	0	0	0	0	0
300	alpha 2 type IV collagen preproprotein [Homo sapiens]	gi|116256354|ref|NP_001837.2|	168 kDa	0	0	0	0	0	0	0	0	0	0	0	0	0	0	0	0	0	0	0	1	0	0	0	0	0	0	0	0	0	0	0	0	0	0	0	0	0	0	0	0
301	cofilin 1 (non-muscle) [Homo sapiens]	gi|5031635|ref|NP_005498.1|	19 kDa	0	0	0	0	0	0	0	0	0	0	0	0	0	1	0	1	0	1	0	0	0	0	0	0	0	0	0	0	0	0	0	0	0	0	0	0	0	0	0	0
302	integrin cytoplasmic domain-associated protein 1 isoform 1 [Homo sapiens]	gi|4758578|ref|NP_004754.1|	22 kDa	0	0	0	0	0	0	0	0	0	0	0	0	0	0	0	0	0	0	0	0	0	0	0	0	1	0	0	0	0	0	0	0	0	0	0	0	0	0	0	0
303	kinesin light chain 1 isoform 1 [Homo sapiens]	gi|33620730|ref|NP_005543.2|	64 kDa	0	0	0	0	0	0	0	0	0	0	0	0	0	1	0	0	0	0	0	0	0	0	0	0	0	0	0	0	0	0	0	0	0	0	0	0	0	0	0	0
304	peptidylglycine alpha-amidating monooxygenase isoform b preproprotein [Homo sapiens]	gi|21070974|ref|NP_620121.1|	101 kDa	0	0	0	0	0	0	0	0	0	0	0	0	0	0	0	1	0	0	0	0	0	0	0	0	0	0	0	0	0	0	0	0	0	0	0	0	0	0	0	0
305	annexin I [Homo sapiens]	gi|4502101|ref|NP_000691.1|	39 kDa	0	0	0	0	0	0	0	0	0	0	0	0	0	1	0	0	0	0	0	0	0	0	0	0	0	0	0	0	0	0	0	0	0	0	0	0	0	0	0	0
306	minichromosome maintenance complex component-like isoform a [Homo sapiens]	gi|209954821|ref|NP_775789.3|	76 kDa	0	0	0	0	0	0	0	0	0	0	0	0	0	0	0	0	0	0	0	0	0	0	0	0	0	0	0	0	0	0	0	0	0	0	0	0	0	0	0	0
307	junction plakoglobin [Homo sapiens]	gi|12056468|ref|NP_068831.1|	82 kDa	0	0	0	0	0	0	0	2	0	0	0	0	0	0	0	0	0	0	0	0	0	0	0	0	0	0	0	0	0	0	0	0	0	0	0	0	0	0	0	0
308	myosin, heavy polypeptide 4, skeletal muscle [Homo sapiens]	gi|110611903|ref|NP_060003.2|	223 kDa	0	0	0	0	0	0	0	0	0	0	0	0	0	0	0	0	0	0	0	0	0	0	0	0	0	0	0	2	0	0	0	0	0	0	0	0	0	0	0	0
309	keratin 71 [Homo sapiens]	gi|15618995|ref|NP_258259.1|	57 kDa	0	0	0	0	0	0	0	1	0	0	0	0	0	0	0	0	0	0	1	0	0	0	0	0	0	0	0	0	0	0	0	0	0	0	0	0	0	0	0	0
310	steroid-sensitive protein 1 [Homo sapiens]	gi|41152074|ref|NP_955805.1|	108 kDa	0	0	0	0	0	0	0	0	0	0	0	0	0	0	0	0	0	0	0	0	0	0	0	1	0	0	0	0	0	0	0	0	0	0	0	0	0	0	0	0
311	ATPase, class V, type 10D [Homo sapiens]	gi|222352161|ref|NP_065186.3|	160 kDa	0	0	0	0	0	0	0	0	0	0	0	0	0	0	0	0	0	0	0	0	0	0	0	1	0	0	0	0	0	0	0	0	0	0	0	0	0	0	0	0
312	PREDICTED: hypothetical protein [Homo sapiens]	gi|239513929|ref|XP_002343948.1|	16 kDa	0	0	0	0	0	0	0	0	0	1	0	0	0	0	0	0	0	0	0	0	0	0	0	0	0	0	0	0	0	0	0	0	0	0	0	0	0	0	0	0
313	collagen, type VI, alpha 1 precursor [Homo sapiens]	gi|87196339|ref|NP_001839.2|	109 kDa	0	0	0	0	0	0	0	0	0	0	0	0	0	0	0	0	0	0	0	0	0	0	0	0	0	0	0	1	0	0	0	0	0	0	0	0	0	0	0	0
314	AKT2 kinase [Homo sapiens]	gi|4502023|ref|NP_001617.1|	56 kDa	0	0	0	0	0	0	0	0	0	0	0	0	0	0	0	0	0	0	0	0	0	0	0	0	0	0	0	0	0	0	0	0	0	0	0	0	0	0	0	0
315	ATP-binding cassette, sub-family F, member 1 isoform a [Homo sapiens]	gi|69354671|ref|NP_001020262.1|	96 kDa	0	0	0	0	0	0	0	0	0	0	0	0	0	0	0	0	0	0	0	0	0	0	0	0	0	0	0	0	0	0	0	0	0	0	0	0	0	0	0	0
316	ADAM metallopeptidase with thrombospondin type 1 motif, 8 preproprotein [Homo sapiens]	gi|153792351|ref|NP_008968.4|	96 kDa	0	0	0	0	0	0	0	0	0	0	0	0	0	0	0	1	0	0	0	0	0	0	0	0	0	0	0	0	0	0	0	0	0	0	0	0	0	0	0	0
317	beta-neoendorphin-dynorphin preproprotein [Homo sapiens]	gi|13270473|ref|NP_077722.1|	28 kDa	0	0	0	0	0	0	0	0	0	0	0	0	0	0	1	1	0	0	0	0	0	0	0	0	0	0	0	0	0	0	0	0	0	1	0	0	0	0	0	0
318	laminin, beta 3 precursor [Homo sapiens]	gi|189083719|ref|NP_001121113.1|	130 kDa	0	0	0	0	0	0	0	0	0	0	0	0	0	0	0	0	0	0	0	0	0	0	0	1	0	0	0	0	0	0	0	0	0	0	0	0	0	0	0	0
319	roundabout, axon guidance receptor, homolog 2 isoform ROBO2b [Homo sapiens]	gi|61888896|ref|NP_002933.1|	151 kDa	0	0	0	0	0	0	0	0	0	1	0	0	0	0	0	1	0	0	0	0	0	0	0	0	0	0	0	0	0	0	0	0	0	0	0	0	0	0	0	0
320	fructose-bisphosphate aldolase A [Homo sapiens]	gi|193794814|ref|NP_001121089.1|	39 kDa	0	0	0	0	0	0	0	0	0	0	0	0	0	0	0	0	0	0	0	0	0	0	0	0	0	0	0	2	0	0	0	0	0	0	0	0	0	0	0	0
321	insulin-like growth factor binding protein 5 [Homo sapiens]	gi|10834982|ref|NP_000590.1|	31 kDa	0	0	0	0	0	0	0	0	0	0	0	0	0	0	0	0	0	0	0	0	0	0	0	0	0	0	0	0	0	0	0	0	0	0	0	0	0	0	0	0
322	coagulation factor IX preproprotein [Homo sapiens]	gi|4503649|ref|NP_000124.1|	52 kDa	0	0	0	0	0	0	0	0	0	0	0	0	0	2	0	0	0	3	0	0	0	0	0	0	0	0	0	0	0	0	0	0	0	0	0	0	0	0	0	0
323	myosin, heavy polypeptide 13, skeletal muscle [Homo sapiens]	gi|110624781|ref|NP_003793.2|	224 kDa	0	0	0	0	0	0	0	0	0	0	0	0	0	0	1	0	0	0	0	0	0	0	0	0	0	0	0	0	0	0	0	0	0	0	0	0	0	0	0	0
324	alpha-2,8-sialyltransferase 1 [Homo sapiens]	gi|4506953|ref|NP_003025.1|	41 kDa	0	0	0	0	0	0	0	0	0	0	0	0	0	1	0	0	0	0	0	0	0	0	0	0	0	0	0	0	0	0	0	0	0	0	0	0	0	0	0	0
325	protein phosphatase 1, regulatory (inhibitor) subunit 9A [Homo sapiens]	gi|93204861|ref|NP_060120.2|	123 kDa	0	0	0	0	0	0	0	0	0	0	0	0	0	0	0	0	0	0	0	0	0	0	0	0	0	0	0	0	0	0	0	0	0	0	0	0	0	0	0	0
326	desmoglein 1 preproprotein [Homo sapiens]	gi|119703744|ref|NP_001933.2|	114 kDa	0	0	0	0	0	0	0	4	0	0	0	0	0	0	0	0	0	0	0	0	0	0	0	0	0	0	0	0	0	0	0	0	0	0	0	0	0	0	0	0
327	somatostatin preproprotein [Homo sapiens]	gi|4507243|ref|NP_001039.1|	13 kDa	1	0	0	0	0	0	0	0	0	0	0	0	0	0	1	1	0	0	0	0	0	0	0	0	0	0	0	0	0	0	0	0	0	0	0	0	0	0	0	0
328	peroxiredoxin 6 [Homo sapiens]	gi|4758638|ref|NP_004896.1|	25 kDa	0	0	0	0	0	0	0	0	0	0	0	0	0	0	0	0	0	1	0	0	0	0	0	0	0	0	0	0	0	0	0	0	0	0	0	0	0	0	0	0
329	platelet-derived growth factor alpha isoform 1 preproprotein [Homo sapiens]	gi|77695917|ref|NP_002598.4|	24 kDa	0	0	0	0	0	0	0	0	0	0	0	0	0	0	0	1	0	0	0	0	0	0	0	0	0	0	0	0	0	0	0	0	0	0	0	0	0	0	0	0
330	sortilin-related receptor containing LDLR class A repeats preproprotein [Homo sapiens]	gi|4507157|ref|NP_003096.1|	248 kDa	0	0	0	0	0	0	0	0	0	0	0	0	0	0	1	1	0	0	0	0	0	0	0	0	0	0	0	0	0	0	0	0	0	0	0	0	0	0	0	0
331	hypothetical protein LOC345222 isoform b [Homo sapiens]	gi|111548657|ref|NP_001013000.2|	30 kDa	0	0	0	0	0	0	0	0	0	0	0	0	0	0	0	0	0	1	0	0	0	0	0	0	0	0	0	0	0	0	0	0	0	0	0	0	0	0	0	0
332	neurexophilin 4 [Homo sapiens]	gi|39930315|ref|NP_009155.1|	33 kDa	0	0	0	0	0	0	0	0	0	0	0	0	0	0	0	0	0	0	0	0	0	0	0	1	0	0	0	0	0	0	0	0	0	0	0	0	0	0	0	0
333	glycosylphosphatidylinositol specific phospholipase D1 isoform 1 precursor [Homo sapiens]	gi|29171717|ref|NP_001494.2|	92 kDa	0	0	0	0	0	0	0	0	0	0	0	0	0	1	0	0	0	1	0	0	0	0	0	0	0	0	0	0	0	0	0	0	0	0	0	0	0	0	0	0
334	kinesin family member 14 [Homo sapiens]	gi|7661878|ref|NP_055690.1|	186 kDa	0	0	0	0	0	0	0	0	0	0	0	0	0	0	0	0	0	0	0	0	0	0	0	0	0	0	0	0	0	0	0	0	0	0	0	0	0	0	0	0
335	transforming growth factor, beta-induced, 68kDa precursor [Homo sapiens]	gi|4507467|ref|NP_000349.1|	75 kDa	1	0	0	0	0	0	0	0	0	0	0	0	0	0	0	0	0	0	0	0	0	0	0	0	0	0	1	0	0	0	0	0	0	0	0	0	0	0	0	0
336	mannan-binding lectin serine protease 1 isoform 1 precursor [Homo sapiens]	gi|21264357|ref|NP_001870.3|	79 kDa	0	0	0	0	0	0	0	0	0	0	0	0	0	0	0	0	0	1	0	0	0	0	0	0	0	0	0	0	0	0	0	0	0	0	0	0	0	0	0	0
337	WD repeat domain 74 [Homo sapiens]	gi|221219004|ref|NP_060563.2|	42 kDa	0	0	0	0	0	0	0	0	0	0	0	0	0	0	0	0	0	0	0	0	0	0	0	0	0	0	0	0	0	0	0	0	0	0	0	0	0	0	0	0
338	desmocollin 1 isoform Dsc1a preproprotein [Homo sapiens]	gi|13435361|ref|NP_077739.1|	100 kDa	0	0	0	0	0	0	0	1	0	0	0	0	0	0	0	0	0	0	0	0	0	0	0	0	0	0	0	0	0	0	0	0	0	0	0	0	0	0	0	0
339	PREDICTED: hypothetical protein [Homo sapiens]	gi|239508948|ref|XP_002344402.1|	16 kDa	0	0	0	0	0	0	0	0	0	0	0	0	0	0	0	1	0	0	0	0	0	0	0	0	0	0	0	0	0	0	0	0	0	0	0	0	0	0	0	0
340	splicing factor, arginine/serine-rich 130 [Homo sapiens]	gi|154146193|ref|NP_116259.2|	93 kDa	0	0	0	0	0	0	0	0	0	0	0	0	0	1	0	0	0	1	0	0	0	0	0	0	0	0	0	0	0	0	0	0	0	0	0	0	0	0	0	0
341	peroxiredoxin 5 isoform a precursor [Homo sapiens]	gi|6912238|ref|NP_036226.1|	22 kDa	1	0	0	0	0	0	0	0	0	0	0	0	0	0	0	0	0	0	0	0	0	0	0	0	0	0	0	0	0	0	0	0	0	0	0	0	0	0	0	0
342	four and a half LIM domains 1 isoform 2 [Homo sapiens]	gi|21361122|ref|NP_001440.2|	32 kDa	0	0	0	0	0	0	0	0	0	0	0	0	0	0	0	0	0	0	0	0	0	0	0	2	0	0	0	0	0	0	0	0	0	0	0	0	0	0	0	0
343	dynein heavy chain domain 1 isoform 1 [Homo sapiens]	gi|222144249|ref|NP_653267.2|	534 kDa	0	0	1	0	0	1	0	0	0	0	0	0	0	0	0	1	0	0	0	0	0	0	0	0	0	0	0	0	0	0	0	0	0	0	0	0	0	0	0	0
344	sex hormone-binding globulin isoform 1 precursor [Homo sapiens]	gi|7382460|ref|NP_001031.2|	44 kDa	0	0	0	0	0	0	0	0	0	0	0	0	0	0	0	0	0	0	0	0	0	0	0	0	0	0	0	0	0	0	0	0	0	0	0	0	0	0	0	0
345	tubulin, alpha 3e [Homo sapiens]	gi|46409270|ref|NP_997195.1|	50 kDa	0	0	0	0	0	0	0	0	0	0	0	0	0	1	0	0	0	1	0	0	0	0	0	0	0	0	0	0	0	0	0	0	0	0	0	0	0	0	0	0
346	alpha-2-glycoprotein 1, zinc [Homo sapiens]	gi|4502337|ref|NP_001176.1|	34 kDa	1	0	0	0	0	0	0	0	0	0	0	0	0	0	0	0	0	0	0	0	0	0	0	0	0	0	0	0	0	0	0	0	0	0	0	0	0	0	0	0
347	progesterone-induced blocking factor 1 [Homo sapiens]	gi|55769583|ref|NP_006337.2|	90 kDa	0	0	0	0	0	0	0	0	0	0	0	0	0	0	0	0	0	0	0	0	0	0	0	0	0	1	0	0	0	0	0	0	0	0	1	0	0	0	0	0
348	chemokine (C-C motif) ligand 14 isoform 1 precursor [Homo sapiens]	gi|4759070|ref|NP_004157.1|	11 kDa	0	0	0	0	0	0	0	0	0	0	0	0	0	0	0	0	0	0	0	0	0	0	0	0	0	0	0	0	0	0	0	0	0	0	0	0	0	0	0	0
349	lunatic fringe isoform a [Homo sapiens]	gi|93140999|ref|NP_001035257.1|	42 kDa	1	0	0	0	0	0	0	0	0	0	0	0	0	0	0	0	0	0	0	0	0	0	0	0	0	0	0	0	0	0	0	0	0	0	0	0	0	0	0	0
350	cell division cycle associated 7-like isoform 3 [Homo sapiens]	gi|188497637|ref|NP_001120843.1|	47 kDa	0	0	0	0	0	0	0	0	0	0	0	0	0	0	0	0	0	0	0	0	0	0	0	0	0	0	0	0	0	0	0	0	0	0	0	0	0	0	0	0
351	downstream of Stk11 [Homo sapiens]	gi|148886716|ref|NP_689982.2|	47 kDa	1	0	0	0	0	0	0	0	0	0	0	0	0	0	0	0	0	0	0	0	0	0	0	0	0	0	0	0	0	0	0	0	0	0	0	0	0	0	0	0
352	hypothetical protein LOC168090 [Homo sapiens]	gi|157671933|ref|NP_659417.2|	54 kDa	0	0	0	0	0	0	0	0	0	0	0	0	0	0	0	1	0	0	0	0	0	0	0	0	0	0	0	0	0	0	0	0	0	0	0	0	0	0	0	0
353	protein tyrosine phosphatase, receptor-type, zeta1 precursor [Homo sapiens]	gi|91208428|ref|NP_002842.2|	255 kDa	0	0	0	0	0	0	0	0	0	0	0	0	0	0	0	0	0	0	0	0	0	0	0	0	0	0	0	0	0	0	0	0	0	0	0	0	0	0	0	0
354	RAN binding protein 3-like [Homo sapiens]	gi|31377593|ref|NP_659437.2|	52 kDa	0	0	0	0	0	0	0	0	0	0	0	0	0	0	0	0	0	0	0	0	0	0	0	0	0	0	0	0	0	1	0	0	0	0	0	0	0	0	0	0
355	met proto-oncogene isoform a precursor [Homo sapiens]	gi|188595716|ref|NP_001120972.1|	158 kDa	0	0	0	0	0	0	1	0	0	0	0	0	0	0	0	0	0	0	0	0	0	0	0	0	0	0	0	0	0	0	0	0	0	0	0	0	0	0	0	0
356	syntaxin 5 [Homo sapiens]	gi|94400932|ref|NP_003155.2|	40 kDa	0	0	0	0	0	0	0	0	0	0	0	0	0	0	0	0	0	0	0	0	0	0	0	0	0	0	0	0	1	0	0	0	0	0	0	0	0	0	0	0
357	hypothetical protein LOC146556 isoform 1 [Homo sapiens]	gi|148664240|ref|NP_689672.3|	49 kDa	0	0	0	0	0	0	0	0	0	0	0	0	0	0	0	0	1	0	1	0	0	0	0	0	0	0	0	0	0	0	0	0	0	0	0	0	0	0	0	0
358	platelet-activating factor acetylhydrolase, isoform Ib, gamma subunit [Homo sapiens]	gi|4505587|ref|NP_002564.1|	26 kDa	1	0	0	0	0	0	0	0	0	0	0	0	0	0	0	0	0	0	0	0	0	0	0	0	0	0	0	0	0	0	0	0	0	0	0	0	0	0	0	0
359	small inducible cytokine B10 precursor [Homo sapiens]	gi|149999382|ref|NP_001556.2|	11 kDa	0	0	0	0	0	0	0	0	0	0	0	0	0	0	0	0	0	0	0	0	0	0	0	0	0	0	1	0	0	0	0	0	0	0	0	0	0	0	0	0
360	serine (or cysteine) proteinase inhibitor, clade A (alpha-1 antiproteinase, antitrypsin), member 10 [Homo sapiens]	gi|7705879|ref|NP_057270.1|	51 kDa	0	0	0	0	0	0	0	0	0	0	0	0	0	0	0	0	0	0	0	0	0	0	0	0	0	0	0	0	0	0	0	0	0	0	0	0	0	0	0	0
361	gelsolin isoform a precursor [Homo sapiens]	gi|4504165|ref|NP_000168.1|	86 kDa	0	0	0	0	0	0	0	0	0	0	0	0	0	0	0	0	0	0	0	0	0	0	0	0	0	0	0	0	0	0	0	0	0	0	0	0	0	0	0	0
362	crystallin, gamma S [Homo sapiens]	gi|8922120|ref|NP_060011.1|	21 kDa	0	0	0	0	0	0	0	0	0	0	0	0	0	0	0	0	1	0	0	0	0	0	0	0	0	0	0	0	0	0	0	0	0	0	0	0	0	0	0	0
363	serum amyloid A1 preproprotein [Homo sapiens]	gi|40316910|ref|NP_954630.1|	14 kDa	0	0	0	0	0	0	0	0	0	0	0	0	0	0	0	0	0	0	0	0	0	0	0	0	0	0	0	0	0	0	0	0	0	0	0	0	0	0	0	0
364	plectin 1 isoform 1 [Homo sapiens]	gi|47607492|ref|NP_000436.2|	518 kDa	0	0	0	0	0	0	0	0	0	0	0	0	0	0	0	0	0	0	0	0	0	0	0	0	0	0	0	0	0	0	0	0	0	0	0	0	0	0	0	0
365	kininogen 1 isoform 2 [Homo sapiens]	gi|4504893|ref|NP_000884.1|	48 kDa	0	0	0	0	0	0	0	0	0	0	0	0	0	0	0	0	0	0	0	0	0	0	0	0	0	0	0	0	0	0	0	0	0	0	0	0	0	0	0	0
366	serum amyloid A2 isoform a [Homo sapiens]	gi|188497671|ref|NP_110381.2|	14 kDa	0	0	0	0	0	0	0	0	0	0	0	0	0	0	0	0	0	0	0	0	0	0	0	0	0	0	0	0	0	0	0	0	0	0	0	0	0	0	0	0
367	PREDICTED: similar to hCG1773549 [Homo sapiens]	gi|169217837|ref|XP_001720493.1|	13 kDa	0	0	0	0	0	0	0	0	0	0	0	0	0	0	0	0	0	1	0	0	0	0	0	0	0	0	0	0	0	0	0	0	0	0	0	0	0	0	0	0
368	versican isoform 1 [Homo sapiens]	gi|21361116|ref|NP_004376.2|	373 kDa	1	0	0	0	0	0	0	0	0	0	0	0	0	0	0	3	0	0	0	0	0	0	0	0	0	0	0	0	0	0	0	0	0	0	0	0	0	0	0	0
369	lipoprotein Lp(a) precursor [Homo sapiens]	gi|116292750|ref|NP_005568.2|	227 kDa	0	0	0	0	0	0	0	0	0	0	0	0	0	4	0	0	0	0	0	0	0	0	0	0	0	0	0	0	0	0	0	0	0	0	0	0	0	0	0	0
370	pyruvate kinase, muscle isoform M1 [Homo sapiens]	gi|33286420|ref|NP_872270.1|	58 kDa	0	0	0	0	0	0	0	0	0	0	0	0	0	0	1	0	0	0	0	0	0	0	0	0	0	0	0	0	0	0	0	0	0	0	0	0	0	0	0	0
371	truncated type I keratin KA21 [Homo sapiens]	gi|22748757|ref|NP_689562.1|	34 kDa	0	0	0	0	0	0	0	1	0	0	0	0	0	0	0	0	0	0	0	0	0	0	0	0	0	0	0	0	0	0	0	0	0	0	0	0	0	0	0	0
372	bone morphogenetic protein 1 isoform 3 precursor [Homo sapiens]	gi|5453579|ref|NP_006120.1|	111 kDa	1	0	0	0	0	0	0	0	0	0	0	0	0	0	0	1	0	0	0	0	0	0	0	0	0	0	0	0	0	0	0	0	0	0	0	0	0	0	0	0
373	defensin, beta 1 preproprotein [Homo sapiens]	gi|4885181|ref|NP_005209.1|	7 kDa	0	0	0	0	0	0	0	0	0	0	0	0	0	0	0	0	0	0	0	0	0	0	0	0	0	0	0	0	0	0	0	0	0	0	0	0	0	0	0	0
374	glutaredoxin (thioltransferase) [Homo sapiens]	gi|4504025|ref|NP_002055.1|	12 kDa	1	0	0	0	0	0	0	0	0	0	0	0	0	0	0	0	0	0	0	0	0	0	0	0	0	0	0	0	0	0	0	0	0	0	0	0	0	0	0	0
375	DCN1, defective in cullin neddylation 1, domain containing 5 [Homo sapiens]	gi|14150015|ref|NP_115675.1|	28 kDa	0	0	0	0	0	0	0	0	0	0	0	0	0	0	0	0	0	0	0	0	0	0	0	0	0	0	0	0	0	0	0	0	0	1	0	0	0	0	0	0
376	nucleolar protein with MIF4G domain 1 [Homo sapiens]	gi|61097912|ref|NP_612409.1|	96 kDa	0	0	0	0	0	0	0	0	0	0	0	0	0	0	0	0	0	0	0	0	0	0	0	0	0	0	0	1	0	0	0	0	0	0	0	0	0	0	0	0
377	talin 1 [Homo sapiens]	gi|223029410|ref|NP_006280.3|	270 kDa	0	0	0	0	0	0	0	0	0	0	0	0	0	0	0	0	0	1	0	0	0	0	0	0	0	0	0	0	0	0	0	0	0	0	0	0	0	0	0	0
378	brain-derived neurotrophic factor isoform b preproprotein [Homo sapiens]	gi|25306235|ref|NP_733927.1|	29 kDa	0	0	0	0	0	0	0	0	0	0	0	0	0	0	0	1	0	0	0	0	0	0	0	0	0	0	0	0	0	0	0	0	0	0	0	1	0	0	0	0
379	valosin-containing protein [Homo sapiens]	gi|6005942|ref|NP_009057.1|	89 kDa	0	0	0	0	0	0	0	0	0	0	0	0	0	1	0	0	0	0	0	0	0	0	0	0	0	0	0	0	0	0	0	0	0	0	0	0	0	0	0	0
380	annexin A2 isoform 2 [Homo sapiens]	gi|209862831|ref|NP_001129487.1|	39 kDa	0	0	0	0	0	0	0	1	0	0	0	0	0	1	0	0	0	0	0	0	0	0	0	1	0	0	0	0	0	0	0	0	0	0	0	0	0	0	0	0
381	chondroitin sulfate proteoglycan 3 [Homo sapiens]	gi|118600983|ref|NP_004377.2|	143 kDa	0	0	0	0	0	0	0	0	0	0	0	0	0	0	1	0	0	0	0	0	0	0	0	0	0	0	0	0	0	0	0	0	0	0	0	0	0	0	0	0
382	endothelin 3 isoform 1 preproprotein [Homo sapiens]	gi|4557545|ref|NP_000105.1|	25 kDa	0	0	0	0	0	0	0	0	0	0	0	0	0	0	0	0	0	0	0	0	0	0	0	0	0	0	0	0	0	0	0	0	0	0	0	0	0	0	0	0
383	PREDICTED: similar to growth differentiation factor 15 [Homo sapiens]	gi|239757187|ref|XP_002345203.1|	30 kDa	1	0	0	0	0	0	0	0	0	0	0	0	0	0	0	0	0	0	0	0	0	0	0	0	0	0	0	0	0	0	0	0	0	0	0	0	0	0	0	0
384	hypothetical protein LOC85459 [Homo sapiens]	gi|160420295|ref|NP_203753.1|	295 kDa	0	0	0	0	0	0	0	0	0	0	0	0	0	0	0	1	0	0	0	0	0	0	0	0	0	0	0	0	0	0	0	0	0	0	0	0	0	0	0	0
385	calcium/calmodulin-dependent protein kinase kinase 2 beta isoform 5 [Homo sapiens]	gi|27437021|ref|NP_757363.1|	59 kDa	0	0	0	0	0	0	0	0	0	0	0	0	0	0	0	0	0	0	0	0	0	0	0	0	0	0	0	0	0	0	0	0	0	0	0	0	0	0	0	0
386	F-box and leucine-rich repeat protein 11 [Homo sapiens]	gi|16306580|ref|NP_036440.1|	133 kDa	0	0	0	0	0	0	0	0	0	0	0	0	0	0	0	0	0	0	0	0	0	0	0	0	0	0	0	0	0	0	0	0	0	0	0	0	0	1	0	0
387	profilin 1 [Homo sapiens]	gi|4826898|ref|NP_005013.1|	15 kDa	0	0	0	0	0	0	0	0	1	0	0	0	0	0	0	0	0	0	0	0	0	0	0	0	0	0	0	0	0	0	0	0	0	0	0	0	0	0	0	0
388	Na+/K+ -ATPase alpha 4 subunit isoform 1 [Homo sapiens]	gi|153946397|ref|NP_653300.2|	114 kDa	0	0	0	0	0	0	0	0	0	0	0	0	0	0	0	0	0	0	0	0	0	0	0	0	0	0	0	0	0	0	0	0	0	0	0	0	0	0	0	0
389	zinc finger protein 828 [Homo sapiens]	gi|41281612|ref|NP_115812.1|	89 kDa	0	0	0	0	0	0	0	0	0	0	0	0	0	0	0	1	0	0	0	0	0	0	0	0	0	0	0	0	0	0	0	0	0	0	0	0	0	0	0	0
390	NMDA receptor 1 isoform NR1-2 precursor [Homo sapiens]	gi|11038635|ref|NP_067544.1|	101 kDa	0	0	0	0	0	0	0	0	0	0	0	0	0	0	0	0	0	0	0	0	0	0	0	1	0	0	0	0	0	0	0	0	0	0	0	0	0	0	0	0
391	muscle creatine kinase [Homo sapiens]	gi|21536288|ref|NP_001815.2|	43 kDa	0	0	0	0	0	0	0	0	0	0	0	0	0	0	0	0	0	0	0	0	0	0	0	2	0	0	0	2	0	0	0	0	0	0	0	0	0	0	0	0
392	proteasome beta 2 subunit [Homo sapiens]	gi|4506195|ref|NP_002785.1|	23 kDa	1	0	0	0	0	0	0	0	0	0	0	0	0	0	0	0	0	0	0	0	0	0	0	0	0	0	0	0	0	0	0	0	0	0	0	0	0	0	0	0
393	Fc fragment of IgG binding protein [Homo sapiens]	gi|154146262|ref|NP_003881.2|	572 kDa	0	0	0	0	0	0	0	0	0	0	0	0	0	0	0	0	0	0	0	0	0	0	0	0	0	0	0	0	0	0	0	0	1	0	0	0	0	0	0	0
394	plasma carboxypeptidase B2 isoform a preproprotein [Homo sapiens]	gi|126273569|ref|NP_001863.2|	48 kDa	0	0	0	0	0	0	0	0	0	0	0	0	0	1	0	0	0	1	0	0	0	0	0	0	0	0	0	0	0	0	0	0	0	0	0	0	0	0	0	0
395	filamin A, alpha isoform 1 [Homo sapiens]	gi|116063573|ref|NP_001447.2|	280 kDa	0	0	0	0	0	0	0	0	0	0	0	0	0	0	0	0	0	1	0	0	0	0	0	0	0	0	0	0	0	0	0	0	0	0	0	0	0	0	0	0
396	keratin 6A [Homo sapiens]	gi|5031839|ref|NP_005545.1|	60 kDa	0	0	0	0	0	0	0	3	0	0	0	0	0	0	0	0	0	0	0	0	0	0	0	0	0	0	0	0	0	0	0	0	0	0	0	0	0	0	0	0
397	ariadne homolog 2 [Homo sapiens]	gi|5453557|ref|NP_006312.1|	58 kDa	0	1	0	0	0	0	0	0	0	0	0	0	0	0	0	0	0	0	0	0	0	0	0	0	0	0	0	0	0	0	0	0	1	0	0	0	0	0	0	0
398	keratin 5b [Homo sapiens]	gi|89357932|ref|NP_775487.2|	57 kDa	0	0	0	0	0	0	0	2	0	0	0	0	0	0	0	0	0	0	0	0	0	0	0	0	0	0	0	0	0	0	0	0	0	0	0	0	0	0	0	0
399	fatty acid binding protein 5 (psoriasis-associated) [Homo sapiens]	gi|4557581|ref|NP_001435.1|	15 kDa	0	0	0	0	0	0	0	3	0	0	0	0	0	0	0	0	0	0	0	0	0	0	0	0	0	0	0	0	0	0	0	0	0	0	0	0	0	0	0	0
400	olfactomedin-like 3 [Homo sapiens]	gi|9910270|ref|NP_064575.1|	46 kDa	0	1	0	0	0	0	0	0	0	0	0	0	0	0	0	0	0	0	0	0	0	0	0	0	0	0	0	0	0	0	0	0	0	0	0	0	0	0	0	0
401	bromodomain containing protein 1 [Homo sapiens]	gi|11321642|ref|NP_055392.1|	120 kDa	0	0	1	0	0	0	0	0	0	0	0	0	0	0	0	0	0	0	0	0	0	0	0	0	0	0	0	0	0	0	0	0	0	0	0	0	0	0	0	0
402	PREDICTED: hypothetical protein XP_002347646 [Homo sapiens]	gi|239747543|ref|XP_002347646.1|	8 kDa	0	0	0	0	0	0	0	0	0	0	0	0	0	1	0	0	0	0	0	0	0	0	0	0	0	0	0	0	0	0	0	0	0	0	0	0	0	0	0	0
403	hypothetical protein LOC399947 [Homo sapiens]	gi|46559747|ref|NP_997528.1|	21 kDa	0	0	0	0	0	0	0	0	0	0	0	0	0	0	0	1	0	0	0	0	0	0	0	0	0	0	0	0	0	0	0	0	0	0	0	0	0	0	0	0
404	PSMC3 interacting protein isoform 1 [Homo sapiens]	gi|32261320|ref|NP_037422.2|	24 kDa	0	0	0	0	0	0	0	0	0	0	0	0	0	0	0	0	0	0	0	0	0	0	0	1	0	0	0	0	0	0	0	0	0	0	0	0	0	0	0	0
405	ficolin 2 isoform a precursor [Homo sapiens]	gi|61744445|ref|NP_004099.2|	34 kDa	0	0	0	0	0	0	0	0	0	0	0	0	0	1	0	0	0	1	0	0	0	0	0	0	0	0	0	0	0	0	0	0	0	0	0	0	0	0	0	0
406	lysyl oxidase-like 1 preproprotein [Homo sapiens]	gi|67782346|ref|NP_005567.2|	63 kDa	1	0	0	0	0	0	0	0	0	0	0	0	0	0	0	0	0	0	0	0	0	0	0	0	0	0	0	0	0	0	0	0	0	0	0	0	0	0	0	0
407	lectin, mannose-binding 2 precursor [Homo sapiens]	gi|5803023|ref|NP_006807.1|	40 kDa	0	0	0	0	0	0	0	0	0	0	0	0	0	0	0	0	0	1	0	0	0	0	0	0	0	0	0	0	0	0	0	0	0	0	0	0	0	0	0	0
408	actin related protein 2/3 complex subunit 5 [Homo sapiens]	gi|5031593|ref|NP_005708.1|	16 kDa	1	0	0	0	0	0	0	0	0	0	0	0	0	0	0	0	0	1	0	0	0	0	0	0	0	0	0	0	0	0	0	0	0	0	0	0	0	0	0	0
409	tubulin alpha 6 [Homo sapiens]	gi|14389309|ref|NP_116093.1|	50 kDa	1	0	0	0	0	0	0	0	0	0	0	0	0	1	0	0	0	0	0	0	0	0	0	0	0	0	0	0	0	0	0	0	0	0	0	0	0	0	0	0
410	ficolin 3 isoform 1 precursor [Homo sapiens]	gi|27754776|ref|NP_003656.2|	33 kDa	0	0	0	0	0	0	0	0	0	0	0	0	0	0	0	1	0	0	0	0	0	0	0	0	0	0	0	0	0	0	0	0	0	0	0	0	0	0	0	0
411	tripartite motif-containing 7 isoform 3 [Homo sapiens]	gi|44680124|ref|NP_976039.1|	34 kDa	0	0	0	0	0	0	0	0	0	0	0	0	1	0	0	0	0	0	0	0	0	0	0	0	0	0	0	0	0	0	0	0	0	0	0	0	0	0	0	0
412	EF-hand calcium binding domain 7 [Homo sapiens]	gi|217035144|ref|NP_115813.2|	72 kDa	0	0	0	0	0	0	0	0	0	0	0	0	0	0	0	0	0	0	0	0	0	0	0	0	0	0	0	0	0	0	0	0	0	0	0	0	0	0	0	0
413	fragile X mental retardation 2 [Homo sapiens]	gi|87162461|ref|NP_002016.2|	145 kDa	0	0	0	0	0	0	0	0	0	0	0	0	0	0	0	0	0	0	0	0	0	0	0	0	0	0	0	0	0	0	0	0	0	1	0	0	0	0	0	0
414	NADH dehydrogenase (ubiquinone) 1 beta subcomplex, 7, 18kDa [Homo sapiens]	gi|10764847|ref|NP_004137.2|	16 kDa	0	0	0	0	0	0	0	0	0	0	0	0	0	0	0	0	0	0	0	0	0	0	0	0	0	0	0	0	0	0	0	0	0	0	0	0	0	0	0	0
415	COQ7 protein [Homo sapiens]	gi|25453484|ref|NP_057222.2|	24 kDa	0	0	0	0	0	0	0	0	0	0	0	0	0	0	0	0	0	1	0	0	0	0	0	0	0	0	0	0	0	0	0	0	0	0	0	0	0	0	0	0
416	ras homolog gene family, member U [Homo sapiens]	gi|11034843|ref|NP_067028.1|	28 kDa	0	0	0	0	0	0	0	0	0	0	0	0	0	0	0	0	0	0	0	0	0	0	0	1	0	0	0	0	0	0	0	0	0	0	0	0	0	0	0	0
417	COP9 constitutive photomorphogenic homolog subunit 2 isoform 1 [Homo sapiens]	gi|4759264|ref|NP_004227.1|	52 kDa	0	0	0	0	0	0	0	0	0	0	0	0	0	0	0	0	0	0	0	0	0	0	0	0	0	0	0	0	0	0	0	0	0	0	0	0	0	0	0	0
418	destrin isoform a [Homo sapiens]	gi|5802966|ref|NP_006861.1|	19 kDa	0	0	0	0	0	0	0	0	0	0	0	0	0	0	0	0	0	1	0	0	0	0	0	1	0	0	0	0	0	0	0	0	0	0	0	0	0	0	0	0
419	RNA (guanine-9-) methyltransferase domain containing 1 [Homo sapiens]	gi|117647226|ref|NP_060289.2|	47 kDa	0	0	0	0	0	0	0	0	0	0	0	0	0	0	0	0	0	0	0	0	0	0	0	0	0	0	0	0	0	0	0	0	0	0	0	0	0	0	0	0
420	catenin, delta 1 isoform 1ABC [Homo sapiens]	gi|146231940|ref|NP_001078927.1|	108 kDa	0	0	0	0	0	0	0	0	0	0	0	0	0	0	0	0	0	0	0	0	0	0	0	0	0	0	0	0	0	0	0	0	0	1	0	0	0	0	0	0
421	coiled-coil domain containing 82 [Homo sapiens]	gi|19923844|ref|NP_079001.2|	64 kDa	0	0	0	0	0	0	0	0	0	0	0	0	0	0	0	0	0	0	0	0	0	0	0	0	0	0	0	0	0	0	0	0	0	0	0	0	0	0	0	0
422	collagen, type XXVIII precursor [Homo sapiens]	gi|154759255|ref|NP_001032852.2|	117 kDa	1	0	0	0	0	0	0	0	0	0	0	0	0	0	0	0	0	0	0	0	0	0	0	0	0	0	0	0	0	0	0	0	0	0	0	0	0	0	0	0
423	talin 2 [Homo sapiens]	gi|156938343|ref|NP_055874.2|	272 kDa	0	0	0	0	0	0	0	0	0	0	0	0	0	0	0	0	0	1	0	0	0	0	0	0	0	0	0	0	0	0	0	0	0	0	0	0	0	0	0	0
424	PDZ domain containing 3 [Homo sapiens]	gi|21630285|ref|NP_079067.2|	53 kDa	0	0	0	0	0	0	0	0	0	0	0	0	0	0	0	0	0	0	0	0	0	0	0	0	0	0	0	0	1	0	0	0	0	0	0	0	0	0	0	0
425	ubiquitin-conjugating enzyme E2C isoform 2 [Homo sapiens]	gi|32967283|ref|NP_861515.1|	17 kDa	0	0	0	0	0	0	0	0	0	0	0	0	0	0	0	0	0	0	0	0	0	0	0	0	0	0	0	0	0	0	0	0	0	0	0	0	0	0	0	0
426	LIM and senescent cell antigen-like domains 2 isoform 1 [Homo sapiens]	gi|209862875|ref|NP_001129509.1|	38 kDa	0	0	0	0	0	0	0	0	0	0	0	0	0	0	0	0	0	1	0	0	0	0	0	0	0	0	0	0	0	0	0	0	0	0	0	0	0	0	0	0
427	chordin-like 1 isoform 1 precursor [Homo sapiens]	gi|221316561|ref|NP_001137453.1|	52 kDa	0	0	0	0	0	0	0	0	0	0	0	0	0	0	0	1	0	0	0	0	0	0	0	0	0	0	0	0	0	0	0	0	0	0	0	0	0	0	0	0
428	LPLUNC1 protein precursor [Homo sapiens]	gi|40807482|ref|NP_149974.2|	52 kDa	0	0	0	0	0	0	0	0	0	0	0	0	0	0	0	0	0	0	0	0	0	0	0	0	0	0	0	0	0	0	0	0	0	0	0	0	0	0	0	0
429	5-azacytidine induced 1 isoform a [Homo sapiens]	gi|111955084|ref|NP_055799.2|	122 kDa	0	0	0	0	0	0	0	0	0	0	0	0	0	0	0	0	0	0	0	0	0	0	0	0	0	0	0	0	0	0	0	0	0	0	0	0	0	0	0	0
430	deoxynucleotidyltransferase, terminal, interacting protein 2 [Homo sapiens]	gi|54633315|ref|NP_055412.2|	84 kDa	0	0	0	0	0	0	0	0	0	0	0	0	0	0	0	0	0	0	0	0	0	0	0	0	0	0	0	0	0	0	0	0	0	0	0	0	0	0	0	0
431	hypothetical protein LOC23255 [Homo sapiens]	gi|163644316|ref|NP_056025.2|	178 kDa	0	0	0	0	0	0	0	0	0	0	0	0	0	0	0	0	0	0	0	0	0	0	0	0	0	0	0	0	0	0	0	0	0	0	0	0	0	0	0	0
432	spectrin, alpha, non-erythrocytic 1 (alpha-fodrin) isoform 1 [Homo sapiens]	gi|194595509|ref|NP_001123910.1|	285 kDa	0	0	0	0	0	0	0	0	0	0	0	0	0	0	0	0	0	0	0	0	0	0	0	0	0	0	0	0	0	0	0	0	0	0	0	0	0	0	0	0
433	integrator complex subunit 5 [Homo sapiens]	gi|44771201|ref|NP_085131.1|	108 kDa	0	0	0	0	0	0	0	0	0	0	0	0	0	0	1	0	0	0	0	0	0	0	0	0	0	0	0	0	0	0	0	0	0	0	0	0	0	0	0	0
434	PREDICTED: similar to complement component 4B (Childo blood group), partial [Homo sapiens]	gi|239758130|ref|XP_002346307.1|	74 kDa	0	0	0	0	0	0	0	0	0	0	0	0	0	2	0	0	0	0	0	0	0	0	0	0	0	0	0	0	0	0	0	0	0	0	0	0	0	0	0	0
435	cysteine and glycine-rich protein 1 isoform 1 [Homo sapiens]	gi|4758086|ref|NP_004069.1|	21 kDa	0	0	0	0	0	0	0	0	0	0	0	0	0	1	0	0	0	0	0	0	0	0	0	1	0	0	0	0	0	0	0	0	0	0	0	0	0	0	0	0
436	signal recognition particle 54kDa isoform 1 [Homo sapiens]	gi|4507215|ref|NP_003127.1|	56 kDa	0	0	0	0	0	0	0	0	0	0	0	0	0	0	0	0	0	0	0	0	0	0	0	0	0	0	0	0	0	0	0	1	0	0	0	0	0	0	0	0
437	nuclear receptor binding SET domain protein 1 isoform b [Homo sapiens]	gi|19923586|ref|NP_071900.2|	297 kDa	0	0	0	0	0	0	0	0	0	0	0	0	0	0	0	0	0	0	0	0	0	0	0	0	0	0	0	0	0	0	0	0	0	0	0	0	0	0	0	0
438	coagulation factor X preproprotein [Homo sapiens]	gi|4503625|ref|NP_000495.1|	55 kDa	0	0	0	0	0	0	0	0	0	0	0	0	0	2	0	0	0	0	0	0	0	0	0	0	0	0	0	0	0	0	0	0	0	0	0	0	0	0	0	0
439	V-set and transmembrane domain containing 2 [Homo sapiens]	gi|148743776|ref|NP_872352.2|	26 kDa	0	0	0	0	0	0	0	0	0	0	0	0	0	0	0	0	0	0	0	0	0	0	0	0	0	0	0	0	0	0	0	0	0	0	0	0	0	0	0	0
440	DNA segment on chromosome X and Y (unique) 155 expressed sequence isoform 1 [Homo sapiens]	gi|41152097|ref|NP_005079.2|	81 kDa	0	0	0	0	0	0	0	1	0	0	0	0	0	0	0	0	0	0	0	0	0	0	0	0	0	0	0	0	0	0	0	0	0	0	0	0	0	0	0	0
441	ubiquitin thioesterase 19 [Homo sapiens]	gi|57529246|ref|NP_006668.1|	146 kDa	0	0	0	0	0	0	0	0	0	0	0	0	0	0	0	0	0	0	0	0	0	0	0	0	0	0	0	0	0	0	0	0	0	0	0	0	0	0	0	0
442	PDZ domain containing 4 [Homo sapiens]	gi|46559761|ref|NP_115901.2|	86 kDa	0	0	1	0	0	0	0	0	0	0	0	0	0	0	0	0	0	0	0	0	0	0	0	0	0	0	0	0	0	0	0	0	0	0	0	0	0	0	0	0
443	keratin 3 [Homo sapiens]	gi|109148552|ref|NP_476429.2|	64 kDa	0	0	0	0	0	0	0	0	0	0	0	0	0	0	0	0	0	0	0	0	0	0	0	0	0	0	0	0	0	0	0	0	0	0	0	0	0	0	0	0
444	cholecystokinin preproprotein [Homo sapiens]	gi|4502605|ref|NP_000720.1|	13 kDa	0	0	0	0	0	0	0	0	0	0	0	0	0	0	0	0	0	0	0	0	0	0	0	0	0	0	0	0	0	0	0	0	0	0	0	0	0	0	0	0
445	calmodulin-like 5 [Homo sapiens]	gi|223278387|ref|NP_059118.2|	16 kDa	0	0	0	0	0	0	0	2	0	0	0	0	0	0	0	0	0	0	0	0	0	0	0	0	0	0	0	0	0	0	0	0	0	0	0	0	0	0	0	0
446	alpha-kinase 1 [Homo sapiens]	gi|156151441|ref|NP_079420.3|	139 kDa	0	0	0	0	0	0	0	0	0	0	0	0	0	0	0	0	0	0	0	0	0	0	0	0	0	0	0	0	0	0	0	0	0	0	0	0	0	0	0	0
447	secreted frizzled-related protein 4 [Homo sapiens]	gi|170784838|ref|NP_003005.2|	40 kDa	0	0	0	0	0	0	0	0	0	0	0	0	0	0	0	0	0	0	0	0	0	0	0	0	0	1	0	0	0	1	0	0	0	0	0	0	0	0	0	0
448	intercellular adhesion molecule 5 precursor [Homo sapiens]	gi|189571583|ref|NP_003250.3|	97 kDa	0	0	0	0	0	0	0	0	0	0	0	0	0	0	0	0	0	0	0	0	0	0	0	0	0	0	0	1	0	0	0	0	0	0	0	0	0	0	0	0
449	NAD kinase [Homo sapiens]	gi|55743112|ref|NP_075394.3|	49 kDa	0	0	0	0	0	0	0	0	0	0	0	0	0	0	0	0	0	1	0	0	0	0	0	0	0	0	0	0	0	0	0	0	0	0	0	0	0	0	0	0
450	oncomodulin [Homo sapiens]	gi|147906122|ref|NP_001091091.1|	12 kDa	0	0	0	0	0	0	0	1	0	0	0	0	0	0	0	0	0	0	0	0	0	0	0	0	0	0	0	0	0	0	0	0	0	0	0	0	0	0	1	0
451	platelet factor 4 variant 1 [Homo sapiens]	gi|4505735|ref|NP_002611.1|	12 kDa	0	0	0	0	0	0	0	0	0	0	0	0	0	1	0	0	0	1	0	0	0	0	0	0	0	0	0	0	0	0	0	0	0	0	0	0	0	0	0	0
452	major histocompatibility complex, class I, E precursor [Homo sapiens]	gi|62912479|ref|NP_005507.3|	40 kDa	0	0	0	0	0	0	0	0	0	0	0	0	0	0	0	1	0	0	0	0	0	0	0	0	0	0	0	0	0	0	0	0	0	0	0	0	0	0	0	0
453	dopamine receptor D1 interacting protein [Homo sapiens]	gi|7656955|ref|NP_056537.1|	23 kDa	0	0	0	0	0	0	0	0	0	0	0	0	0	0	0	1	0	0	0	0	0	0	0	0	0	0	0	0	0	0	0	0	0	0	0	0	0	0	0	0
454	keratinocyte proline-rich protein [Homo sapiens]	gi|68563515|ref|NP_001020402.1|	64 kDa	0	0	0	0	0	0	0	1	0	0	0	0	0	0	0	0	0	0	0	0	0	0	0	0	0	0	0	0	0	0	0	0	0	0	0	0	0	0	0	0
455	C-reactive protein, pentraxin-related [Homo sapiens]	gi|55770842|ref|NP_000558.2|	25 kDa	0	0	0	0	0	0	0	0	0	0	0	0	0	0	0	0	0	0	0	0	0	0	0	0	0	0	0	0	0	0	0	0	0	0	0	0	0	0	0	0
456	peripherin [Homo sapiens]	gi|21264345|ref|NP_006253.2|	54 kDa	0	0	0	0	0	0	0	0	0	0	0	0	0	1	0	0	0	0	0	0	0	0	0	0	0	0	0	0	0	0	0	0	0	0	0	0	0	0	0	0
457	nucleobindin 2 [Homo sapiens]	gi|4826870|ref|NP_005004.1|	50 kDa	0	0	0	1	0	1	0	0	0	0	0	0	0	0	0	0	0	0	0	0	0	0	0	0	0	0	0	0	0	0	0	0	0	0	0	0	0	0	0	0
458	cytochrome c oxidase subunit VIIb2 [Homo sapiens]	gi|115527068|ref|NP_570972.2|	9 kDa	0	0	0	0	0	0	0	1	0	0	0	0	0	0	0	0	0	0	0	0	0	0	0	0	0	0	0	0	0	0	0	0	0	0	0	0	0	0	0	0
459	shadow of prion protein [Homo sapiens]	gi|61676082|ref|NP_001012526.2|	15 kDa	0	0	0	0	0	0	0	0	0	0	0	0	0	0	0	1	0	0	0	0	0	0	0	0	0	0	0	0	0	0	0	0	0	0	0	0	0	0	0	0
460	testican 3 isoform 2 [Homo sapiens]	gi|93141001|ref|NP_058646.2|	49 kDa	0	0	0	0	0	0	0	0	0	0	0	0	0	0	0	1	0	0	0	0	0	0	0	0	0	0	0	0	0	0	0	0	0	0	0	0	0	0	0	0
461	heterogeneous nuclear ribonucleoprotein A1-like [Homo sapiens]	gi|58761496|ref|NP_001011724.1|	34 kDa	1	0	0	0	0	0	0	0	0	0	0	0	0	0	0	0	0	0	0	0	0	0	0	0	0	0	0	0	0	0	0	0	0	0	0	0	0	0	0	0
462	arginine/serine-rich splicing factor 6 [Homo sapiens]	gi|20127499|ref|NP_006266.2|	40 kDa	0	0	0	0	0	0	0	0	0	0	0	0	0	0	0	0	0	0	0	0	0	0	0	1	0	0	0	0	0	0	0	0	0	0	0	0	0	0	0	0
463	WNK lysine deficient protein kinase 1 [Homo sapiens]	gi|148612809|ref|NP_061852.2|	251 kDa	0	0	0	0	0	0	0	0	1	0	0	0	0	0	0	0	0	0	0	0	0	0	0	0	0	0	0	0	0	0	0	0	0	0	0	0	0	0	0	0
464	splicing factor proline/glutamine rich (polypyrimidine tract binding protein associated) [Homo sapiens]	gi|4826998|ref|NP_005057.1|	76 kDa	1	0	0	0	0	0	0	0	0	0	0	0	0	0	0	0	0	0	0	0	0	0	0	0	0	0	0	0	0	0	0	0	0	0	0	0	0	0	0	0
465	KDEL (Lys-Asp-Glu-Leu) containing 1 [Homo sapiens]	gi|176866369|ref|NP_076994.2|	58 kDa	0	0	0	0	0	0	0	0	0	1	0	0	0	0	0	0	0	0	0	0	0	0	0	0	0	0	0	0	0	0	0	0	0	0	0	0	0	0	0	0
466	PREDICTED: hypothetical protein XP_002343345 [Homo sapiens]	gi|239744968|ref|XP_002343345.1|	18 kDa	0	0	0	0	0	0	0	0	0	0	0	0	0	0	0	0	1	0	0	0	0	0	0	0	0	0	0	0	0	0	0	0	0	0	0	0	0	0	0	0
467	uromodulin-like 1 isoform 2 precursor [Homo sapiens]	gi|145580582|ref|NP_775839.3|	157 kDa	0	0	0	0	0	0	0	0	0	0	0	0	0	0	0	0	0	0	0	0	0	0	0	0	0	0	0	0	0	0	0	0	1	0	0	0	0	0	0	0
468	SORCS receptor 1 isoform a [Homo sapiens]	gi|61743973|ref|NP_443150.3|	130 kDa	0	0	0	0	0	0	0	0	0	0	0	0	0	0	0	0	0	0	0	0	0	0	0	0	0	0	0	0	0	0	0	0	0	0	0	0	0	0	0	0
469	glial fibrillary acidic protein isoform 1 [Homo sapiens]	gi|4503979|ref|NP_002046.1|	50 kDa	0	0	0	0	0	0	0	0	0	0	0	0	0	1	0	0	0	0	0	0	0	0	0	0	0	0	0	0	0	0	0	0	0	0	0	0	0	0	0	0
470	PREDICTED: hypothetical protein [Homo sapiens]	gi|239741525|ref|XP_001717126.2|	41 kDa	0	0	1	0	0	0	0	0	0	0	0	0	0	0	0	0	0	0	0	0	0	0	0	0	0	0	0	0	0	0	0	0	0	0	0	0	0	0	0	0
471	tetratricopeptide repeat domain 27 [Homo sapiens]	gi|42476022|ref|NP_060205.3|	97 kDa	0	0	0	0	0	0	0	0	0	0	0	0	0	0	0	0	0	0	0	0	0	0	0	0	0	0	0	0	0	0	0	0	0	0	0	0	0	0	0	0
472	potassium channel tetramerisation domain containing 13 [Homo sapiens]	gi|30578412|ref|NP_849194.1|	36 kDa	0	1	0	0	0	0	0	0	0	0	0	0	0	0	0	0	0	0	0	0	0	0	0	0	0	0	0	0	0	0	0	0	0	0	0	0	0	0	0	0
473	ELK3 protein [Homo sapiens]	gi|44955921|ref|NP_005221.2|	44 kDa	0	0	0	0	0	0	0	0	0	0	0	0	0	0	0	0	0	0	0	0	0	0	0	0	0	0	0	0	0	0	0	0	0	0	0	0	0	0	0	0
474	CD274 molecule [Homo sapiens]	gi|7661534|ref|NP_054862.1|	33 kDa	0	0	0	0	0	0	0	0	0	0	0	0	0	0	0	0	0	0	0	0	0	0	0	0	0	0	0	0	0	0	0	0	0	0	0	0	0	1	0	0
475	guanylate cyclase 2F [Homo sapiens]	gi|134152694|ref|NP_001513.2|	125 kDa	0	0	0	0	0	0	0	0	0	0	0	0	0	0	0	0	0	0	1	0	0	0	0	0	0	0	0	0	0	0	0	0	0	0	0	0	0	0	0	0
476	RAP1 GTPase activating protein isoform b [Homo sapiens]	gi|224809573|ref|NP_001139129.1|	75 kDa	0	0	0	0	0	0	0	0	0	0	0	0	0	0	0	0	0	0	0	0	0	0	0	0	0	0	0	0	0	0	0	0	0	0	0	0	0	0	0	0
477	PREDICTED: hypothetical protein XP_002343815 [Homo sapiens]	gi|239746705|ref|XP_002343815.1|	42 kDa	0	0	0	0	0	0	0	0	0	0	0	0	0	0	0	0	0	0	0	0	0	1	0	0	0	0	0	0	0	0	0	0	0	0	0	0	0	0	0	0
478	coiled-coil domain containing 9 [Homo sapiens]	gi|7661690|ref|NP_056418.1|	60 kDa	0	0	0	0	0	0	0	1	0	0	0	0	0	0	0	0	0	0	0	0	0	0	0	0	0	0	0	0	0	0	0	0	0	0	0	0	0	0	0	0
479	protein disulfide isomerase A6 [Homo sapiens]	gi|5031973|ref|NP_005733.1|	48 kDa	0	0	0	0	0	0	0	0	0	0	0	0	0	0	0	0	0	0	0	0	0	0	0	0	0	0	0	0	0	0	0	0	0	0	0	0	0	0	0	0
480	gasdermin 1 [Homo sapiens]	gi|150456463|ref|NP_835465.2|	49 kDa	0	0	0	0	0	0	0	0	0	0	0	0	0	0	0	0	0	0	0	0	0	0	0	0	0	0	0	0	0	0	0	0	0	0	0	0	0	0	0	0
481	otopetrin 1 [Homo sapiens]	gi|29725635|ref|NP_819056.1|	67 kDa	0	0	0	0	0	0	0	0	0	0	0	0	0	0	0	0	0	1	0	0	0	0	0	0	0	0	0	0	0	0	0	0	0	0	0	0	0	0	0	0
482	leucine-rich alpha-2-glycoprotein 1 [Homo sapiens]	gi|16418467|ref|NP_443204.1|	38 kDa	0	0	0	0	0	0	0	0	0	0	0	0	0	0	0	0	0	0	0	0	0	0	0	0	0	0	0	0	0	0	0	0	0	0	0	0	0	0	0	0
483	solute carrier family 26, member 9 isoform b [Homo sapiens]	gi|217272867|ref|NP_599152.2|	97 kDa	0	0	0	0	0	0	0	0	1	0	0	0	0	0	0	0	0	0	0	0	0	0	0	0	0	0	0	0	0	0	0	0	0	0	0	0	0	0	0	0
484	cullin 4A isoform 2 [Homo sapiens]	gi|11140811|ref|NP_003580.1|	77 kDa	0	0	0	0	0	0	0	0	0	0	0	0	0	0	0	0	0	1	0	0	0	0	0	0	0	0	0	0	0	0	0	0	0	0	0	0	0	0	0	0
485	aminopeptidase puromycin sensitive [Homo sapiens]	gi|158937236|ref|NP_006301.3|	103 kDa	0	0	0	0	0	0	0	0	0	0	0	0	0	0	0	0	0	0	0	0	0	0	0	0	0	0	0	0	0	0	0	0	0	0	0	0	0	0	0	0
486	adaptor-related protein complex 4, sigma 1 subunit isoform 1 [Homo sapiens]	gi|21361394|ref|NP_009008.2|	19 kDa	0	0	0	0	0	0	0	0	0	0	0	0	0	0	0	0	0	0	0	0	0	0	0	0	0	0	0	0	0	0	0	0	0	0	0	0	0	0	0	0
487	heterogeneous nuclear ribonucleoprotein C-like 1 [Homo sapiens]	gi|61966711|ref|NP_001013653.1|	32 kDa	0	0	0	0	0	0	0	0	0	0	0	0	0	0	0	0	0	0	0	0	0	0	0	0	0	0	0	0	0	0	0	0	0	0	0	0	0	0	0	0
488	trinucleotide repeat containing 6C isoform 2 [Homo sapiens]	gi|33413425|ref|NP_061869.2|	176 kDa	0	0	0	0	0	0	0	0	0	0	0	0	0	0	0	1	0	0	0	0	0	0	0	0	0	0	0	0	0	0	0	0	0	0	0	0	0	0	0	0
489	hypothetical protein LOC79169 [Homo sapiens]	gi|13236559|ref|NP_077295.1|	29 kDa	1	0	0	0	0	0	0	0	0	0	0	0	0	0	0	0	0	0	0	0	0	0	0	0	0	0	0	0	0	0	0	0	0	0	0	0	0	0	0	0
490	TSC22 domain family, member 2 [Homo sapiens]	gi|7662236|ref|NP_055594.1|	79 kDa	0	0	0	0	0	0	0	0	0	0	0	0	0	0	0	0	0	0	0	0	0	0	0	0	0	0	0	0	0	0	0	0	0	0	0	0	0	0	0	0
491	triosephosphate isomerase 1 isoform 1 [Homo sapiens]	gi|4507645|ref|NP_000356.1|	27 kDa	0	0	0	0	0	0	0	0	0	0	0	0	0	0	0	0	0	0	0	0	0	0	0	0	0	0	0	1	0	0	0	0	0	0	0	0	0	0	0	0
492	PREDICTED: similar to heat shock 10 kDa protein 1 [Homo sapiens]	gi|169210012|ref|XP_001726842.1|	11 kDa	0	0	0	0	0	0	0	0	0	0	0	0	0	0	0	1	0	0	0	0	0	0	0	0	0	0	0	0	0	0	0	0	0	0	0	0	0	0	0	0
493	keratin 75 [Homo sapiens]	gi|153791158|ref|NP_004684.2|	60 kDa	0	0	0	0	0	0	0	1	0	0	0	0	0	0	0	0	0	0	0	0	0	0	0	0	0	0	0	0	0	0	0	0	0	0	0	0	0	0	0	0
494	craniofacial development protein 1 [Homo sapiens]	gi|5453567|ref|NP_006315.1|	34 kDa	1	0	0	0	0	0	0	0	0	0	0	0	0	0	0	0	0	0	0	0	0	0	0	0	0	0	0	0	0	0	0	0	0	0	0	0	0	0	0	0
495	suppression of tumorigenicity 7 isoform b [Homo sapiens]	gi|11761626|ref|NP_068708.1|	67 kDa	0	0	0	0	0	0	0	0	0	0	0	0	0	0	0	1	0	0	0	0	0	0	0	0	0	0	0	0	0	0	0	0	0	0	0	0	0	0	0	0
496	ATP-binding cassette, sub-family C, member 9 isoform SUR2B [Homo sapiens]	gi|110832837|ref|NP_064693.2|	174 kDa	0	0	0	0	0	0	0	0	0	0	0	0	0	0	0	0	0	1	0	0	0	0	0	0	0	0	0	0	0	0	0	0	0	0	0	0	0	0	0	0
497	mitochondrial ribosomal protein S34 [Homo sapiens]	gi|13027604|ref|NP_076425.1|	26 kDa	0	0	0	0	0	0	0	0	0	0	0	0	0	0	0	0	0	0	0	0	0	0	0	0	0	0	0	0	0	0	0	0	0	0	0	0	0	0	0	0
498	PHD finger protein 10 isoform a [Homo sapiens]	gi|194328734|ref|NP_060758.2|	56 kDa	0	0	0	0	0	0	0	0	0	0	0	0	0	0	0	0	0	0	0	0	0	0	0	0	0	0	0	0	0	0	0	0	0	0	0	0	0	0	0	0
499	heterogeneous nuclear ribonucleoprotein K isoform a [Homo sapiens]	gi|14165437|ref|NP_112553.1|	51 kDa	0	0	0	0	0	0	0	0	0	0	0	0	0	0	0	0	0	0	0	0	0	0	0	0	0	0	0	0	0	0	0	0	0	0	0	0	0	0	0	1
500	akt substrate AS250 [Homo sapiens]	gi|118600961|ref|NP_065076.2|	211 kDa	0	0	0	0	0	0	0	0	0	0	0	0	0	0	0	0	0	0	0	0	0	0	0	0	0	0	0	0	1	0	0	0	0	0	0	0	0	0	0	0
501	peptidylprolyl isomerase A [Homo sapiens]	gi|10863927|ref|NP_066953.1|	18 kDa	0	0	0	0	0	0	0	0	0	0	0	0	0	0	0	0	0	0	0	0	0	0	0	0	0	0	0	0	0	0	0	0	1	0	0	0	0	0	0	0
502	TBP-associated factor 6 isoform alpha [Homo sapiens]	gi|21536359|ref|NP_647476.1|	73 kDa	0	0	0	0	0	0	0	0	0	0	0	1	0	0	0	0	0	0	0	0	0	0	0	0	0	0	0	0	0	0	0	0	0	0	0	0	0	0	0	0
503	solute carrier family 9 (sodium/hydrogen exchanger), isoform 5 [Homo sapiens]	gi|4759144|ref|NP_004585.1|	99 kDa	0	0	0	0	0	0	0	0	0	0	0	1	0	0	0	0	0	0	0	0	0	0	0	0	0	0	0	0	0	0	0	0	0	0	0	0	0	0	0	0
504	olfactory receptor, family 4, subfamily B, member 1 [Homo sapiens]	gi|53793679|ref|NP_001005470.1|	34 kDa	0	0	0	1	0	0	0	0	0	0	0	0	0	0	0	0	0	0	0	0	0	0	0	0	0	0	0	0	0	0	0	0	0	0	0	0	0	0	0	0
505	desmin [Homo sapiens]	gi|55749932|ref|NP_001918.3|	54 kDa	0	0	0	1	0	0	0	0	0	0	0	0	0	0	0	0	0	0	0	0	0	0	0	0	0	0	0	0	0	0	0	0	0	0	0	0	0	0	0	0
506	immunoglobulin-like domain containing receptor 2 [Homo sapiens]	gi|40786420|ref|NP_955383.1|	71 kDa	0	0	0	0	1	0	0	0	0	0	0	0	0	0	0	0	0	0	0	0	0	0	0	0	0	0	0	0	0	0	0	0	0	0	0	0	0	0	0	0
507	protein tyrosine phosphatase, receptor type, R isoform 1 precursor [Homo sapiens]	gi|4506325|ref|NP_002840.1|	74 kDa	0	0	0	0	0	0	0	0	0	0	0	0	0	0	1	0	0	0	0	0	0	0	0	0	0	0	0	0	0	0	0	0	0	0	0	0	0	0	0	0
508	defensin, alpha 5 preproprotein [Homo sapiens]	gi|10337585|ref|NP_066290.1|	10 kDa	0	0	0	0	0	0	0	0	0	1	0	0	0	0	0	0	0	0	0	0	0	0	0	0	0	0	0	0	0	0	0	0	0	0	0	0	0	0	0	0
509	armadillo repeat containing 2 [Homo sapiens]	gi|148762963|ref|NP_115507.4|	97 kDa	0	0	0	0	0	0	0	0	0	0	0	0	0	0	0	0	0	0	0	0	0	0	0	0	0	0	0	0	0	0	0	0	0	0	1	0	0	0	0	0
510	protein-L-isoaspartate (D-aspartate) O-methyltransferase [Homo sapiens]	gi|4885539|ref|NP_005380.1|	25 kDa	0	0	0	0	0	0	0	0	0	0	0	0	0	0	0	0	0	0	0	0	0	0	0	0	0	0	0	0	0	0	0	0	0	0	1	0	0	0	0	0
511	kallikrein 1 preproprotein [Homo sapiens]	gi|4504875|ref|NP_002248.1|	29 kDa	0	0	0	0	0	0	0	0	0	0	0	0	0	0	0	0	0	0	1	0	0	0	0	0	0	0	0	0	0	0	0	0	0	0	0	0	0	0	0	0
512	matrilin 2 isoform a precursor [Homo sapiens]	gi|62548860|ref|NP_002371.3|	107 kDa	0	0	0	0	0	0	0	0	0	0	0	0	0	0	0	0	0	0	0	0	0	0	0	0	0	0	0	0	0	0	0	0	0	0	0	0	0	0	1	0
513	actinin, alpha 3 [Homo sapiens]	gi|4557241|ref|NP_001095.1|	103 kDa	0	0	0	0	0	0	0	0	0	0	0	0	0	0	0	0	0	0	0	0	0	0	0	0	0	0	0	1	0	0	0	0	0	0	0	0	0	0	0	0
514	quiescin Q6 sulfhydryl oxidase 1 isoform a [Homo sapiens]	gi|13325075|ref|NP_002817.2|	83 kDa	0	0	0	0	0	0	0	0	0	0	0	0	0	0	0	1	0	0	0	0	0	0	0	0	0	0	0	0	0	0	0	0	0	0	0	0	0	0	0	0
515	small inducible cytokine A17 precursor [Homo sapiens]	gi|4506829|ref|NP_002978.1|	11 kDa	0	0	0	0	0	0	0	0	0	0	0	0	0	0	0	1	0	0	0	0	0	0	0	0	0	0	0	0	0	0	0	0	0	0	0	0	0	0	0	0
516	solute carrier family 4, anion exchanger, member 1 [Homo sapiens]	gi|4507021|ref|NP_000333.1|	102 kDa	0	0	0	0	0	0	0	0	0	0	0	0	0	1	0	0	0	0	0	0	0	0	0	0	0	0	0	0	0	0	0	0	0	0	0	0	0	0	0	0
517	cellular retinoic acid binding protein 1 [Homo sapiens]	gi|4758052|ref|NP_004369.1|	16 kDa	0	0	0	0	0	0	0	0	0	0	0	0	0	1	0	0	0	0	0	0	0	0	0	0	0	0	0	0	0	0	0	0	0	0	0	0	0	0	0	0
518	sarcoma antigen NY-SAR-41 [Homo sapiens]	gi|62243484|ref|NP_996769.2|	164 kDa	0	0	0	0	0	0	0	0	0	0	0	0	0	1	0	0	0	0	0	0	0	0	0	0	0	0	0	0	0	0	0	0	0	0	0	0	0	0	0	0
519	ras-related C3 botulinum toxin substrate 1 isoform Rac1 [Homo sapiens]	gi|9845511|ref|NP_008839.2|	21 kDa	0	0	0	0	0	0	0	0	0	0	0	0	0	1	0	0	0	0	0	0	0	0	0	0	0	0	0	0	0	0	0	0	0	0	0	0	0	0	0	0
520	tubulin, alpha 4a [Homo sapiens]	gi|17921989|ref|NP_005991.1|	50 kDa	0	0	0	0	0	0	0	0	0	0	0	0	0	0	0	0	0	1	0	0	0	0	0	0	0	0	0	0	0	0	0	0	0	0	0	0	0	0	0	0
521	PREDICTED: similar to hCG2003024 [Homo sapiens]	gi|239745042|ref|XP_001716614.2|	20 kDa	0	0	0	0	0	0	0	0	0	0	0	0	0	0	0	0	0	1	0	0	0	0	0	0	0	0	0	0	0	0	0	0	0	0	0	0	0	0	0	0
522	fermitin family homolog 3 long form [Homo sapiens]	gi|41281905|ref|NP_848537.1|	76 kDa	0	0	0	0	0	0	0	0	0	0	0	0	0	0	0	0	0	1	0	0	0	0	0	0	0	0	0	0	0	0	0	0	0	0	0	0	0	0	0	0
523	ADP-ribosylation factor 3 [Homo sapiens]	gi|4502203|ref|NP_001650.1|	21 kDa	0	0	0	0	0	0	0	0	0	0	0	0	0	0	0	0	0	1	0	0	0	0	0	0	0	0	0	0	0	0	0	0	0	0	0	0	0	0	0	0
524	GRB2-associated binding protein 1 isoform a [Homo sapiens]	gi|46370071|ref|NP_997006.1|	80 kDa	0	0	0	0	0	0	0	0	0	0	0	0	0	0	0	0	0	1	0	0	0	0	0	0	0	0	0	0	0	0	0	0	0	0	0	0	0	0	0	0
525	mitogen-activated protein kinase 3 isoform 1 [Homo sapiens]	gi|91718899|ref|NP_002737.2|	43 kDa	0	0	0	0	0	0	0	0	0	0	0	0	0	0	0	0	0	1	0	0	0	0	0	0	0	0	0	0	0	0	0	0	0	0	0	0	0	0	0	0
526	keratin 24 [Homo sapiens]	gi|192807292|ref|NP_061889.2|	55 kDa	0	0	0	0	0	0	0	1	0	0	0	0	0	0	0	0	0	0	0	0	0	0	0	0	0	0	0	0	0	0	0	0	0	0	0	0	0	0	0	0
527	major histocompatibility complex, class I, A precursor [Homo sapiens]	gi|24797067|ref|NP_002107.3|	41 kDa	1	0	0	0	0	0	0	0	0	0	0	0	0	0	0	0	0	0	0	0	0	0	0	0	0	0	0	0	0	0	0	0	0	0	0	0	0	0	0	0
528	heterogeneous nuclear ribonucleoprotein A2/B1 isoform A2 [Homo sapiens]	gi|4504447|ref|NP_002128.1|	36 kDa	1	0	0	0	0	0	0	0	0	0	0	0	0	0	0	0	0	0	0	0	0	0	0	0	0	0	0	0	0	0	0	0	0	0	0	0	0	0	0	0
529	signal recognition particle 9kDa isoform 2 [Homo sapiens]	gi|4507217|ref|NP_003124.1|	10 kDa	1	0	0	0	0	0	0	0	0	0	0	0	0	0	0	0	0	0	0	0	0	0	0	0	0	0	0	0	0	0	0	0	0	0	0	0	0	0	0	0
530	heterogeneous nuclear ribonucleoprotein H2 [Homo sapiens]	gi|9624998|ref|NP_062543.1|	49 kDa	1	0	0	0	0	0	0	0	0	0	0	0	0	0	0	0	0	0	0	0	0	0	0	0	0	0	0	0	0	0	0	0	0	0	0	0	0	0	0	0
531	PREDICTED: hypothetical protein [Homo sapiens]	gi|169213513|ref|XP_001726186.1|	20 kDa	0	0	0	0	0	0	0	0	0	0	0	0	0	0	0	0	0	0	0	0	0	0	0	0	0	0	0	0	0	0	0	0	0	0	0	0	0	0	0	0
532	sciellin isoform b [Homo sapiens]	gi|21536308|ref|NP_659001.1|	78 kDa	0	0	0	0	0	0	0	0	0	0	0	0	0	0	0	0	0	0	0	0	0	0	0	0	0	0	0	0	0	0	0	0	0	0	0	0	0	0	0	0
533	gamma-aminobutyric acid (GABA) A receptor, delta precursor [Homo sapiens]	gi|34734071|ref|NP_000806.2|	51 kDa	0	0	0	0	0	0	0	0	0	0	0	0	0	0	0	0	0	0	0	0	0	0	0	0	0	0	0	0	0	0	0	0	0	0	0	0	0	0	0	0
534	acetyl-coenzyme A transporter [Homo sapiens]	gi|4757708|ref|NP_004724.1|	61 kDa	0	0	0	0	0	0	0	0	0	0	0	0	0	0	0	0	0	0	0	0	0	0	0	0	0	0	0	0	0	0	0	0	0	0	0	0	0	0	0	0
535	small inducible cytokine A16 precursor [Homo sapiens]	gi|4759074|ref|NP_004581.1|	14 kDa	0	0	0	0	0	0	0	0	0	0	0	0	0	0	0	0	0	0	0	0	0	0	0	0	0	0	0	0	0	0	0	0	0	0	0	0	0	0	0	0
536	meteorin, glial cell differentiation regulator-like [Homo sapiens]	gi|52345387|ref|NP_001004431.1|	34 kDa	0	0	0	0	0	0	0	0	0	0	0	0	0	0	0	0	0	0	0	0	0	0	0	0	0	0	0	0	0	0	0	0	0	0	0	0	0	0	0	0
537	cancer/testis antigen family 45, member A6 [Homo sapiens]	gi|62945410|ref|NP_001017438.1|	21 kDa	0	0	0	0	0	0	0	0	0	0	0	0	0	0	0	0	0	0	0	0	0	0	0	0	0	0	0	0	0	0	0	0	0	0	0	0	0	0	0	0
538	golgi autoantigen, golgin subfamily a-like [Homo sapiens]	gi|222418637|ref|NP_001138476.1|	94 kDa	0	0	0	0	0	0	0	0	0	0	0	0	0	0	0	1	0	0	0	0	0	0	0	0	0	0	0	0	0	0	0	0	0	0	0	0	0	0	0	0
539	heterogeneous nuclear ribonucleoprotein C isoform a [Homo sapiens]	gi|117189975|ref|NP_112604.2|	34 kDa	0	0	0	0	0	0	0	0	0	0	0	0	0	0	0	0	0	0	0	0	0	0	0	0	0	0	0	0	0	0	0	0	0	0	0	0	0	0	0	0
540	multimerin 2 precursor [Homo sapiens]	gi|221316695|ref|NP_079032.2|	104 kDa	0	0	0	0	0	0	0	0	0	0	0	0	0	0	0	0	0	0	0	0	0	0	0	0	0	0	0	0	0	0	0	0	0	0	0	0	0	0	0	0
541	histatin 1 [Homo sapiens]	gi|4504529|ref|NP_002150.1|	7 kDa	0	0	0	0	0	0	0	0	0	0	0	0	0	0	0	0	0	0	0	0	0	0	0	0	0	0	0	0	0	0	0	0	0	0	0	0	0	0	0	0
542	folliculin interacting protein 2 [Homo sapiens]	gi|154689769|ref|NP_065891.1|	122 kDa	0	0	0	0	0	0	0	0	0	0	0	0	0	0	0	1	0	0	0	0	0	0	0	0	0	0	0	0	0	0	0	0	0	0	0	0	0	0	0	0
543	PREDICTED: hypothetical protein XP_002346061 [Homo sapiens]	gi|239754651|ref|XP_002346061.1|	37 kDa	0	0	0	0	0	0	0	0	0	0	0	0	0	0	0	0	0	0	0	0	0	0	0	0	0	0	0	0	0	0	0	0	0	0	0	0	0	0	0	0
544	zinc finger protein 592 [Homo sapiens]	gi|108860697|ref|NP_055445.2|	138 kDa	0	0	0	0	0	0	0	0	0	0	0	0	0	0	0	0	0	0	0	0	0	0	0	0	0	0	0	0	0	0	0	0	0	0	0	0	0	0	0	0
545	flavin containing monooxygenase 1 [Homo sapiens]	gi|4503755|ref|NP_002012.1|	60 kDa	0	0	0	0	0	0	0	0	0	0	0	0	0	0	0	1	0	0	0	0	0	0	0	0	0	0	0	0	0	0	0	0	0	0	0	0	0	0	0	0
546	Abelson helper integration site 1 isoform a [Homo sapiens]	gi|31542701|ref|NP_060121.3|	137 kDa	0	0	0	0	0	0	0	0	0	0	0	0	0	0	0	0	0	0	0	0	0	0	0	0	0	0	0	0	0	0	0	0	0	0	0	0	0	0	0	0
547	centromere/kinetochore protein zw10 [Homo sapiens]	gi|4759344|ref|NP_004715.1|	89 kDa	0	0	0	0	0	0	0	0	0	0	0	0	0	0	0	0	0	0	0	0	0	0	0	0	0	0	0	0	0	0	0	0	0	0	0	0	0	0	0	0
548	hypothetical protein LOC84418 [Homo sapiens]	gi|14165278|ref|NP_115788.1|	11 kDa	0	0	0	0	0	0	0	0	0	0	0	0	0	0	0	0	0	1	0	0	0	0	0	0	0	0	0	0	0	0	0	0	0	0	0	0	0	0	0	0
549	chitotriosidase [Homo sapiens]	gi|4502809|ref|NP_003456.1|	52 kDa	0	0	0	0	0	0	0	0	0	0	0	0	0	0	0	0	0	0	0	0	0	0	0	0	0	0	0	0	0	0	0	0	0	0	0	0	0	0	0	0
550	PREDICTED: hypothetical protein [Homo sapiens]	gi|239508713|ref|XP_001131419.2|	46 kDa	0	0	0	0	0	0	0	0	0	0	0	0	0	0	0	0	0	0	0	0	0	0	0	0	0	0	0	0	0	0	0	0	0	0	0	0	0	0	0	0
551	WD repeat domain 24 [Homo sapiens]	gi|14149987|ref|NP_115635.1|	88 kDa	0	0	0	0	0	0	0	0	0	0	0	0	0	1	0	0	0	0	0	0	0	0	0	0	0	0	0	0	0	0	0	0	0	0	0	0	0	0	0	0
552	ankyrin repeat and BTB (POZ) domain containing 1 isoform 2 [Homo sapiens]	gi|25777624|ref|NP_742024.1|	54 kDa	0	0	0	0	0	0	0	0	0	0	0	0	0	1	0	0	0	0	0	0	0	0	0	0	0	0	0	0	0	0	0	0	0	0	0	0	0	0	0	0
553	PREDICTED: hypothetical protein XP_002342704 [Homo sapiens]	gi|239742954|ref|XP_002342704.1|	21 kDa	0	0	0	0	0	0	0	0	0	0	0	0	0	0	0	1	0	0	0	0	0	0	0	0	0	0	0	0	0	0	0	0	0	0	0	0	0	0	0	0
554	cell division cycle 2-like 2 isoform 1 [Homo sapiens]	gi|148763347|ref|NP_076916.2|	91 kDa	0	0	0	0	0	0	0	0	0	0	0	0	0	0	0	0	0	0	0	0	0	0	0	0	0	0	0	0	0	0	0	0	0	0	0	0	0	0	0	0
555	relaxin/insulin-like family peptide receptor 3 [Homo sapiens]	gi|7706103|ref|NP_057652.1|	51 kDa	0	0	0	0	0	0	1	0	0	0	0	0	0	0	0	0	0	0	0	0	0	0	0	0	0	0	0	0	0	0	0	0	0	0	0	0	0	0	0	0
556	hypothetical protein LOC23065 [Homo sapiens]	gi|22095331|ref|NP_055862.1|	112 kDa	0	0	0	0	0	0	0	0	0	0	0	0	0	0	0	0	0	0	0	0	0	0	0	0	0	0	0	0	0	0	0	0	0	0	0	0	0	0	0	0
557	PREDICTED: hypothetical protein XP_002342320 [Homo sapiens]	gi|239741815|ref|XP_002342320.1|	46 kDa	0	0	0	0	0	0	0	0	0	0	0	0	0	1	0	0	0	0	0	0	0	0	0	0	0	0	0	0	0	0	0	0	0	0	0	0	0	0	0	0
558	myelin protein zero-like 2 precursor [Homo sapiens]	gi|5032247|ref|NP_005788.1|	24 kDa	0	0	0	0	0	0	0	0	0	0	0	0	0	0	0	0	0	0	0	0	0	0	0	0	0	0	0	0	0	0	0	0	0	0	0	0	0	0	0	0
559	coiled-coil domain containing 8 [Homo sapiens]	gi|199559779|ref|NP_114429.2|	59 kDa	0	0	0	0	0	0	0	0	0	0	0	0	0	0	0	0	0	0	0	0	0	0	0	0	0	0	0	0	0	0	0	0	0	0	0	0	0	0	0	0
END OF FILE
				184	79	91	72	63	74	69	96	82	75	65	84	70	189	136	222	102	175	94	102	24	110	53	166	86	78	93	124	74	50	50	45	73	80	80	72	62	61	52	41
