# Supplementary material for: Proteomic analysis of cerebrospinal fluid from children with central nervous system tumors identifies candidate proteins relating to tumor metastatic spread
Source: Oncotarget. 2017 May 3;8(28):46177–90. doi: 10.18632/oncotarget.17579 (PMC5542258; doi:10.18632/oncotarget.17579)
Supplement: Supplementary file 4 [file oncotarget-08-46177-s004.xlsx]

## Sheet: matrix
Supplementary Data 3:List of the 558 NCBI annotated proteins identified in both case and control groups after label free spectral counting (scaffold analysis) of the LC-MS/MS results
			Sample number	1	13	14	15	17	18	19	2	20	21	22	31	32	33	34	35	36	37	38	39	4	41	42	43	44	5	6	11	23	25	26	27	28	29	45	46	49	50	7	8
Identified Proteins	Accession Number	Molecular Weight
albumin preproprotein [Homo sapiens]	gi|4502027|ref|NP_000468.1|	69 kDa		1	1	1	1	1	1	1	1	1	1	1	1	1	1	1	1	1	1	1	1	1	1	1	1	1	1	1	1	1	1	1	1	1	1	1	1	1	1	1	1
insulin-like growth factor 1 isoform 1 preproprotein [Homo sapiens]	gi|163659899|ref|NP_001104753.1|	18 kDa		1	1	1	1	1	1	1	1	1	1	1	1	1	1	1	1	0	1	1	1	1	1	1	1	1	1	1	1	1	1	1	1	1	1	1	1	1	1	1	1
clusterin isoform 1 [Homo sapiens]	gi|42716297|ref|NP_001822.2|	58 kDa		1	1	1	1	1	1	1	1	1	1	1	1	1	1	1	1	1	1	1	1	0	1	1	1	1	1	1	1	1	1	1	1	1	1	1	1	1	1	1	1
cystatin C precursor [Homo sapiens]	gi|4503107|ref|NP_000090.1|	16 kDa		1	1	1	1	1	1	1	1	1	1	1	1	1	1	1	1	1	1	1	1	1	1	1	1	1	1	1	1	1	1	1	1	1	1	1	1	1	1	1	1
PREDICTED: similar to complement component C3, partial [Homo sapiens]	gi|169218213|ref|XP_001719515.1|	145 kDa		1	1	1	1	1	1	1	1	1	1	1	1	1	1	1	1	1	1	1	1	1	1	1	1	1	1	1	1	1	1	1	1	1	1	1	1	1	1	1	1
apolipoprotein E precursor [Homo sapiens]	gi|4557325|ref|NP_000032.1|	36 kDa		1	1	1	1	1	1	1	1	1	1	1	1	1	1	1	1	1	1	1	1	1	1	1	1	1	1	1	1	1	1	1	1	1	1	1	1	1	1	1	1
PREDICTED: similar to C4A protein isoform 1 [Homo sapiens]	gi|239740684|ref|XP_002343973.1|	193 kDa		1	1	1	1	1	1	1	1	1	1	1	1	1	1	1	1	1	1	1	1	1	1	1	1	1	1	1	1	1	1	1	1	1	1	1	1	1	1	1	1
apolipoprotein A-I preproprotein [Homo sapiens]	gi|4557321|ref|NP_000030.1|	31 kDa		1	1	1	1	1	1	1	1	1	1	1	1	1	1	1	1	1	1	1	1	1	1	1	1	1	1	1	1	1	1	1	1	1	1	1	1	1	1	1	1
apolipoprotein D precursor [Homo sapiens]	gi|4502163|ref|NP_001638.1|	21 kDa		1	1	1	1	1	1	1	1	1	1	1	1	1	1	1	1	1	1	1	1	1	1	1	1	1	1	1	1	1	1	1	1	1	1	1	1	1	1	1	1
prostaglandin H2 D-isomerase [Homo sapiens]	gi|32171249|ref|NP_000945.3|	21 kDa		1	1	1	1	1	1	1	1	1	1	1	1	1	1	1	1	1	1	1	1	1	1	1	1	1	1	1	1	1	1	1	1	1	1	1	1	1	1	1	1
insulin-like growth factor binding protein 7 [Homo sapiens]	gi|4504619|ref|NP_001544.1|	29 kDa		1	1	1	1	1	1	1	1	1	1	1	1	1	1	1	1	1	1	1	1	0	1	1	1	1	1	1	1	1	0	1	1	0	1	1	0	1	1	0	0
gelsolin isoform b [Homo sapiens]	gi|189083772|ref|NP_001121134.1|	81 kDa		1	1	1	1	1	1	1	1	1	1	1	1	1	1	1	1	1	1	1	1	0	1	1	1	1	1	1	1	1	1	1	1	1	1	1	1	1	1	1	1
transthyretin precursor [Homo sapiens]	gi|4507725|ref|NP_000362.1|	16 kDa		1	1	1	1	1	1	1	1	1	1	1	1	1	1	1	1	1	1	1	1	1	1	1	1	1	1	1	1	1	1	1	1	1	1	1	1	1	1	1	1
complement factor H isoform a precursor [Homo sapiens]	gi|62739186|ref|NP_000177.2|	139 kDa		1	1	1	1	1	1	1	1	1	1	0	1	1	1	1	1	1	1	1	1	1	1	1	1	1	1	1	1	1	1	0	1	1	1	1	1	1	1	0	0
VGF nerve growth factor inducible precursor [Homo sapiens]	gi|17136078|ref|NP_003369.2|	67 kDa		1	1	1	1	1	1	0	1	1	1	1	1	1	1	1	1	1	0	1	1	0	1	0	1	1	1	1	1	1	1	0	1	1	1	1	1	0	1	1	1
serine proteinase inhibitor, clade A, member 1 [Homo sapiens]	gi|50363217|ref|NP_000286.3|	47 kDa		1	1	1	1	1	1	1	1	1	1	1	1	1	1	1	1	1	1	1	1	0	1	1	1	1	1	1	1	1	1	1	1	1	1	1	1	1	1	1	1
transferrin [Homo sapiens]	gi|4557871|ref|NP_001054.1|	77 kDa		1	1	1	1	1	1	1	1	1	1	1	1	1	1	1	1	1	1	1	1	0	1	1	1	1	1	1	1	1	1	1	1	1	1	1	1	1	1	1	1
PREDICTED: similar to complement component 3 [Homo sapiens]	gi|169214179|ref|XP_001724196.1|	45 kDa		1	1	1	1	1	1	1	1	1	1	1	1	1	1	1	1	1	1	1	1	0	1	1	1	1	1	1	1	0	1	0	0	1	1	1	1	1	1	1	1
fibronectin 1 isoform 6 preproprotein [Homo sapiens]	gi|47132549|ref|NP_997639.1|	240 kDa		1	1	1	1	1	1	1	1	1	1	1	1	1	1	1	1	1	1	1	1	0	1	0	1	1	1	1	1	1	1	1	1	1	1	1	1	1	1	1	1
insulin-like growth factor binding protein 2, 36kDa [Homo sapiens]	gi|55925576|ref|NP_000588.2|	35 kDa		1	1	1	1	1	1	1	1	1	1	1	1	1	1	1	1	1	1	1	1	0	1	1	1	1	1	1	1	1	1	1	1	1	1	1	1	1	1	1	1
serine (or cysteine) proteinase inhibitor, clade F (alpha-2 antiplasmin, pigment epithelium derived factor), member 1 [Homo sapiens]	gi|39725934|ref|NP_002606.3|	46 kDa		1	1	1	1	1	1	1	1	1	1	1	1	1	1	1	1	1	1	1	1	0	1	1	1	1	1	1	1	1	1	1	1	1	1	1	1	1	1	1	1
apolipoprotein A-II preproprotein [Homo sapiens]	gi|4502149|ref|NP_001634.1|	11 kDa		1	1	1	1	1	1	1	0	1	1	0	1	1	1	1	1	1	1	1	1	1	1	0	1	1	0	1	1	0	0	0	1	1	1	1	0	1	0	0	1
PREDICTED: hypothetical protein XP_002348153 [Homo sapiens]	gi|239752152|ref|XP_002348153.1|	28 kDa		1	1	1	1	1	1	1	1	1	1	0	1	0	1	1	1	1	1	1	1	0	1	1	1	1	1	1	1	1	0	1	1	0	0	1	0	0	1	0	0
apolipoprotein C-III precursor [Homo sapiens]	gi|4557323|ref|NP_000031.1|	11 kDa		1	1	1	1	1	1	1	1	1	1	1	1	1	1	1	1	1	1	1	1	1	1	1	1	1	1	1	1	1	1	1	0	1	1	1	1	1	1	1	1
amyloid precursor-like protein 1 isoform 1 precursor [Homo sapiens]	gi|67782338|ref|NP_001019978.1|	72 kDa		1	1	1	0	1	0	1	1	0	1	1	1	1	1	1	1	1	0	1	1	0	1	1	1	1	0	1	1	1	0	1	0	1	1	1	1	1	1	1	1
PREDICTED: similar to immunoglobulin lambda-like polypeptide 1 [Homo sapiens]	gi|239752604|ref|XP_002348298.1|	53 kDa		1	1	1	1	1	1	1	1	1	1	1	1	1	1	1	1	1	1	1	1	1	1	1	1	1	1	0	1	1	1	1	1	1	1	1	1	1	1	1	1
proprotein convertase subtilisin/kexin type 1 inhibitor precursor [Homo sapiens]	gi|7019519|ref|NP_037403.1|	27 kDa		1	1	1	1	1	1	1	1	1	1	1	1	1	1	1	1	1	1	1	1	1	1	1	1	0	1	1	1	1	1	1	1	1	1	1	1	1	1	1	1
chemokine (C-X-C motif) ligand 12 (stromal cell-derived factor 1) isoform alpha [Homo sapiens]	gi|40316924|ref|NP_954637.1|	10 kDa		1	1	1	1	1	1	1	1	1	1	1	1	1	1	1	1	1	1	1	1	0	1	1	1	1	1	1	1	1	1	1	1	1	1	1	1	1	1	1	1
fibrinogen, alpha polypeptide isoform alpha-E preproprotein [Homo sapiens]	gi|4503689|ref|NP_000499.1|	95 kDa		1	1	1	0	1	1	1	0	1	0	0	1	1	0	1	1	0	1	0	1	0	1	0	1	1	1	1	1	0	0	0	1	0	0	0	0	0	0	0	0
vitronectin precursor [Homo sapiens]	gi|88853069|ref|NP_000629.3|	54 kDa		1	1	1	1	1	1	1	1	1	1	0	1	0	1	1	1	1	1	1	1	0	1	1	1	1	1	1	1	0	1	1	0	1	0	0	0	0	0	0	0
apolipoprotein A-IV precursor [Homo sapiens]	gi|71773110|ref|NP_000473.2|	45 kDa		1	1	1	0	1	1	1	0	1	1	1	1	0	1	1	1	1	1	1	1	0	1	1	1	1	1	1	1	1	1	1	0	0	1	1	1	1	0	1	0
pancreatic ribonuclease precursor [Homo sapiens]	gi|38201682|ref|NP_937875.1|	18 kDa		1	0	0	0	0	0	0	0	0	0	0	0	0	1	1	1	0	0	0	0	0	1	0	1	0	0	0	0	0	0	0	0	0	0	0	1	0	0	0	0
vitamin D-binding protein precursor [Homo sapiens]	gi|32483410|ref|NP_000574.2|	53 kDa		1	1	1	1	0	1	1	1	1	1	1	1	1	1	1	1	1	1	1	1	0	1	1	1	0	0	1	1	0	0	1	1	0	0	1	1	1	1	0	0
apolipoprotein H precursor [Homo sapiens]	gi|153266841|ref|NP_000033.2|	38 kDa		1	0	0	1	0	1	1	0	1	0	0	1	0	1	1	1	1	1	0	1	0	1	0	1	1	1	0	1	0	0	0	0	0	0	0	0	0	0	0	0
EGF-containing fibulin-like extracellular matrix protein 1 precursor [Homo sapiens]	gi|9665262|ref|NP_004096.2|	55 kDa		1	1	1	1	1	1	1	1	1	1	1	1	1	0	1	1	1	0	1	0	0	1	1	1	1	1	1	1	1	1	1	1	1	1	1	1	1	1	1	1
C-type lectin domain family 3, member B [Homo sapiens]	gi|156627579|ref|NP_003269.2|	23 kDa		1	1	1	1	1	1	0	1	1	1	1	1	1	1	1	1	1	1	1	1	0	1	0	1	1	1	1	1	0	1	0	1	0	0	1	1	1	1	1	1
complement component 4 binding protein, alpha chain precursor [Homo sapiens]	gi|4502503|ref|NP_000706.1|	67 kDa		1	0	0	1	0	1	1	0	0	0	0	1	0	1	1	1	0	1	0	1	0	1	0	1	1	0	0	1	0	0	0	0	0	0	0	0	0	0	0	0
complement factor B preproprotein [Homo sapiens]	gi|67782358|ref|NP_001701.2|	86 kDa		1	1	1	1	1	1	1	1	1	1	1	1	1	1	1	1	1	1	0	1	0	1	0	1	1	1	1	0	0	0	1	0	1	0	0	0	1	0	1	1
fibulin 1 isoform C precursor [Homo sapiens]	gi|34734062|ref|NP_001987.2|	74 kDa		1	1	0	1	1	1	0	1	0	1	1	1	1	1	1	1	1	1	1	1	0	1	1	1	0	1	1	1	1	0	1	0	0	0	1	1	0	1	0	1
alpha 2 globin [Homo sapiens]	gi|4504345|ref|NP_000508.1|	15 kDa		1	0	0	1	0	0	0	0	1	1	0	0	0	1	0	0	0	1	0	0	0	0	1	1	0	0	1	0	0	0	0	0	0	1	0	0	0	0	0	0
keratin 1 [Homo sapiens]	gi|119395750|ref|NP_006112.3|	66 kDa		1	0	0	1	0	0	0	1	0	0	0	0	0	1	0	1	0	1	1	1	0	0	0	1	1	1	1	1	1	0	0	0	0	0	0	1	1	1	0	0
insulin-like growth factor 2 isoform 2 [Homo sapiens]	gi|189083846|ref|NP_001121070.1|	26 kDa		1	1	1	1	1	1	1	1	1	1	1	1	1	1	1	1	1	1	1	1	1	1	1	1	1	1	1	1	1	1	1	1	1	1	1	1	1	1	1	1
lysozyme precursor [Homo sapiens]	gi|4557894|ref|NP_000230.1|	17 kDa		1	1	1	1	1	1	1	1	1	1	1	1	1	1	1	1	1	1	1	1	1	1	1	1	1	1	1	1	1	1	1	1	1	1	0	0	1	0	1	0
fibronectin 1 isoform 7 preproprotein [Homo sapiens]	gi|47132547|ref|NP_473375.2|	74 kDa		1	1	1	0	1	1	1	1	1	1	1	1	1	1	1	1	1	1	1	1	0	1	0	1	1	1	1	1	0	0	0	0	1	1	1	1	0	0	1	0
complement component 7 precursor [Homo sapiens]	gi|45580688|ref|NP_000578.2|	94 kDa		1	0	1	1	0	1	0	1	1	1	0	1	0	1	1	1	0	1	1	1	0	1	0	1	1	1	1	1	0	0	0	0	1	1	1	0	1	0	0	0
beta globin [Homo sapiens]	gi|4504349|ref|NP_000509.1|	16 kDa		1	0	0	1	1	0	1	0	1	1	0	0	0	1	0	0	0	1	1	1	0	1	1	1	0	1	1	1	1	0	0	0	0	1	0	1	0	0	1	0
serpin peptidase inhibitor, clade A, member 3 precursor [Homo sapiens]	gi|50659080|ref|NP_001076.2|	48 kDa		1	1	1	1	0	1	1	1	1	1	0	1	0	1	1	1	1	1	1	1	0	1	1	1	1	0	1	1	1	0	1	0	1	0	1	0	1	1	1	0
complement component 1, r subcomponent [Homo sapiens]	gi|66347875|ref|NP_001724.3|	80 kDa		1	0	0	0	0	0	0	0	0	0	0	0	0	1	0	1	0	1	0	1	0	0	0	1	0	0	0	0	0	0	0	0	0	0	0	0	0	0	0	0
apolipoprotein B precursor [Homo sapiens]	gi|105990532|ref|NP_000375.2|	516 kDa		0	0	0	0	0	0	0	0	0	0	0	0	0	1	0	1	0	1	0	0	0	0	0	0	0	0	0	0	0	0	0	0	0	0	0	0	0	0	0	0
complement component 1, q subcomponent, C chain precursor [Homo sapiens]	gi|166235903|ref|NP_001107573.1|	26 kDa		1	0	1	1	0	1	1	1	1	1	0	0	1	1	1	1	1	1	1	1	0	1	0	1	1	1	1	1	1	1	1	0	1	1	1	1	1	0	0	0
complement component 1, s subcomponent precursor [Homo sapiens]	gi|41393602|ref|NP_958850.1|	77 kDa		1	0	0	1	0	0	0	0	0	0	0	0	0	1	1	1	1	1	0	1	0	1	0	1	0	1	1	1	0	0	0	0	0	0	0	0	0	0	0	0
kininogen 1 isoform 1 [Homo sapiens]	gi|156231037|ref|NP_001095886.1|	72 kDa		1	0	0	1	0	0	1	1	1	1	0	0	0	1	0	1	1	1	0	1	0	1	1	1	1	0	0	0	0	0	0	1	0	0	0	0	1	0	0	0
apolipoprotein C-II precursor [Homo sapiens]	gi|32130518|ref|NP_000474.2|	11 kDa		1	1	1	1	1	0	0	0	1	0	0	0	0	1	1	1	0	1	0	1	0	1	0	1	0	1	1	1	0	1	0	0	0	1	0	0	0	0	0	0
fibrinogen, gamma chain isoform gamma-A precursor [Homo sapiens]	gi|70906437|ref|NP_000500.2|	49 kDa		1	1	1	1	0	1	1	1	1	1	0	1	1	1	1	1	1	1	1	0	0	1	0	1	1	1	1	1	1	0	1	1	1	0	1	0	0	0	0	0
inter-alpha (globulin) inhibitor H4 [Homo sapiens]	gi|31542984|ref|NP_002209.2|	103 kDa		1	0	1	0	0	1	0	0	0	0	0	0	0	1	0	1	0	1	0	1	0	1	0	1	1	0	0	1	0	0	0	0	0	0	0	0	0	0	0	0
fibrinogen, beta chain preproprotein [Homo sapiens]	gi|70906435|ref|NP_005132.2|	56 kDa		1	1	1	1	1	1	1	0	1	1	0	1	1	1	1	1	1	1	1	1	0	1	0	1	1	0	1	1	1	0	1	1	0	1	1	0	1	1	0	0
alpha 1 type XVIII collagen isoform 1 precursor [Homo sapiens]	gi|110611235|ref|NP_085059.2|	154 kDa		1	1	1	1	1	1	1	0	1	1	1	1	1	1	1	1	1	1	1	0	0	1	0	1	1	1	1	1	1	1	0	1	1	1	1	1	0	0	0	0
hemopexin precursor [Homo sapiens]	gi|11321561|ref|NP_000604.1|	52 kDa		1	0	0	0	0	0	0	0	0	0	0	0	0	1	1	1	1	1	0	1	1	1	0	1	1	0	0	1	0	1	1	0	0	0	1	0	0	0	1	1
complement component 1, q subcomponent, B chain precursor [Homo sapiens]	gi|87298828|ref|NP_000482.3|	27 kDa		1	1	1	1	0	0	0	1	1	1	0	0	1	1	1	1	0	1	0	1	0	1	1	1	1	1	1	1	0	0	0	0	1	1	1	1	0	1	0	0
alpha-2-HS-glycoprotein [Homo sapiens]	gi|156523970|ref|NP_001613.2|	39 kDa		1	1	1	1	0	0	1	1	1	1	1	1	0	1	1	1	0	1	1	1	0	1	0	1	0	1	1	1	0	1	0	0	0	0	1	0	1	1	0	0
keratin 10 [Homo sapiens]	gi|195972866|ref|NP_000412.3|	59 kDa		1	0	1	1	0	0	0	1	0	1	1	1	0	1	1	1	1	1	1	0	0	1	0	1	1	1	1	1	0	0	0	0	0	0	1	1	1	1	0	0
dickkopf homolog 3 precursor [Homo sapiens]	gi|40548389|ref|NP_056965.3|	38 kDa		1	1	1	0	0	1	1	0	1	0	1	1	1	0	1	1	1	0	1	1	0	1	0	1	1	0	0	1	1	0	1	1	1	1	1	1	1	1	1	1
glyceraldehyde-3-phosphate dehydrogenase [Homo sapiens]	gi|7669492|ref|NP_002037.2|	36 kDa		1	0	1	1	0	0	1	1	0	1	0	0	0	1	0	1	1	1	1	0	0	1	1	1	1	0	1	1	1	0	1	0	1	1	1	1	0	1	0	0
angiotensinogen preproprotein [Homo sapiens]	gi|4557287|ref|NP_000020.1|	53 kDa		1	1	1	1	0	1	0	0	1	1	1	1	1	1	1	0	1	1	1	1	0	1	1	0	1	1	0	1	1	0	1	1	1	1	1	1	1	1	0	0
CD14 antigen precursor [Homo sapiens]	gi|4557417|ref|NP_000582.1|	40 kDa		1	1	1	1	1	1	1	1	1	1	1	0	1	1	1	1	1	0	1	1	0	1	1	1	1	1	1	1	0	0	0	1	1	1	1	1	1	1	0	0
chromogranin B precursor [Homo sapiens]	gi|221316599|ref|NP_001810.2|	78 kDa		1	0	0	0	1	0	0	1	0	0	0	1	1	1	1	1	1	0	1	1	0	0	0	1	1	1	1	1	1	1	0	0	1	1	1	1	0	0	1	0
keratin 9 [Homo sapiens]	gi|55956899|ref|NP_000217.2|	62 kDa		0	0	1	0	0	0	0	1	0	0	0	0	0	0	0	0	0	1	1	0	0	0	0	1	0	1	0	1	1	0	0	0	0	0	0	0	1	0	0	1
alpha-2-macroglobulin precursor [Homo sapiens]	gi|66932947|ref|NP_000005.2|	163 kDa		1	0	1	0	0	0	1	0	0	0	0	0	1	1	1	1	1	1	1	0	0	0	0	1	1	0	0	0	0	0	0	0	0	0	0	0	0	0	0	0
complement component 9 precursor [Homo sapiens]	gi|4502511|ref|NP_001728.1|	63 kDa		1	0	0	0	0	1	0	0	0	0	0	1	0	1	1	0	1	1	0	1	0	1	0	1	0	0	0	1	0	0	0	0	1	0	0	0	0	0	0	0
insulin-like growth factor binding protein 4 precursor [Homo sapiens]	gi|62243290|ref|NP_001543.2|	28 kDa		1	0	0	1	0	0	0	0	0	0	0	0	0	1	0	1	0	0	0	1	1	1	0	1	0	0	0	0	0	0	0	0	0	0	0	0	0	0	0	0
keratin 6B [Homo sapiens]	gi|119703753|ref|NP_005546.2|	60 kDa		1	1	0	0	0	0	0	1	0	0	0	0	0	1	0	0	1	1	1	0	0	0	0	1	1	1	1	0	1	0	0	0	0	0	0	0	1	0	0	0
insulin-like growth factor binding protein 6 [Homo sapiens]	gi|11321593|ref|NP_002169.1|	25 kDa		1	0	0	0	0	0	0	0	0	0	0	0	0	0	0	1	0	1	0	0	0	1	0	1	0	0	1	0	0	0	0	0	0	1	0	0	0	0	0	0
histidine-rich glycoprotein precursor [Homo sapiens]	gi|4504489|ref|NP_000403.1|	60 kDa		1	0	0	0	0	0	0	0	0	0	0	0	0	1	1	1	0	1	0	0	0	1	0	1	1	0	0	0	0	0	0	0	0	0	0	0	0	0	0	0
VPS10 domain receptor protein SORCS 3 [Homo sapiens]	gi|18379346|ref|NP_055793.1|	136 kDa		1	1	0	1	1	0	0	0	0	0	1	0	1	1	1	1	1	0	0	1	0	1	0	1	0	0	1	1	0	1	0	0	0	0	0	0	1	0	0	0
family with sequence similarity 3, member C precursor [Homo sapiens]	gi|7661714|ref|NP_055703.1|	25 kDa		0	0	0	0	1	0	0	0	0	0	1	0	0	0	1	1	1	0	1	0	0	0	1	0	0	0	0	1	1	0	0	0	1	1	1	1	0	1	1	0
keratin 16 [Homo sapiens]	gi|24430192|ref|NP_005548.2|	51 kDa		0	0	0	0	0	0	0	1	0	0	0	0	0	0	0	0	0	1	0	0	0	0	0	0	0	0	0	0	1	0	0	0	0	0	0	0	0	0	0	0
prion protein preproprotein [Homo sapiens]	gi|4506113|ref|NP_000302.1|	28 kDa		1	1	1	0	1	1	1	0	1	1	0	1	1	1	1	1	1	0	1	1	0	1	1	1	1	1	1	1	0	1	0	1	1	1	1	1	1	1	0	1
coagulation factor II preproprotein [Homo sapiens]	gi|4503635|ref|NP_000497.1|	70 kDa		1	0	0	0	0	0	0	0	0	1	0	1	0	1	0	1	1	1	0	1	0	1	1	1	1	0	0	0	0	0	0	0	1	0	1	0	1	0	0	0
coagulation factor XII precursor [Homo sapiens]	gi|145275213|ref|NP_000496.2|	68 kDa		1	0	0	0	0	0	0	0	0	0	0	0	0	1	1	1	0	1	0	0	0	1	0	1	0	0	0	0	0	0	0	0	0	0	0	0	0	0	0	0
L-lactate dehydrogenase B [Homo sapiens]	gi|4557032|ref|NP_002291.1|	37 kDa		1	1	1	0	0	0	0	0	0	0	0	0	1	1	1	1	0	0	0	1	0	0	0	0	0	0	1	1	0	0	0	0	0	1	1	1	0	0	0	0
complement component 3 precursor [Homo sapiens]	gi|115298678|ref|NP_000055.2|	187 kDa		1	1	1	1	0	1	0	0	0	0	0	0	1	1	1	1	1	1	1	1	0	1	0	1	1	1	1	0	0	0	0	0	0	0	1	0	1	0	0	0
procollagen C-endopeptidase enhancer [Homo sapiens]	gi|157653329|ref|NP_002584.2|	48 kDa		1	0	0	0	0	0	0	1	0	0	0	0	0	0	1	1	1	1	0	0	0	0	0	1	0	1	1	0	0	0	0	0	0	0	0	0	0	0	0	0
calsyntenin 1 isoform 2 [Homo sapiens]	gi|57242755|ref|NP_055759.3|	109 kDa		1	0	0	0	0	0	0	0	0	0	0	0	1	0	1	0	1	0	1	0	0	0	0	0	0	0	1	1	1	0	1	0	1	1	0	0	1	1	0	0
cocaine- and amphetamine-regulated transcript [Homo sapiens]	gi|4757910|ref|NP_004282.1|	13 kDa		1	0	0	0	0	0	0	0	0	1	0	0	0	0	1	0	0	0	0	1	0	0	0	0	0	0	0	1	0	0	0	0	0	1	1	0	0	0	0	0
ribonuclease, RNase A family, 4 precursor [Homo sapiens]	gi|37577172|ref|NP_919412.1|	17 kDa		1	1	1	0	1	0	1	1	0	0	0	1	1	1	0	1	0	1	0	1	0	0	0	1	1	1	1	1	0	1	0	0	1	1	0	0	0	0	0	0
complement component 6 precursor [Homo sapiens]	gi|169636415|ref|NP_000056.2|	105 kDa		0	0	0	0	0	1	1	0	0	0	0	1	0	1	0	0	1	1	0	0	0	1	0	0	1	1	0	0	0	0	1	0	0	0	0	0	0	0	0	0
protein tyrosine phosphatase, receptor type, N polypeptide 2 isoform 2 precursor [Homo sapiens]	gi|194097438|ref|NP_570857.2|	110 kDa		1	0	0	0	1	0	0	0	0	0	1	1	0	0	1	1	0	0	1	1	0	0	0	0	0	0	1	1	1	0	0	0	0	0	0	1	0	0	0	1
prosaposin isoform a preproprotein [Homo sapiens]	gi|11386147|ref|NP_002769.1|	58 kDa		1	0	0	0	1	0	0	0	1	0	1	0	0	0	1	0	0	0	1	0	0	0	0	0	0	0	0	0	1	0	1	1	1	1	1	1	1	0	1	0
keratin 2 [Homo sapiens]	gi|47132620|ref|NP_000414.2|	65 kDa		1	0	1	1	0	0	0	1	0	1	1	1	1	0	0	0	1	1	1	1	0	0	1	1	1	1	1	1	1	1	0	1	1	0	0	1	0	1	0	0
serpin peptidase inhibitor, clade G, member 1 precursor [Homo sapiens]	gi|73858568|ref|NP_000053.2|	55 kDa		1	0	0	0	0	0	0	1	1	0	0	0	0	1	0	1	1	1	0	0	0	0	0	1	0	1	1	0	0	0	0	0	0	0	0	0	0	0	0	1
alpha 1 type I collagen preproprotein [Homo sapiens]	gi|110349772|ref|NP_000079.2|	139 kDa		1	1	1	1	0	1	0	0	0	0	0	0	0	0	1	1	1	0	0	1	0	1	0	1	0	1	0	0	0	0	0	0	0	0	0	0	0	0	0	0
amyloid beta A4 protein isoform d [Homo sapiens]	gi|209862833|ref|NP_001129488.1|	85 kDa		0	1	1	0	1	0	0	0	0	0	1	0	0	0	1	1	1	0	1	0	0	1	1	0	1	0	0	1	1	0	0	1	1	1	1	1	0	1	1	0
delta globin [Homo sapiens]	gi|4504351|ref|NP_000510.1|	16 kDa		1	0	0	1	0	0	0	0	1	1	0	0	0	1	0	0	0	1	0	0	0	0	1	1	0	0	1	0	0	0	0	0	0	1	0	0	0	0	0	0
secretogranin V isoform 2 [Homo sapiens]	gi|4506917|ref|NP_003011.1|	24 kDa		1	1	0	0	1	0	0	0	0	0	0	1	0	1	1	1	1	0	1	1	0	1	0	1	0	0	1	1	1	0	0	0	1	1	1	1	0	0	0	0
complement component 5 preproprotein [Homo sapiens]	gi|38016947|ref|NP_001726.2|	188 kDa		0	0	0	0	0	0	0	0	0	0	0	0	0	1	0	1	0	1	0	1	0	1	0	0	0	0	0	0	0	0	0	0	0	0	0	0	0	0	0	0
chitinase 3-like 1 [Homo sapiens]	gi|144226251|ref|NP_001267.2|	43 kDa		0	0	1	0	0	1	0	0	0	1	0	0	0	0	0	1	0	0	0	1	1	0	0	1	0	1	1	1	0	0	0	0	1	0	0	1	0	0	0	0
tissue inhibitor of metalloproteinase 1 precursor [Homo sapiens]	gi|4507509|ref|NP_003245.1|	23 kDa		1	0	0	0	0	0	0	1	0	0	1	0	1	0	1	1	0	0	1	1	0	1	0	0	1	1	1	1	0	0	0	0	0	1	0	1	0	0	0	0
PREDICTED: hypothetical protein XP_002343463 [Homo sapiens]	gi|239745424|ref|XP_002343463.1|	17 kDa		0	0	1	1	0	0	0	0	1	1	0	0	0	0	0	0	0	0	0	0	0	0	0	0	0	0	0	0	1	0	0	0	0	1	0	0	0	0	0	0
protein S, alpha preproprotein [Homo sapiens]	gi|192447438|ref|NP_000304.2|	75 kDa		1	0	0	0	0	0	0	1	0	0	0	0	0	1	0	1	0	1	0	0	0	0	0	1	0	0	0	0	0	0	0	0	0	1	0	0	0	0	0	0
pro-platelet basic protein precursor [Homo sapiens]	gi|4505981|ref|NP_002695.1|	14 kDa		1	0	0	0	0	0	0	0	0	0	0	0	0	1	0	0	0	1	0	0	0	0	0	1	0	0	0	0	0	0	0	0	0	0	0	0	0	0	0	0
Ly-6 neurotoxin-like protein 1 isoform c [Homo sapiens]	gi|29294641|ref|NP_803252.1|	13 kDa		0	1	1	0	0	0	1	1	0	1	0	1	1	1	1	1	1	0	0	1	1	0	0	1	0	1	1	1	1	1	1	0	1	1	0	1	0	0	1	0
secretogranin II precursor [Homo sapiens]	gi|68160947|ref|NP_003460.2|	71 kDa		1	0	1	0	0	0	0	1	0	1	0	1	1	0	1	1	1	0	1	0	0	1	0	0	0	0	0	1	1	0	0	0	1	1	1	1	0	1	1	0
orosomucoid 1 precursor [Homo sapiens]	gi|167857790|ref|NP_000598.2|	24 kDa		1	0	0	0	0	0	0	0	0	0	0	0	0	1	0	1	0	1	0	1	0	1	0	1	0	0	0	1	0	0	0	0	0	0	0	0	0	0	0	0
apolipoprotein C-I precursor [Homo sapiens]	gi|4502157|ref|NP_001636.1|	9 kDa		1	0	0	0	0	0	0	0	0	0	0	0	0	1	0	1	0	1	0	0	0	0	0	1	0	0	0	0	0	0	0	0	0	0	0	0	0	0	0	0
complement component 8, beta polypeptide preproprotein [Homo sapiens]	gi|4557391|ref|NP_000057.1|	67 kDa		0	0	0	0	0	0	0	0	0	0	0	0	0	1	0	1	0	1	0	0	0	1	0	1	0	0	0	0	0	0	0	0	0	0	0	0	0	0	0	0
plasminogen [Homo sapiens]	gi|4505881|ref|NP_000292.1|	91 kDa		1	0	0	0	0	1	0	0	0	0	0	0	0	1	0	1	0	1	0	1	0	1	0	0	1	0	0	0	0	0	0	0	0	0	0	0	0	0	0	0
GM2 ganglioside activator precursor [Homo sapiens]	gi|39995109|ref|NP_000396.2|	21 kDa		1	0	0	0	0	0	0	0	0	0	0	0	0	0	1	1	1	0	0	0	0	0	0	0	0	0	0	1	0	0	0	0	0	0	1	0	0	0	0	0
ATPase, H+ transporting, lysosomal accessory protein 2 [Homo sapiens]	gi|15011918|ref|NP_005756.2|	39 kDa		1	0	0	0	0	0	0	0	0	0	0	0	0	1	1	0	0	0	0	0	0	0	0	0	0	0	0	0	0	0	0	0	0	1	0	0	0	0	0	0
forkhead-associated (FHA) phosphopeptide binding domain 1 [Homo sapiens]	gi|190341068|ref|NP_443161.1|	162 kDa		0	1	0	0	0	0	0	0	0	0	0	0	0	0	0	0	0	0	0	0	0	0	0	0	0	0	0	0	0	0	0	0	0	0	0	0	0	0	0	0
titin isoform N2-B [Homo sapiens]	gi|110349715|ref|NP_003310.3|	2993 kDa		0	0	0	0	0	0	0	0	0	0	0	0	0	0	0	0	0	0	0	0	0	0	0	0	0	0	0	0	0	0	0	0	0	0	0	0	0	0	0	0
melanoma inhibitory activity [Homo sapiens]	gi|5729925|ref|NP_006524.1|	15 kDa		1	1	1	0	0	1	0	0	0	0	0	0	0	0	1	1	0	0	0	1	0	0	0	1	0	0	0	1	0	0	0	0	0	0	0	0	0	0	0	0
neuronal cell adhesion molecule isoform B precursor [Homo sapiens]	gi|81158224|ref|NP_005001.3|	131 kDa		0	0	0	0	1	0	0	0	0	0	0	0	0	0	0	0	1	0	1	0	0	0	0	0	0	0	0	1	1	0	0	0	0	0	1	1	0	0	0	0
epsilon globin [Homo sapiens]	gi|4885393|ref|NP_005321.1|	16 kDa		0	0	0	1	0	0	0	0	1	1	0	0	0	1	0	0	0	1	0	1	0	0	1	1	0	0	1	0	0	0	1	0	0	0	0	0	0	0	0	0
heparin cofactor II precursor [Homo sapiens]	gi|73858566|ref|NP_000176.2|	57 kDa		0	0	1	0	0	0	0	0	0	0	0	0	0	1	0	1	1	0	0	0	0	0	0	1	0	0	0	0	0	0	0	0	0	0	0	0	0	0	1	0
haptoglobin-related protein [Homo sapiens]	gi|45580723|ref|NP_066275.3|	39 kDa		1	0	0	0	0	0	0	0	0	0	0	1	1	1	0	1	0	1	1	0	1	1	0	0	0	0	0	1	0	0	0	0	0	0	0	0	1	0	0	0
serum amyloid P component precursor [Homo sapiens]	gi|4502133|ref|NP_001630.1|	25 kDa		1	0	0	0	0	0	0	0	0	0	0	0	0	1	0	1	0	1	0	0	0	1	0	1	0	0	0	0	0	0	0	0	0	0	0	0	0	0	0	0
complement component 1, q subcomponent, A chain precursor [Homo sapiens]	gi|7705753|ref|NP_057075.1|	26 kDa		1	1	1	0	0	0	0	0	1	0	0	0	0	1	1	1	0	1	0	1	0	0	0	1	0	0	1	0	0	0	0	0	0	0	0	1	0	0	0	0
plasma kallikrein B1 precursor [Homo sapiens]	gi|78191798|ref|NP_000883.2|	71 kDa		1	0	0	0	0	0	0	0	0	0	0	0	0	1	0	1	0	0	0	0	0	0	0	1	0	0	0	0	0	0	0	0	0	0	0	0	0	0	0	0
cell adhesion molecule with homology to L1CAM precursor [Homo sapiens]	gi|27894376|ref|NP_006605.2|	137 kDa		0	0	0	0	0	0	0	0	0	0	0	1	0	0	1	0	1	1	0	0	0	1	0	0	0	0	0	1	0	0	0	0	0	0	0	1	1	0	0	0
chondroadherin precursor [Homo sapiens]	gi|153251229|ref|NP_001258.2|	40 kDa		0	1	0	0	0	0	0	0	0	0	0	0	1	1	0	0	0	0	1	0	0	0	0	1	0	1	0	1	0	0	0	0	0	0	0	0	1	1	1	1
inter-alpha globulin inhibitor H2 polypeptide [Homo sapiens]	gi|70778918|ref|NP_002207.2|	106 kDa		1	0	0	0	0	0	0	0	0	0	0	0	0	1	0	1	0	1	0	1	0	0	0	0	1	0	0	0	0	0	0	0	0	0	0	0	0	0	0	0
osteoglycin preproprotein [Homo sapiens]	gi|14916498|ref|NP_148935.1|	34 kDa		0	0	0	1	0	0	0	0	0	0	1	1	1	0	0	1	0	0	1	1	0	0	0	0	0	0	0	0	1	0	0	0	0	0	1	0	1	0	0	0
UDP-GlcNAc:betaGal beta-1,3-N-acetylglucosaminyltransferase 1 [Homo sapiens]	gi|5802984|ref|NP_006867.1|	47 kDa		0	1	0	0	1	0	0	1	1	1	1	0	1	0	0	0	1	0	0	1	0	0	1	0	0	0	0	1	1	1	1	0	0	0	1	1	1	0	1	0
phospholipid transfer protein isoform b precursor [Homo sapiens]	gi|33356541|ref|NP_872617.1|	49 kDa		1	0	0	0	0	0	0	0	0	0	0	0	0	0	0	1	0	0	0	0	0	0	0	0	0	0	0	0	0	0	0	0	0	0	0	0	0	0	0	0
neural proliferation, differentiation and control, 1 [Homo sapiens]	gi|223029449|ref|NP_056207.3|	35 kDa		1	0	0	0	0	0	0	0	0	0	0	0	0	1	1	1	0	0	0	0	0	0	0	1	0	0	0	1	0	0	0	0	0	0	0	1	0	0	0	0
insulin-like growth factor binding protein-like 1 [Homo sapiens]	gi|56090548|ref|NP_001007564.1|	29 kDa		1	0	0	0	0	0	0	0	0	0	0	0	0	0	0	0	0	0	0	0	0	0	0	0	0	0	0	0	0	0	0	0	0	0	0	0	0	0	0	0
secretogranin III [Homo sapiens]	gi|19557645|ref|NP_037375.2|	53 kDa		0	0	0	0	0	0	0	0	0	0	0	0	1	0	1	0	0	0	0	0	0	0	0	0	0	0	0	1	0	0	0	0	0	1	0	0	0	0	0	0
glutathione peroxidase 3 precursor [Homo sapiens]	gi|6006001|ref|NP_002075.2|	26 kDa		1	0	1	0	0	0	1	0	1	0	0	0	0	1	0	1	0	1	0	0	0	0	0	0	1	0	0	0	1	0	0	0	0	0	0	0	0	0	0	0
L-lactate dehydrogenase A isoform 1 [Homo sapiens]	gi|5031857|ref|NP_005557.1|	37 kDa		1	0	0	0	0	0	0	0	0	0	0	0	0	0	0	1	0	0	0	0	0	0	0	0	0	0	1	1	0	0	0	0	1	1	0	0	0	0	0	0
dystroglycan 1 preproprotein [Homo sapiens]	gi|148539835|ref|NP_004384.2|	98 kDa		0	1	1	0	0	0	0	1	0	1	1	0	0	0	0	1	0	0	1	0	0	1	0	0	0	0	1	0	1	0	0	0	0	0	0	0	0	1	0	0
alpha 2 type I collagen [Homo sapiens]	gi|48762934|ref|NP_000080.2|	129 kDa		1	0	0	0	0	0	0	0	0	1	0	1	0	0	1	1	1	0	1	1	0	1	0	1	1	1	0	0	0	0	0	0	0	0	0	0	0	0	0	0
PREDICTED: hypothetical protein [Homo sapiens]	gi|169215489|ref|XP_001726348.1|	41 kDa		1	0	1	0	0	1	1	1	1	0	0	0	1	1	1	1	1	1	0	0	0	0	0	1	1	0	0	1	0	1	0	0	0	0	0	0	0	0	0	0
haptoglobin isoform 1 preproprotein [Homo sapiens]	gi|4826762|ref|NP_005134.1|	45 kDa		1	0	0	0	0	0	0	0	1	0	0	0	0	1	0	1	0	1	1	1	0	1	0	1	0	0	0	0	0	0	0	0	0	0	0	0	1	1	0	0
natriuretic peptide precursor C [Homo sapiens]	gi|13249346|ref|NP_077720.1|	13 kDa		0	0	0	0	0	1	0	0	1	0	1	0	0	0	1	0	1	0	1	0	0	0	0	1	0	0	0	0	0	1	0	0	0	1	0	0	0	0	0	0
spectrin repeat containing, nuclear envelope 1 isoform 1 [Homo sapiens]	gi|154277116|ref|NP_892006.2|	1011 kDa		0	0	0	0	0	0	0	0	0	0	0	0	0	0	0	0	0	0	0	0	0	0	0	0	0	0	0	0	0	0	0	0	0	0	0	0	0	0	0	0
platelet factor 4 (chemokine (C-X-C motif) ligand 4) [Homo sapiens]	gi|4505733|ref|NP_002610.1|	11 kDa		0	0	0	0	0	0	0	0	0	0	0	0	0	1	0	0	0	1	0	0	0	0	0	0	0	0	0	0	0	0	0	0	0	0	0	0	0	0	0	0
secretogranin V isoform 1 [Homo sapiens]	gi|221139785|ref|NP_001138229.1|	24 kDa		1	0	0	0	1	1	0	0	0	0	1	1	0	1	0	1	0	0	1	0	0	1	0	1	0	0	0	1	1	1	0	1	1	1	1	1	0	1	1	0
actin, gamma 2 propeptide [Homo sapiens]	gi|4501889|ref|NP_001606.1|	42 kDa		1	0	0	0	0	0	1	0	1	0	0	0	0	1	1	1	0	1	0	0	0	1	0	1	0	0	1	1	0	0	0	0	1	0	0	0	0	0	0	0
inter-alpha (globulin) inhibitor H1 [Homo sapiens]	gi|156119625|ref|NP_002206.2|	101 kDa		1	0	0	0	0	0	0	0	0	0	0	1	0	1	0	1	0	1	0	0	0	0	0	1	0	0	0	0	0	0	0	0	0	0	0	0	0	0	0	0
apolipoprotein M [Homo sapiens]	gi|22091452|ref|NP_061974.2|	21 kDa		0	0	0	0	0	0	0	0	0	0	0	0	0	0	0	1	0	0	0	0	0	0	0	0	0	0	0	0	0	0	0	0	0	0	0	0	0	0	0	0
ceruloplasmin precursor [Homo sapiens]	gi|4557485|ref|NP_000087.1|	122 kDa		0	0	0	0	0	0	0	1	0	0	0	0	0	0	0	1	1	1	0	0	0	1	0	0	0	0	0	1	0	0	0	0	1	0	0	0	0	0	0	0
protein tyrosine phosphatase, receptor type, N polypeptide 2 isoform 1 precursor [Homo sapiens]	gi|194097440|ref|NP_002838.2|	111 kDa		0	0	0	0	0	0	0	0	0	0	0	0	0	1	1	1	0	0	1	0	0	0	0	1	0	0	0	1	0	0	0	0	0	0	1	1	0	0	0	0
beta-2-microglobulin precursor [Homo sapiens]	gi|4757826|ref|NP_004039.1|	14 kDa		0	0	0	0	1	0	0	1	0	0	0	0	0	1	0	0	1	0	0	0	0	0	0	0	0	0	0	0	0	0	0	0	1	0	0	0	0	0	0	0
chromogranin A precursor [Homo sapiens]	gi|4502805|ref|NP_001266.1|	51 kDa		1	0	1	0	0	0	0	1	1	0	1	0	0	0	1	1	0	0	1	1	0	0	0	1	0	0	0	1	1	0	0	0	0	1	0	1	0	1	1	0
peptidoglycan recognition protein 2 precursor [Homo sapiens]	gi|156616294|ref|NP_443122.3|	62 kDa		0	0	0	0	0	0	1	0	0	0	0	0	0	1	0	1	0	1	0	0	0	0	0	1	0	0	0	0	0	0	0	0	0	0	0	0	0	0	0	0
keratin 14 [Homo sapiens]	gi|15431310|ref|NP_000517.2|	52 kDa		0	0	0	0	0	0	0	1	0	0	0	0	0	0	0	0	0	1	0	0	0	0	0	0	0	0	0	0	1	0	0	0	0	0	0	0	0	0	0	0
neural cell adhesion molecule 1 isoform 3 [Homo sapiens]	gi|115529478|ref|NP_001070150.1|	84 kDa		0	0	1	0	0	0	0	0	0	0	1	0	1	0	1	0	1	0	1	0	0	0	1	0	0	0	0	1	1	0	0	0	0	1	1	0	0	0	1	0
cytokine-like 1 [Homo sapiens]	gi|8922108|ref|NP_061129.1|	16 kDa		0	0	0	0	0	0	1	0	0	0	0	0	0	1	1	1	0	0	0	1	0	0	0	0	0	0	1	0	0	0	0	0	1	0	0	0	0	0	0	0
PREDICTED: NPIP-like protein ENSP00000283050 isoform 3 [Homo sapiens]	gi|169212906|ref|XP_001720962.1|	42 kDa		0	0	0	0	0	0	1	0	0	0	0	0	0	0	0	0	0	0	0	0	0	0	0	0	0	0	0	0	0	0	0	0	1	0	0	0	0	0	0	0
PREDICTED: similar to pyruvate kinase, muscle [Homo sapiens]	gi|169218111|ref|XP_001719942.1|	40 kDa		1	0	0	0	0	0	0	0	1	1	1	0	1	1	1	1	0	0	1	0	0	0	0	0	0	0	0	1	0	0	1	0	0	0	0	1	0	0	0	0
dystrophin Dp427c isoform [Homo sapiens]	gi|5032281|ref|NP_000100.2|	426 kDa		0	0	0	0	0	0	0	0	0	0	0	0	0	0	0	0	0	0	0	0	0	0	0	0	0	0	0	0	0	0	0	0	0	0	0	0	0	0	0	0
complement component 8, alpha polypeptide precursor [Homo sapiens]	gi|4557389|ref|NP_000553.1|	65 kDa		0	0	0	0	0	1	0	0	1	0	0	0	0	1	0	0	0	0	0	0	0	1	0	1	0	0	1	0	0	0	0	0	0	0	0	0	0	0	0	0
complement factor H-related 1 [Homo sapiens]	gi|118442839|ref|NP_002104.2|	38 kDa		1	0	0	0	0	1	0	1	0	0	0	0	0	1	0	1	0	1	0	0	0	1	0	0	0	0	0	1	0	0	0	0	0	0	0	0	0	0	0	0
sparc/osteonectin, cwcv and kazal-like domains proteoglycan 1 precursor [Homo sapiens]	gi|4759164|ref|NP_004589.1|	49 kDa		1	1	0	1	1	1	0	0	0	0	0	1	0	1	1	1	0	0	1	0	0	0	0	1	0	0	1	1	1	0	0	0	1	1	1	1	0	0	0	0
complement factor I preproprotein [Homo sapiens]	gi|119392081|ref|NP_000195.2|	66 kDa		0	0	0	1	0	1	0	0	0	0	0	1	0	1	1	0	1	1	0	0	0	0	0	1	1	0	0	0	0	0	0	0	0	0	0	0	0	0	0	0
alpha-1-microglobulin/bikunin preproprotein [Homo sapiens]	gi|4502067|ref|NP_001624.1|	39 kDa		1	0	0	0	0	1	0	0	1	1	0	1	0	1	0	1	1	1	0	1	0	0	0	1	0	0	0	0	0	0	0	0	0	0	0	0	0	0	0	0
PREDICTED: hypothetical protein XP_002347049 [Homo sapiens]	gi|239749464|ref|XP_002347049.1|	17 kDa		1	0	0	1	0	0	0	1	0	0	0	1	0	1	0	1	0	1	0	1	0	1	0	1	1	1	0	1	0	0	0	0	0	0	0	0	0	0	0	0
chemerin preproprotein [Homo sapiens]	gi|4506427|ref|NP_002880.1|	19 kDa		0	0	0	0	0	0	0	0	0	0	0	0	0	1	0	1	0	0	0	0	0	0	0	0	0	0	0	0	0	0	0	0	0	0	0	0	0	0	0	0
hyaluronan binding protein 2 preproprotein [Homo sapiens]	gi|4758502|ref|NP_004123.1|	63 kDa		1	0	0	0	0	0	0	0	0	0	0	0	0	1	1	1	0	1	0	0	0	0	0	1	0	0	0	0	0	0	0	0	0	0	0	0	0	0	0	0
chordin [Homo sapiens]	gi|30089980|ref|NP_003732.2|	102 kDa		1	0	0	0	1	0	0	0	0	0	0	0	0	0	1	1	0	0	0	0	0	0	0	0	0	0	0	1	0	0	0	0	0	0	0	0	0	0	0	0
secreted phosphoprotein 1 isoform a [Homo sapiens]	gi|91206462|ref|NP_001035147.1|	35 kDa		1	0	0	0	0	0	1	0	0	0	0	0	0	0	0	1	0	0	0	0	0	0	0	0	0	0	1	0	0	0	0	0	1	0	0	0	0	0	0	0
carboxypeptidase E preproprotein [Homo sapiens]	gi|4503009|ref|NP_001864.1|	53 kDa		0	1	1	0	0	0	0	0	0	0	0	0	0	0	0	0	1	0	0	0	0	0	0	0	0	0	0	0	1	0	0	0	0	1	0	1	0	1	0	0
ribonuclease, RNase A family, k6 [Homo sapiens]	gi|5032045|ref|NP_005606.1|	17 kDa		0	0	0	0	0	0	0	0	0	0	0	0	0	1	0	1	0	0	0	0	0	0	0	1	0	0	0	0	0	0	0	0	1	0	0	0	0	0	0	0
alpha 1B-glycoprotein precursor [Homo sapiens]	gi|21071030|ref|NP_570602.2|	54 kDa		1	0	0	0	0	1	0	0	0	0	0	0	0	1	0	1	0	1	0	0	0	1	0	1	0	0	0	0	0	0	0	0	0	0	0	0	0	0	0	0
lecithin-cholesterol acyltransferase precursor [Homo sapiens]	gi|4557892|ref|NP_000220.1|	50 kDa		0	1	1	0	0	0	0	0	0	0	1	1	1	0	0	1	1	0	1	0	0	0	0	0	0	0	0	0	0	0	1	0	0	1	1	0	0	0	0	0
stem cell growth factor precursor [Homo sapiens]	gi|4506803|ref|NP_002966.1|	36 kDa		1	1	1	0	0	0	0	0	0	0	1	0	0	0	1	1	1	0	0	0	0	0	0	1	0	0	0	1	0	0	0	0	0	0	1	0	0	0	0	0
afamin precursor [Homo sapiens]	gi|4501987|ref|NP_001124.1|	69 kDa		1	0	0	0	0	0	0	0	0	0	0	0	0	1	0	1	0	1	0	0	0	1	0	0	1	0	0	0	0	0	0	0	0	0	0	0	0	0	0	0
paraoxonase 1 precursor [Homo sapiens]	gi|19923106|ref|NP_000437.3|	40 kDa		1	0	0	0	0	0	0	0	1	0	0	0	0	1	0	1	0	1	0	1	0	0	0	0	1	0	0	0	0	0	0	0	0	0	0	0	0	0	0	0
complement factor D preproprotein [Homo sapiens]	gi|42544239|ref|NP_001919.2|	27 kDa		1	0	0	0	0	0	0	0	0	0	0	0	0	1	0	1	0	1	0	0	0	0	0	1	0	0	0	0	0	0	0	0	0	0	0	0	0	0	0	0
keratin 5 [Homo sapiens]	gi|119395754|ref|NP_000415.2|	62 kDa		0	0	0	0	0	0	0	1	0	0	0	0	0	0	0	0	0	1	0	0	0	0	0	0	0	1	0	0	0	0	0	0	0	0	0	0	0	0	0	0
cadherin 2, type 1 preproprotein [Homo sapiens]	gi|14589889|ref|NP_001783.2|	100 kDa		0	0	0	1	0	0	0	0	0	0	0	0	0	0	0	1	0	0	0	0	0	0	0	0	0	0	1	0	0	0	0	0	0	0	0	0	0	0	0	0
PREDICTED: hypothetical protein XP_002347522 [Homo sapiens]	gi|239750743|ref|XP_002347522.1|	19 kDa		0	0	0	0	0	0	1	0	1	0	0	0	0	0	1	1	1	1	1	1	0	1	0	1	0	1	0	0	0	0	0	0	0	0	0	0	0	0	0	0
secretory leukocyte peptidase inhibitor precursor [Homo sapiens]	gi|4507065|ref|NP_003055.1|	14 kDa		0	0	1	0	0	0	1	0	1	0	1	0	0	1	1	1	0	1	0	1	0	1	0	0	0	0	0	1	0	0	0	0	0	0	0	0	0	0	0	0
cadherin 13 preproprotein [Homo sapiens]	gi|4502719|ref|NP_001248.1|	78 kDa		0	0	0	0	0	0	0	0	0	0	0	0	0	0	1	1	1	0	0	0	0	1	0	0	0	0	0	1	0	0	0	0	0	0	1	0	0	0	0	0
ATPase, H+ transporting, lysosomal accessory protein 1 precursor [Homo sapiens]	gi|17136148|ref|NP_001174.2|	52 kDa		0	0	0	0	0	0	0	0	0	0	1	1	0	0	0	0	1	0	1	0	0	0	0	0	0	0	0	0	0	0	0	0	0	1	1	1	0	1	1	0
kallikrein-related peptidase 6 isoform A preproprotein [Homo sapiens]	gi|4506155|ref|NP_002765.1|	27 kDa		0	0	0	0	0	0	0	0	0	0	0	1	0	0	0	0	0	0	0	0	0	0	0	0	0	0	0	0	0	0	0	0	0	0	1	0	0	0	0	0
TGF-beta induced apoptosis protein 12 [Homo sapiens]	gi|13540602|ref|NP_110436.1|	60 kDa		0	0	1	0	0	0	0	0	0	0	0	0	0	0	0	0	0	0	0	0	0	0	0	0	0	0	0	0	0	0	0	0	0	0	0	0	0	0	0	0
apolipoprotein L1 isoform a precursor [Homo sapiens]	gi|21735614|ref|NP_003652.2|	44 kDa		0	0	0	0	0	0	0	0	0	0	0	1	0	1	0	1	0	1	0	0	0	0	0	1	1	0	0	0	0	0	0	0	0	0	0	0	0	0	0	0
senataxin [Homo sapiens]	gi|113722133|ref|NP_055861.3|	303 kDa		0	0	0	0	0	0	0	0	0	0	0	0	0	0	0	1	0	0	0	0	0	0	0	0	0	0	0	0	0	0	0	0	0	0	0	0	0	0	0	0
angiogenin, ribonuclease, RNase A family, 5 precursor [Homo sapiens]	gi|4557313|ref|NP_001136.1|	17 kDa		0	0	0	0	0	0	1	0	0	0	0	0	0	1	0	1	0	1	0	0	0	0	0	1	0	0	0	0	0	0	0	0	0	0	0	0	0	0	0	0
elastin isoform a precursor [Homo sapiens]	gi|126352440|ref|NP_000492.2|	63 kDa		1	0	0	0	0	0	0	0	0	0	0	0	0	0	1	1	0	0	0	0	0	0	0	1	0	0	1	0	0	0	0	0	0	0	0	0	0	0	0	0
selenoprotein P isoform 1 precursor [Homo sapiens]	gi|62530391|ref|NP_005401.3|	43 kDa		0	0	0	0	0	0	1	0	0	0	0	1	0	0	0	1	0	1	0	0	0	0	0	1	0	0	0	0	0	0	1	0	0	0	0	0	0	0	0	0
contactin 1 isoform 2 precursor [Homo sapiens]	gi|28373119|ref|NP_778203.1|	112 kDa		0	0	0	0	0	0	0	0	0	0	0	0	0	0	1	0	0	0	0	0	0	0	0	0	0	0	0	0	0	0	0	0	0	1	0	0	0	1	0	0
PREDICTED: similar to hCG2040021 [Homo sapiens]	gi|239757666|ref|XP_002345515.1|	15 kDa		1	0	0	0	0	1	0	1	0	0	0	0	0	1	0	1	0	1	0	0	0	1	0	1	1	1	1	1	0	0	0	0	0	0	0	0	0	0	0	0
desmocollin 3 isoform Dsc3a preproprotein [Homo sapiens]	gi|148539846|ref|NP_001932.2|	100 kDa		0	0	1	0	0	0	0	0	0	0	0	0	0	1	0	1	0	0	0	0	0	0	0	1	0	0	0	0	0	0	0	0	0	0	0	0	0	0	0	0
matrix Gla protein [Homo sapiens]	gi|49574514|ref|NP_000891.2|	12 kDa		1	0	0	0	0	0	0	0	0	0	0	0	0	0	1	1	0	0	0	1	0	1	0	1	0	0	0	0	0	0	0	0	1	0	0	0	0	0	0	0
propionyl-Coenzyme A carboxylase, alpha polypeptide isoform b [Homo sapiens]	gi|189095269|ref|NP_001121164.1|	77 kDa		0	0	0	0	0	0	0	0	0	0	0	0	0	0	0	1	0	1	0	0	0	0	0	0	0	0	0	0	0	0	0	0	0	0	0	0	0	0	0	0
PREDICTED: hypothetical protein XP_002343511 [Homo sapiens]	gi|239745527|ref|XP_002343511.1|	16 kDa		1	0	0	0	0	0	0	0	0	0	0	0	0	1	1	1	0	1	0	1	0	1	0	0	1	0	0	0	0	0	0	0	0	0	0	0	0	0	0	0
H factor (complement)-like 3 [Homo sapiens]	gi|5031695|ref|NP_005657.1|	31 kDa		0	0	0	0	0	0	0	0	0	0	0	0	0	1	0	1	0	1	0	0	0	0	0	1	0	0	0	0	0	1	0	0	0	0	0	0	0	0	0	0
ribosomal protein L4 [Homo sapiens]	gi|16579885|ref|NP_000959.2|	48 kDa		0	0	0	0	0	0	0	0	0	0	0	0	0	0	0	0	0	0	0	0	0	0	0	0	0	0	0	0	1	0	0	0	0	0	0	0	0	0	0	0
serine (or cysteine) proteinase inhibitor, clade A (alpha-1 antiproteinase, antitrypsin), member 5 [Homo sapiens]	gi|194018472|ref|NP_000615.3|	46 kDa		1	0	0	0	0	0	0	0	0	0	0	0	0	1	0	1	0	1	0	0	0	0	0	1	0	0	0	0	0	0	0	0	0	0	0	0	0	0	0	0
lymphocyte antigen 6 complex, locus H isoform b [Homo sapiens]	gi|194440697|ref|NP_001123950.1|	17 kDa		0	0	0	0	0	0	0	0	0	0	0	0	0	0	1	1	0	0	0	0	0	0	0	0	0	0	0	0	0	0	0	0	0	0	0	0	0	0	0	0
hypothetical protein LOC388336 [Homo sapiens]	gi|211904177|ref|NP_997269.2|	61 kDa		0	0	0	0	0	0	0	0	0	0	0	0	0	1	0	1	1	0	0	0	0	0	0	1	0	0	1	1	0	0	0	0	0	0	0	0	0	1	0	0
PREDICTED: similar to hCG1790759 [Homo sapiens]	gi|169212818|ref|XP_001715376.1|	85 kDa		0	1	0	0	1	0	0	0	0	0	0	0	0	0	0	0	0	0	0	0	0	0	0	0	0	0	0	0	0	0	0	0	0	0	1	0	0	0	0	0
GDNF family receptor alpha 2 preproprotein [Homo sapiens]	gi|47078235|ref|NP_001486.4|	52 kDa		1	0	0	0	0	0	0	0	0	0	0	0	0	0	1	1	0	0	0	0	0	1	0	1	0	0	0	1	0	0	0	0	0	0	1	0	0	0	0	0
HGFL protein isoform 1 [Homo sapiens]	gi|51317358|ref|NP_443112.2|	28 kDa		0	0	1	0	0	1	0	0	0	0	1	0	0	1	0	1	1	0	0	0	0	0	0	0	0	0	0	0	1	1	0	0	0	1	0	0	0	0	1	0
ashwin [Homo sapiens]	gi|13129094|ref|NP_076998.1|	26 kDa		0	0	0	0	0	0	0	0	0	0	0	0	0	0	0	0	0	0	0	0	0	0	0	0	0	0	0	0	0	0	0	0	0	0	0	0	0	0	0	0
PREDICTED: similar to hCG1793095 [Homo sapiens]	gi|239745542|ref|XP_001718156.2|	16 kDa		1	0	0	0	0	0	0	0	0	0	0	1	0	1	0	1	0	1	0	0	0	1	0	0	1	0	0	0	0	0	0	0	0	0	0	0	0	0	0	0
alpha-2-plasmin inhibitor [Homo sapiens]	gi|115583663|ref|NP_000925.2|	55 kDa		0	0	0	0	0	0	0	0	0	0	0	0	0	0	1	0	1	0	0	0	0	0	0	0	0	0	0	0	0	0	0	0	0	0	0	0	0	0	0	0
IFT46 [Homo sapiens]	gi|21361820|ref|NP_064538.2|	40 kDa		0	0	1	0	0	0	0	0	0	0	0	0	0	1	1	1	0	1	0	0	0	0	1	1	0	0	0	0	0	0	0	0	0	0	0	0	0	0	0	0
PREDICTED: similar to hCG2042717 [Homo sapiens]	gi|169207532|ref|XP_001717638.1|	24 kDa		0	0	0	0	0	0	0	0	0	0	0	1	0	1	1	0	0	1	0	0	0	0	0	0	0	0	0	0	0	0	0	0	0	0	0	0	0	0	0	0
keratin 13 isoform a [Homo sapiens]	gi|131412225|ref|NP_705694.2|	50 kDa		0	1	0	0	0	0	0	0	0	0	0	0	0	0	0	0	0	0	0	0	0	0	0	0	0	0	0	0	0	0	0	0	0	0	0	0	0	0	0	0
alpha 3 type VI collagen isoform 4 precursor [Homo sapiens]	gi|55743104|ref|NP_476507.2|	322 kDa		0	0	0	0	0	0	0	1	0	0	0	0	0	0	1	1	1	0	0	0	0	0	0	1	0	0	0	0	0	0	0	0	0	0	0	0	0	0	0	0
keratin 76 [Homo sapiens]	gi|153791670|ref|NP_056932.2|	66 kDa		0	0	0	0	0	0	0	1	0	0	0	0	0	0	1	1	0	0	0	0	0	0	0	1	0	1	0	0	0	0	0	0	0	0	0	0	0	0	0	0
cadherin EGF LAG seven-pass G-type receptor 2 [Homo sapiens]	gi|13325064|ref|NP_001399.1|	317 kDa		1	0	0	0	0	0	0	0	0	0	0	0	0	0	1	1	0	0	0	0	0	0	0	0	0	0	0	0	0	0	0	0	0	0	0	0	0	0	0	0
NG5 protein [Homo sapiens]	gi|77681565|ref|NP_085154.3|	31 kDa		1	0	0	0	1	0	0	0	0	0	1	0	0	1	1	1	0	0	0	0	0	1	0	1	0	0	0	1	0	0	0	0	0	0	0	1	0	0	0	1
complement component 2 isoform 1 preproprotein [Homo sapiens]	gi|14550407|ref|NP_000054.2|	83 kDa		1	0	0	0	0	0	0	0	0	0	0	0	0	1	0	1	0	1	0	0	0	0	0	1	0	0	1	0	0	0	0	0	0	0	0	0	0	0	0	0
epididymal secretory protein E1 precursor [Homo sapiens]	gi|5453678|ref|NP_006423.1|	17 kDa		0	1	1	0	0	0	0	0	1	0	1	0	0	0	0	0	0	0	0	0	0	0	0	0	0	0	0	0	1	0	0	0	0	0	0	0	0	0	0	0
zinc finger protein 609 [Homo sapiens]	gi|71725360|ref|NP_055857.1|	151 kDa		0	0	0	0	0	0	0	0	0	0	0	0	0	0	0	0	0	0	0	0	0	0	0	0	0	0	0	1	0	0	0	0	0	0	0	0	0	0	0	0
PREDICTED: hypothetical protein XP_002347520 [Homo sapiens]	gi|239750739|ref|XP_002347520.1|	16 kDa		0	0	0	0	0	0	0	0	0	0	0	0	0	1	1	1	0	1	0	1	1	0	0	1	1	0	0	0	0	0	0	0	0	0	0	0	0	0	0	0
BRCA1 associated RING domain 1 [Homo sapiens]	gi|157266328|ref|NP_000456.2|	87 kDa		0	0	0	0	0	0	0	0	0	0	0	1	0	0	0	0	0	1	0	0	0	0	0	0	0	0	0	0	0	0	0	0	0	0	0	0	0	0	0	0
CD5 molecule-like [Homo sapiens]	gi|5174411|ref|NP_005885.1|	38 kDa		0	0	0	0	0	0	0	0	0	0	0	0	0	0	0	1	0	1	0	0	0	1	0	1	0	0	0	0	0	0	0	0	0	0	0	0	0	0	0	0
orosomucoid 2 [Homo sapiens]	gi|4505529|ref|NP_000599.1|	24 kDa		1	0	0	0	0	0	0	0	0	0	0	0	0	1	0	1	0	1	0	0	0	0	0	1	0	0	0	0	0	0	0	0	0	0	0	0	0	0	0	0
keratin 4 [Homo sapiens]	gi|109255249|ref|NP_002263.2|	64 kDa		0	0	0	0	0	0	0	1	0	0	0	0	0	0	0	0	0	0	0	0	0	0	0	0	0	0	0	0	0	0	0	0	0	0	0	0	0	0	0	0
immunoglobulin superfamily, member 8 [Homo sapiens]	gi|16445029|ref|NP_443100.1|	65 kDa		0	0	0	0	0	0	0	0	0	0	0	1	0	0	0	1	0	0	0	0	0	0	0	1	0	0	0	1	0	0	0	0	0	1	0	0	1	0	0	0
PREDICTED: hypothetical protein XP_002343716 [Homo sapiens]	gi|239746252|ref|XP_002343716.1|	22 kDa		0	0	0	0	0	0	0	0	0	0	1	0	0	0	0	0	0	0	0	0	0	0	0	0	0	0	0	0	0	0	0	0	0	0	0	0	0	0	0	0
rabphilin 3A homolog isoform 2 [Homo sapiens]	gi|45267837|ref|NP_055769.2|	76 kDa		1	0	0	0	0	0	0	0	0	1	0	0	0	0	0	0	0	0	0	0	0	0	0	0	1	0	0	0	0	0	0	0	0	0	0	0	0	0	0	1
coagulation factor V precursor [Homo sapiens]	gi|105990535|ref|NP_000121.2|	252 kDa		0	1	0	0	0	0	0	0	0	0	1	0	0	0	0	0	0	1	1	0	0	0	0	0	0	0	0	0	0	0	0	0	1	0	0	0	0	0	0	0
WFIKKN2 protein [Homo sapiens]	gi|28212222|ref|NP_783165.1|	64 kDa		0	0	0	0	0	0	0	0	0	0	0	0	0	0	0	0	0	0	0	0	0	0	0	0	0	0	0	1	0	0	0	0	0	0	0	0	0	0	0	0
cartilage acidic protein 1 [Homo sapiens]	gi|47777317|ref|NP_060528.3|	71 kDa		0	0	0	0	0	0	0	0	0	0	0	0	1	0	1	1	0	0	1	0	0	0	0	0	0	0	0	1	0	0	0	0	0	0	0	0	0	0	0	0
matrix metalloproteinase 14 preproprotein [Homo sapiens]	gi|4826834|ref|NP_004986.1|	66 kDa		1	0	0	0	0	0	0	0	0	0	0	0	0	0	1	1	0	0	0	0	0	0	0	0	0	0	0	0	0	0	0	0	0	0	0	0	0	0	0	0
serine (or cysteine) proteinase inhibitor, clade A (alpha-1 antiproteinase, antitrypsin), member 4 [Homo sapiens]	gi|21361302|ref|NP_006206.2|	49 kDa		1	0	0	0	0	0	0	0	0	0	0	0	0	1	0	0	0	1	0	0	0	0	0	0	0	0	0	0	0	0	0	0	0	0	0	0	0	0	0	0
PREDICTED: hypothetical protein XP_002347495 [Homo sapiens]	gi|239750745|ref|XP_002347495.1|	13 kDa		1	0	0	0	0	0	0	0	1	0	0	0	0	1	1	1	0	1	0	1	0	0	0	1	1	0	0	0	0	0	0	0	0	0	0	0	0	0	0	0
family with sequence similarity 19 (chemokine (C-C motif)-like), member A2 [Homo sapiens]	gi|30425496|ref|NP_848634.1|	15 kDa		0	0	0	0	0	0	0	0	0	0	0	0	0	0	1	0	0	0	0	0	0	0	0	0	0	0	0	0	0	0	0	0	0	0	0	0	0	0	0	0
cysteine-rich motor neuron 1 [Homo sapiens]	gi|10092639|ref|NP_057525.1|	114 kDa		1	0	0	0	0	0	0	0	0	0	0	0	0	1	0	0	0	0	0	0	0	0	0	0	0	0	0	0	0	0	0	0	0	0	0	0	0	0	0	0
brevican isoform 1 [Homo sapiens]	gi|38372935|ref|NP_068767.3|	99 kDa		0	0	1	0	0	0	0	0	0	0	0	0	0	0	0	0	0	0	0	0	0	0	0	0	0	0	0	0	0	0	0	0	0	0	0	0	0	0	0	0
serum amyloid A4, constitutive [Homo sapiens]	gi|10835095|ref|NP_006503.1|	15 kDa		0	0	0	0	0	0	0	0	0	0	0	1	0	0	0	0	0	1	0	0	0	1	0	0	0	0	0	0	0	0	0	0	0	0	0	0	1	0	0	0
chemokine (C-C motif) ligand 20 isoform 1 [Homo sapiens]	gi|4759076|ref|NP_004582.1|	11 kDa		0	0	0	0	0	0	1	0	0	0	0	0	0	0	0	0	0	0	0	0	0	0	0	0	0	0	0	0	0	0	0	0	0	0	0	0	0	0	0	0
nebulette sarcomeric isoform [Homo sapiens]	gi|5453758|ref|NP_006384.1|	116 kDa		0	0	0	0	0	0	0	0	0	0	0	0	0	0	1	1	1	0	0	0	0	0	0	1	0	0	0	0	0	0	0	0	0	0	0	0	0	0	0	0
carnosinase 1 [Homo sapiens]	gi|21071039|ref|NP_116038.4|	57 kDa		0	0	0	0	0	0	0	0	0	0	0	0	1	0	0	0	0	0	1	0	0	0	0	0	0	0	0	1	1	0	0	0	0	0	0	1	0	1	0	0
PREDICTED: similar to hCG2043206 [Homo sapiens]	gi|169163270|ref|XP_001719147.1|	17 kDa		0	0	0	0	0	0	0	0	0	0	0	0	0	0	0	1	0	1	0	0	0	0	0	1	0	0	0	0	0	0	0	0	0	0	0	0	0	0	0	0
fibronectin 1 isoform 2 preproprotein [Homo sapiens]	gi|47132551|ref|NP_997640.1|	266 kDa		1	1	0	0	1	0	0	0	0	0	0	0	0	0	0	1	1	0	0	0	0	0	0	0	0	1	0	0	0	0	0	0	0	0	1	0	0	0	0	0
immunoglobulin J chain [Homo sapiens]	gi|21489959|ref|NP_653247.1|	18 kDa		1	0	0	0	0	0	0	0	0	0	0	0	0	1	0	0	0	1	0	0	0	0	0	0	0	0	0	0	0	0	0	0	0	0	0	0	0	0	0	0
serpin peptidase inhibitor, clade C, member 1 [Homo sapiens]	gi|4502261|ref|NP_000479.1|	53 kDa		0	0	0	0	0	0	0	0	0	0	0	0	0	0	0	0	0	1	0	0	0	0	0	0	0	0	0	0	0	0	0	0	0	0	0	0	0	0	0	0
complement component 4 binding protein, beta chain isoform 1 precursor [Homo sapiens]	gi|4502505|ref|NP_000707.1|	28 kDa		1	0	0	0	0	0	0	0	0	0	0	0	0	1	0	1	0	1	0	0	0	0	0	1	0	0	0	0	0	0	0	0	0	0	0	0	0	0	0	0
family with sequence similarity 19 (chemokine (C-C motif)-like), member A5 isoform 1 [Homo sapiens]	gi|131887988|ref|NP_001076436.1|	14 kDa		0	0	0	0	0	0	0	0	0	0	0	0	0	1	1	1	0	0	0	0	0	1	0	0	0	0	0	0	0	0	0	0	0	0	0	0	0	0	0	0
adipocyte enhancer binding protein 1 precursor [Homo sapiens]	gi|53692189|ref|NP_001120.3|	131 kDa		0	0	0	0	0	0	0	0	1	0	0	0	0	0	0	0	0	0	0	0	0	0	0	0	0	0	0	0	0	0	0	0	0	0	0	0	0	0	0	0
alpha-defensin 1 [Homo sapiens]	gi|124248516|ref|NP_001035965.1|	10 kDa		0	0	0	0	0	0	0	0	0	0	0	0	0	0	0	0	0	0	0	1	0	0	0	1	0	0	1	0	0	0	0	0	0	0	0	0	0	0	0	0
retinol-binding protein 4, plasma precursor [Homo sapiens]	gi|55743122|ref|NP_006735.2|	23 kDa		1	0	0	0	0	0	0	0	0	0	0	0	0	0	0	1	0	0	0	0	0	0	1	0	0	0	0	0	0	0	0	0	0	0	0	0	0	0	0	0
protein tyrosine phosphatase, receptor type, N precursor [Homo sapiens]	gi|4506321|ref|NP_002837.1|	106 kDa		1	0	0	0	0	0	0	0	0	0	0	0	0	0	1	1	0	0	0	0	0	0	0	0	0	0	0	0	0	0	0	0	0	0	0	0	0	0	0	0
complement component 8, gamma polypeptide [Homo sapiens]	gi|166197660|ref|NP_000597.2|	22 kDa		0	0	0	0	0	0	0	0	0	0	0	0	0	0	0	0	0	1	0	0	0	0	0	0	0	0	0	0	0	0	0	0	0	0	0	0	0	0	0	0
hypothetical protein LOC645369 [Homo sapiens]	gi|122692281|ref|NP_001073678.1|	64 kDa		0	0	0	0	0	0	0	0	0	0	0	0	0	0	0	0	0	0	0	0	0	0	0	0	0	1	0	0	0	0	0	0	0	0	0	0	0	0	0	0
actin, gamma 1 propeptide [Homo sapiens]	gi|4501887|ref|NP_001605.1|	42 kDa		0	0	0	0	0	0	0	0	0	0	0	0	0	1	0	1	0	0	0	0	0	0	0	0	0	0	0	0	0	0	0	0	0	0	0	0	0	0	0	0
TIMP metallopeptidase inhibitor 2 precursor [Homo sapiens]	gi|4507511|ref|NP_003246.1|	24 kDa		0	0	0	0	0	0	0	0	0	0	0	0	1	0	0	0	0	0	0	0	0	0	0	0	0	0	0	0	0	0	0	0	0	0	0	0	0	0	0	0
dapper 1 isoform 1 [Homo sapiens]	gi|24158478|ref|NP_057735.2|	90 kDa		0	1	0	0	0	0	0	0	0	0	0	0	0	0	0	0	0	0	0	0	0	0	0	0	1	0	0	0	0	0	0	0	0	0	0	0	0	0	0	0
coagulation factor XI precursor [Homo sapiens]	gi|4503627|ref|NP_000119.1|	70 kDa		0	0	0	0	0	0	0	0	0	0	0	0	0	1	0	1	0	1	0	0	0	0	0	1	0	0	0	0	0	0	0	0	0	0	0	0	0	0	0	0
desmoplakin isoform I [Homo sapiens]	gi|58530840|ref|NP_004406.2|	332 kDa		0	0	0	0	0	0	0	1	0	0	0	0	0	0	0	0	0	0	0	0	0	0	0	0	0	0	0	0	0	0	0	0	0	0	0	0	0	0	0	0
keratin 17 [Homo sapiens]	gi|4557701|ref|NP_000413.1|	48 kDa		0	0	0	0	0	0	0	1	0	0	0	0	0	0	0	0	0	0	0	0	0	0	0	0	0	0	0	0	0	0	0	0	0	0	0	0	0	0	0	0
autotaxin isoform 1 preproprotein [Homo sapiens]	gi|91823274|ref|NP_006200.3|	105 kDa		0	0	0	0	0	1	0	0	0	0	0	0	0	0	0	0	0	0	1	0	0	0	0	0	0	0	0	0	0	0	0	0	0	0	0	0	1	0	0	0
neuronal pentraxin I precursor [Homo sapiens]	gi|55770878|ref|NP_002513.2|	47 kDa		0	0	0	0	0	0	0	0	0	0	0	0	0	0	0	0	0	0	0	0	0	0	0	0	0	0	0	0	0	0	0	0	0	0	0	0	0	0	0	0
laminin alpha 2 subunit isoform a precursor [Homo sapiens]	gi|28559088|ref|NP_000417.2|	344 kDa		0	0	1	0	0	0	0	0	1	1	0	0	0	0	0	0	0	0	0	0	0	0	0	0	0	0	0	0	0	0	0	0	0	0	0	0	0	0	0	0
piccolo isoform 1 [Homo sapiens]	gi|150378539|ref|NP_149015.2|	561 kDa		0	0	0	0	0	0	0	0	0	0	0	0	0	0	0	0	0	1	0	0	0	0	0	0	0	0	0	0	0	0	0	0	0	0	0	0	0	0	0	0
AHNAK nucleoprotein isoform 1 [Homo sapiens]	gi|61743954|ref|NP_001611.1|	629 kDa		0	0	0	0	0	0	0	0	0	0	0	0	0	0	0	0	1	0	0	0	0	0	0	0	0	0	0	0	0	0	0	0	0	0	0	0	0	0	0	0
family with sequence similarity 120B [Homo sapiens]	gi|24308334|ref|NP_115824.1|	104 kDa		0	0	0	0	0	0	0	0	0	0	0	0	0	1	0	1	0	0	0	0	0	0	0	0	0	0	0	0	0	0	0	0	0	0	0	0	0	0	0	0
Ly-6 neurotoxin-like protein 1 isoform a [Homo sapiens]	gi|29337281|ref|NP_076435.1|	14 kDa		1	0	0	0	0	0	0	0	0	0	0	0	0	0	0	0	0	0	0	0	0	0	0	0	0	0	0	1	0	0	0	0	0	0	0	0	0	0	0	0
coatomer protein complex, subunit alpha isoform 2 [Homo sapiens]	gi|148536853|ref|NP_004362.2|	138 kDa		0	0	0	0	0	0	0	0	0	0	0	0	0	0	0	0	0	0	0	0	0	0	0	0	0	0	0	0	0	0	0	0	0	0	0	0	0	0	0	0
ubiquitin protein ligase E3 component n-recognin 5 [Homo sapiens]	gi|15147337|ref|NP_056986.2|	309 kDa		0	0	0	0	0	0	0	0	0	0	0	0	0	0	0	0	0	0	0	0	0	0	0	0	0	0	0	0	0	0	0	0	0	0	0	0	0	0	0	0
periostin, osteoblast specific factor isoform 1 [Homo sapiens]	gi|209862907|ref|NP_006466.2|	93 kDa		1	0	0	0	0	0	0	1	0	0	0	0	0	0	0	1	0	0	0	0	0	0	0	0	0	1	0	0	0	0	0	0	0	0	0	0	0	0	0	0
keratin 6C [Homo sapiens]	gi|155969697|ref|NP_775109.2|	60 kDa		0	0	0	0	0	0	0	1	0	0	0	0	0	0	0	0	0	0	0	0	0	0	0	0	0	0	0	0	0	0	0	0	0	0	0	0	0	0	0	0
thrombospondin 1 precursor [Homo sapiens]	gi|40317626|ref|NP_003237.2|	129 kDa		0	0	0	0	0	0	0	0	0	0	0	0	0	1	0	0	0	1	0	0	0	0	0	0	0	0	0	0	0	0	0	0	0	0	0	0	0	0	0	0
cofilin 2 [Homo sapiens]	gi|33946278|ref|NP_619579.1|	19 kDa		1	0	0	0	0	0	0	0	0	0	0	0	0	1	0	1	0	0	0	1	0	0	0	1	0	0	0	0	0	0	0	0	0	0	0	0	0	0	0	0
transgelin [Homo sapiens]	gi|48255905|ref|NP_003177.2|	23 kDa		0	0	0	0	0	0	0	0	0	0	0	0	0	0	0	0	0	0	0	0	0	0	0	0	0	0	0	1	0	0	0	0	0	0	0	0	0	0	0	0
G protein-coupled receptor 158 [Homo sapiens]	gi|93204867|ref|NP_065803.2|	135 kDa		0	0	0	0	0	0	0	0	0	0	0	0	0	0	0	1	0	0	0	0	0	0	0	0	0	0	0	0	0	0	0	0	0	0	0	0	0	0	0	0
latent transforming growth factor beta binding protein 2 [Homo sapiens]	gi|4557733|ref|NP_000419.1|	195 kDa		1	0	0	0	0	0	0	0	0	0	0	0	0	0	0	1	0	0	0	0	0	0	0	1	0	0	1	0	0	0	0	0	0	0	0	0	0	0	0	0
complement component 4B preproprotein [Homo sapiens]	gi|178557739|ref|NP_001002029.3|	193 kDa		1	0	0	0	0	0	0	0	0	0	0	0	0	1	0	0	0	0	0	1	0	0	0	1	0	0	0	0	0	0	0	0	0	0	0	0	0	0	0	0
neuron navigator 3 [Homo sapiens]	gi|120953251|ref|NP_055718.4|	253 kDa		0	0	1	0	0	0	0	0	0	0	0	0	0	0	0	0	0	0	0	0	0	0	0	0	0	0	1	0	0	0	0	0	0	0	0	0	0	0	0	0
proteasome alpha 4 subunit isoform 1 [Homo sapiens]	gi|4506185|ref|NP_002780.1|	29 kDa		0	0	0	0	0	0	0	0	0	0	0	0	0	0	0	0	0	0	0	0	0	1	0	0	1	0	0	0	0	0	0	0	0	0	0	0	0	0	0	0
spondin 1, extracellular matrix protein [Homo sapiens]	gi|110347423|ref|NP_006099.2|	91 kDa		0	0	0	0	0	0	0	0	0	0	0	0	0	0	0	1	0	0	0	0	0	0	0	0	0	0	0	0	0	0	0	0	0	0	0	0	0	0	0	0
tenascin XB isoform 1 precursor [Homo sapiens]	gi|188528648|ref|NP_061978.6|	458 kDa		0	0	0	0	0	0	0	0	0	0	0	0	0	0	0	1	0	0	0	0	0	0	0	0	0	0	0	0	0	0	0	0	0	0	0	0	0	0	0	0
complement factor H-related 3 [Homo sapiens]	gi|54792787|ref|NP_066303.2|	37 kDa		1	0	0	0	0	0	0	0	0	0	0	0	0	0	0	1	0	0	0	0	0	0	0	0	0	0	0	0	0	0	0	0	0	0	0	0	0	0	0	0
pregnancy-zone protein [Homo sapiens]	gi|162809334|ref|NP_002855.2|	164 kDa		0	0	0	0	0	0	0	0	0	0	0	0	0	1	0	0	0	1	0	0	0	0	0	0	0	0	0	0	0	0	0	0	0	0	0	0	0	0	0	0
insulin-like growth factor binding protein 3 isoform a precursor [Homo sapiens]	gi|62243248|ref|NP_001013416.1|	32 kDa		0	0	0	0	0	0	0	0	0	0	0	0	0	1	0	0	0	0	0	0	0	0	0	0	0	0	0	0	0	0	0	0	0	0	0	0	0	0	0	0
apolipoprotein F precursor [Homo sapiens]	gi|4502165|ref|NP_001629.1|	35 kDa		0	0	0	0	0	0	0	0	0	0	0	0	0	1	0	0	0	1	0	0	0	0	0	0	0	0	0	0	0	0	0	0	0	0	0	0	0	0	0	0
follistatin-like 1 precursor [Homo sapiens]	gi|5901956|ref|NP_009016.1|	35 kDa		0	0	0	0	0	0	0	0	0	0	0	0	0	0	1	0	0	0	0	0	0	0	0	0	0	0	0	0	0	0	0	0	0	0	0	0	0	0	0	0
ubiquitin and ribosomal protein L40 precursor [Homo sapiens]	gi|77539055|ref|NP_001029102.1|	15 kDa		0	0	0	0	0	0	0	1	0	0	0	0	0	0	1	0	0	0	0	0	0	0	0	0	0	0	0	0	0	0	0	0	0	0	0	0	0	0	0	0
enolase 1 [Homo sapiens]	gi|4503571|ref|NP_001419.1|	47 kDa		0	0	0	0	0	0	0	0	1	0	0	0	0	0	0	0	1	0	1	0	0	0	0	0	0	0	0	0	0	0	0	0	0	0	0	0	0	0	0	0
G protein-coupled receptor 37 [Homo sapiens]	gi|4885323|ref|NP_005293.1|	67 kDa		0	0	0	0	0	0	0	0	0	0	0	0	0	1	0	0	0	0	0	0	0	0	0	0	0	0	0	0	0	0	0	0	0	0	0	0	0	0	0	0
PREDICTED: hypothetical protein XP_002347494 [Homo sapiens]	gi|239750752|ref|XP_002347494.1|	13 kDa		0	0	0	0	0	0	0	0	0	0	0	0	0	0	0	0	0	1	0	0	0	0	0	1	0	0	0	0	0	0	0	0	0	0	0	0	0	0	0	0
centrosomal protein 290kDa [Homo sapiens]	gi|109255234|ref|NP_079390.3|	290 kDa		0	0	0	0	0	0	0	0	0	0	0	0	0	0	0	0	0	0	1	0	0	0	0	0	0	0	0	0	0	0	0	0	0	0	0	0	0	0	0	0
keratin 27 [Homo sapiens]	gi|153945736|ref|NP_853515.2|	50 kDa		0	0	0	0	0	0	0	0	0	0	0	0	0	0	0	0	0	0	0	0	0	0	0	0	0	1	0	0	0	0	0	0	0	0	0	0	0	0	0	0
complement factor properdin precursor [Homo sapiens]	gi|223671861|ref|NP_001138724.1|	51 kDa		0	0	0	0	0	0	0	0	0	0	0	0	0	1	0	0	0	1	0	0	0	0	0	0	0	0	0	0	0	0	0	0	0	0	0	0	0	0	0	0
prostatic binding protein [Homo sapiens]	gi|4505621|ref|NP_002558.1|	21 kDa		0	0	0	0	0	0	0	0	0	0	0	0	0	0	0	1	0	0	0	0	0	0	0	0	0	0	0	0	0	0	0	0	0	0	0	0	0	0	0	0
secreted phosphoprotein 2, 24kDa precursor [Homo sapiens]	gi|5902118|ref|NP_008875.1|	24 kDa		0	0	0	0	0	0	0	0	0	0	0	0	0	1	0	0	0	1	0	0	0	0	0	0	0	0	0	0	0	0	0	0	0	0	0	0	0	0	0	0
vimentin [Homo sapiens]	gi|62414289|ref|NP_003371.2|	54 kDa		0	0	0	0	0	0	0	0	0	0	0	0	0	1	0	0	0	0	0	0	0	0	0	1	0	0	0	0	0	0	0	0	0	0	0	0	0	0	0	0
stromal cell derived factor 4 isoform 2 precursor [Homo sapiens]	gi|18699732|ref|NP_057260.2|	42 kDa		0	0	0	0	0	1	0	0	0	0	0	0	0	0	0	0	0	0	0	0	0	0	0	0	0	0	0	0	0	0	0	0	0	0	0	0	0	0	0	0
ST6 beta-galactosamide alpha-2,6-sialyltranferase 2 isoform a [Homo sapiens]	gi|26190610|ref|NP_115917.1|	60 kDa		1	0	0	0	0	0	0	0	0	0	0	0	0	1	0	1	0	0	0	0	0	0	0	1	0	0	0	0	0	0	0	0	0	0	0	0	0	0	0	0
collagen type III alpha 1 preproprotein [Homo sapiens]	gi|4502951|ref|NP_000081.1|	139 kDa		1	0	0	0	0	0	0	0	0	0	0	0	0	0	0	1	0	0	0	1	0	1	0	0	0	0	0	0	0	0	0	0	0	0	0	0	0	0	0	0
cadherin EGF LAG seven-pass G-type receptor 1 [Homo sapiens]	gi|7656967|ref|NP_055061.1|	329 kDa		0	0	0	0	0	0	0	0	0	0	0	0	0	0	0	0	0	0	0	0	0	0	1	0	0	0	0	0	0	0	0	0	0	0	0	0	0	0	0	0
NEL-like protein 2 isoform b precursor [Homo sapiens]	gi|5453766|ref|NP_006150.1|	91 kDa		0	0	0	0	0	0	0	0	0	0	0	0	0	0	0	0	0	0	0	0	0	0	0	0	0	0	0	1	0	0	0	0	0	0	0	0	0	0	0	0
mannosyl (alpha-1,3-)-glycoprotein beta-1,2-N-acetylglucosaminyltransferase [Homo sapiens]	gi|167857778|ref|NP_002397.2|	51 kDa		1	0	0	0	0	0	0	0	0	0	0	0	0	0	0	1	0	0	0	0	0	0	0	0	0	0	0	0	0	0	0	0	0	0	0	0	0	0	0	0
G-gamma globin [Homo sapiens]	gi|6715607|ref|NP_000175.1|	16 kDa		0	0	0	0	0	0	0	0	0	0	0	0	0	0	0	0	0	0	0	0	0	0	0	1	0	0	1	0	0	0	0	0	0	0	0	0	0	0	0	0
carboxypeptidase N, polypeptide 1 precursor [Homo sapiens]	gi|4503011|ref|NP_001299.1|	52 kDa		0	0	0	0	0	0	0	0	0	0	0	0	0	1	0	0	0	1	0	0	0	0	0	0	0	0	0	0	0	0	0	0	0	0	0	0	0	0	0	0
small inducible cytokine A18 precursor [Homo sapiens]	gi|4506831|ref|NP_002979.1|	10 kDa		0	0	0	0	0	0	0	0	0	0	0	0	0	0	0	1	0	0	0	0	0	0	0	0	0	0	0	0	0	0	0	0	0	0	0	0	0	0	0	0
lipopolysaccharide-binding protein precursor [Homo sapiens]	gi|31652249|ref|NP_004130.2|	53 kDa		0	0	0	0	0	0	0	0	0	0	0	0	0	0	0	0	0	0	0	0	0	0	0	0	0	0	0	0	0	0	0	0	0	0	0	0	0	0	0	0
adherens junction associated protein 1 [Homo sapiens]	gi|9055278|ref|NP_061324.1|	45 kDa		0	0	0	0	0	0	0	0	0	0	0	0	0	0	1	0	0	0	0	0	0	0	0	0	0	0	0	0	0	0	0	0	0	0	0	0	0	0	0	0
neurexin 2 isoform alpha-2 precursor [Homo sapiens]	gi|21166380|ref|NP_620060.1|	177 kDa		0	0	0	0	0	0	0	0	0	0	0	0	0	0	1	0	0	0	0	0	0	0	0	0	0	0	0	0	0	0	0	0	0	0	0	0	0	0	0	0
galectin-1 [Homo sapiens]	gi|4504981|ref|NP_002296.1|	15 kDa		1	0	0	0	0	0	0	0	0	0	0	0	0	0	0	0	0	0	0	0	0	0	0	0	0	0	0	0	0	0	0	0	0	0	0	0	0	0	0	0
fibulin 5 precursor [Homo sapiens]	gi|19743803|ref|NP_006320.2|	50 kDa		0	0	0	0	0	0	0	0	0	0	0	0	0	0	0	0	1	0	0	0	0	0	0	0	0	0	0	0	0	0	0	0	0	0	0	0	0	0	0	0
alpha 2 type IV collagen preproprotein [Homo sapiens]	gi|116256354|ref|NP_001837.2|	168 kDa		0	0	0	0	0	0	0	0	0	0	0	0	0	0	0	0	0	0	0	1	0	0	0	0	0	0	0	0	0	0	0	0	0	0	0	0	0	0	0	0
cofilin 1 (non-muscle) [Homo sapiens]	gi|5031635|ref|NP_005498.1|	19 kDa		0	0	0	0	0	0	0	0	0	0	0	0	0	1	0	1	0	1	0	0	0	0	0	0	0	0	0	0	0	0	0	0	0	0	0	0	0	0	0	0
integrin cytoplasmic domain-associated protein 1 isoform 1 [Homo sapiens]	gi|4758578|ref|NP_004754.1|	22 kDa		0	0	0	0	0	0	0	0	0	0	0	0	0	0	0	0	0	0	0	0	0	0	0	0	1	0	0	0	0	0	0	0	0	0	0	0	0	0	0	0
kinesin light chain 1 isoform 1 [Homo sapiens]	gi|33620730|ref|NP_005543.2|	64 kDa		0	0	0	0	0	0	0	0	0	0	0	0	0	1	0	0	0	0	0	0	0	0	0	0	0	0	0	0	0	0	0	0	0	0	0	0	0	0	0	0
peptidylglycine alpha-amidating monooxygenase isoform b preproprotein [Homo sapiens]	gi|21070974|ref|NP_620121.1|	101 kDa		0	0	0	0	0	0	0	0	0	0	0	0	0	0	0	1	0	0	0	0	0	0	0	0	0	0	0	0	0	0	0	0	0	0	0	0	0	0	0	0
annexin I [Homo sapiens]	gi|4502101|ref|NP_000691.1|	39 kDa		0	0	0	0	0	0	0	0	0	0	0	0	0	1	0	0	0	0	0	0	0	0	0	0	0	0	0	0	0	0	0	0	0	0	0	0	0	0	0	0
minichromosome maintenance complex component-like isoform a [Homo sapiens]	gi|209954821|ref|NP_775789.3|	76 kDa		0	0	0	0	0	0	0	0	0	0	0	0	0	0	0	0	0	0	0	0	0	0	0	0	0	0	0	0	0	0	0	0	0	0	0	0	0	0	0	0
junction plakoglobin [Homo sapiens]	gi|12056468|ref|NP_068831.1|	82 kDa		0	0	0	0	0	0	0	1	0	0	0	0	0	0	0	0	0	0	0	0	0	0	0	0	0	0	0	0	0	0	0	0	0	0	0	0	0	0	0	0
myosin, heavy polypeptide 4, skeletal muscle [Homo sapiens]	gi|110611903|ref|NP_060003.2|	223 kDa		0	0	0	0	0	0	0	0	0	0	0	0	0	0	0	0	0	0	0	0	0	0	0	0	0	0	0	1	0	0	0	0	0	0	0	0	0	0	0	0
keratin 71 [Homo sapiens]	gi|15618995|ref|NP_258259.1|	57 kDa		0	0	0	0	0	0	0	1	0	0	0	0	0	0	0	0	0	0	1	0	0	0	0	0	0	0	0	0	0	0	0	0	0	0	0	0	0	0	0	0
steroid-sensitive protein 1 [Homo sapiens]	gi|41152074|ref|NP_955805.1|	108 kDa		0	0	0	0	0	0	0	0	0	0	0	0	0	0	0	0	0	0	0	0	0	0	0	1	0	0	0	0	0	0	0	0	0	0	0	0	0	0	0	0
ATPase, class V, type 10D [Homo sapiens]	gi|222352161|ref|NP_065186.3|	160 kDa		0	0	0	0	0	0	0	0	0	0	0	0	0	0	0	0	0	0	0	0	0	0	0	1	0	0	0	0	0	0	0	0	0	0	0	0	0	0	0	0
PREDICTED: hypothetical protein [Homo sapiens]	gi|239513929|ref|XP_002343948.1|	16 kDa		0	0	0	0	0	0	0	0	0	1	0	0	0	0	0	0	0	0	0	0	0	0	0	0	0	0	0	0	0	0	0	0	0	0	0	0	0	0	0	0
collagen, type VI, alpha 1 precursor [Homo sapiens]	gi|87196339|ref|NP_001839.2|	109 kDa		0	0	0	0	0	0	0	0	0	0	0	0	0	0	0	0	0	0	0	0	0	0	0	0	0	0	0	1	0	0	0	0	0	0	0	0	0	0	0	0
AKT2 kinase [Homo sapiens]	gi|4502023|ref|NP_001617.1|	56 kDa		0	0	0	0	0	0	0	0	0	0	0	0	0	0	0	0	0	0	0	0	0	0	0	0	0	0	0	0	0	0	0	0	0	0	0	0	0	0	0	0
ATP-binding cassette, sub-family F, member 1 isoform a [Homo sapiens]	gi|69354671|ref|NP_001020262.1|	96 kDa		0	0	0	0	0	0	0	0	0	0	0	0	0	0	0	0	0	0	0	0	0	0	0	0	0	0	0	0	0	0	0	0	0	0	0	0	0	0	0	0
ADAM metallopeptidase with thrombospondin type 1 motif, 8 preproprotein [Homo sapiens]	gi|153792351|ref|NP_008968.4|	96 kDa		0	0	0	0	0	0	0	0	0	0	0	0	0	0	0	1	0	0	0	0	0	0	0	0	0	0	0	0	0	0	0	0	0	0	0	0	0	0	0	0
beta-neoendorphin-dynorphin preproprotein [Homo sapiens]	gi|13270473|ref|NP_077722.1|	28 kDa		0	0	0	0	0	0	0	0	0	0	0	0	0	0	1	1	0	0	0	0	0	0	0	0	0	0	0	0	0	0	0	0	0	1	0	0	0	0	0	0
laminin, beta 3 precursor [Homo sapiens]	gi|189083719|ref|NP_001121113.1|	130 kDa		0	0	0	0	0	0	0	0	0	0	0	0	0	0	0	0	0	0	0	0	0	0	0	1	0	0	0	0	0	0	0	0	0	0	0	0	0	0	0	0
roundabout, axon guidance receptor, homolog 2 isoform ROBO2b [Homo sapiens]	gi|61888896|ref|NP_002933.1|	151 kDa		0	0	0	0	0	0	0	0	0	1	0	0	0	0	0	1	0	0	0	0	0	0	0	0	0	0	0	0	0	0	0	0	0	0	0	0	0	0	0	0
fructose-bisphosphate aldolase A [Homo sapiens]	gi|193794814|ref|NP_001121089.1|	39 kDa		0	0	0	0	0	0	0	0	0	0	0	0	0	0	0	0	0	0	0	0	0	0	0	0	0	0	0	1	0	0	0	0	0	0	0	0	0	0	0	0
insulin-like growth factor binding protein 5 [Homo sapiens]	gi|10834982|ref|NP_000590.1|	31 kDa		0	0	0	0	0	0	0	0	0	0	0	0	0	0	0	0	0	0	0	0	0	0	0	0	0	0	0	0	0	0	0	0	0	0	0	0	0	0	0	0
coagulation factor IX preproprotein [Homo sapiens]	gi|4503649|ref|NP_000124.1|	52 kDa		0	0	0	0	0	0	0	0	0	0	0	0	0	1	0	0	0	1	0	0	0	0	0	0	0	0	0	0	0	0	0	0	0	0	0	0	0	0	0	0
myosin, heavy polypeptide 13, skeletal muscle [Homo sapiens]	gi|110624781|ref|NP_003793.2|	224 kDa		0	0	0	0	0	0	0	0	0	0	0	0	0	0	1	0	0	0	0	0	0	0	0	0	0	0	0	0	0	0	0	0	0	0	0	0	0	0	0	0
alpha-2,8-sialyltransferase 1 [Homo sapiens]	gi|4506953|ref|NP_003025.1|	41 kDa		0	0	0	0	0	0	0	0	0	0	0	0	0	1	0	0	0	0	0	0	0	0	0	0	0	0	0	0	0	0	0	0	0	0	0	0	0	0	0	0
protein phosphatase 1, regulatory (inhibitor) subunit 9A [Homo sapiens]	gi|93204861|ref|NP_060120.2|	123 kDa		0	0	0	0	0	0	0	0	0	0	0	0	0	0	0	0	0	0	0	0	0	0	0	0	0	0	0	0	0	0	0	0	0	0	0	0	0	0	0	0
desmoglein 1 preproprotein [Homo sapiens]	gi|119703744|ref|NP_001933.2|	114 kDa		0	0	0	0	0	0	0	1	0	0	0	0	0	0	0	0	0	0	0	0	0	0	0	0	0	0	0	0	0	0	0	0	0	0	0	0	0	0	0	0
somatostatin preproprotein [Homo sapiens]	gi|4507243|ref|NP_001039.1|	13 kDa		1	0	0	0	0	0	0	0	0	0	0	0	0	0	1	1	0	0	0	0	0	0	0	0	0	0	0	0	0	0	0	0	0	0	0	0	0	0	0	0
peroxiredoxin 6 [Homo sapiens]	gi|4758638|ref|NP_004896.1|	25 kDa		0	0	0	0	0	0	0	0	0	0	0	0	0	0	0	0	0	1	0	0	0	0	0	0	0	0	0	0	0	0	0	0	0	0	0	0	0	0	0	0
platelet-derived growth factor alpha isoform 1 preproprotein [Homo sapiens]	gi|77695917|ref|NP_002598.4|	24 kDa		0	0	0	0	0	0	0	0	0	0	0	0	0	0	0	1	0	0	0	0	0	0	0	0	0	0	0	0	0	0	0	0	0	0	0	0	0	0	0	0
sortilin-related receptor containing LDLR class A repeats preproprotein [Homo sapiens]	gi|4507157|ref|NP_003096.1|	248 kDa		0	0	0	0	0	0	0	0	0	0	0	0	0	0	1	1	0	0	0	0	0	0	0	0	0	0	0	0	0	0	0	0	0	0	0	0	0	0	0	0
hypothetical protein LOC345222 isoform b [Homo sapiens]	gi|111548657|ref|NP_001013000.2|	30 kDa		0	0	0	0	0	0	0	0	0	0	0	0	0	0	0	0	0	1	0	0	0	0	0	0	0	0	0	0	0	0	0	0	0	0	0	0	0	0	0	0
neurexophilin 4 [Homo sapiens]	gi|39930315|ref|NP_009155.1|	33 kDa		0	0	0	0	0	0	0	0	0	0	0	0	0	0	0	0	0	0	0	0	0	0	0	1	0	0	0	0	0	0	0	0	0	0	0	0	0	0	0	0
glycosylphosphatidylinositol specific phospholipase D1 isoform 1 precursor [Homo sapiens]	gi|29171717|ref|NP_001494.2|	92 kDa		0	0	0	0	0	0	0	0	0	0	0	0	0	1	0	0	0	1	0	0	0	0	0	0	0	0	0	0	0	0	0	0	0	0	0	0	0	0	0	0
kinesin family member 14 [Homo sapiens]	gi|7661878|ref|NP_055690.1|	186 kDa		0	0	0	0	0	0	0	0	0	0	0	0	0	0	0	0	0	0	0	0	0	0	0	0	0	0	0	0	0	0	0	0	0	0	0	0	0	0	0	0
transforming growth factor, beta-induced, 68kDa precursor [Homo sapiens]	gi|4507467|ref|NP_000349.1|	75 kDa		1	0	0	0	0	0	0	0	0	0	0	0	0	0	0	0	0	0	0	0	0	0	0	0	0	0	1	0	0	0	0	0	0	0	0	0	0	0	0	0
mannan-binding lectin serine protease 1 isoform 1 precursor [Homo sapiens]	gi|21264357|ref|NP_001870.3|	79 kDa		0	0	0	0	0	0	0	0	0	0	0	0	0	0	0	0	0	1	0	0	0	0	0	0	0	0	0	0	0	0	0	0	0	0	0	0	0	0	0	0
WD repeat domain 74 [Homo sapiens]	gi|221219004|ref|NP_060563.2|	42 kDa		0	0	0	0	0	0	0	0	0	0	0	0	0	0	0	0	0	0	0	0	0	0	0	0	0	0	0	0	0	0	0	0	0	0	0	0	0	0	0	0
desmocollin 1 isoform Dsc1a preproprotein [Homo sapiens]	gi|13435361|ref|NP_077739.1|	100 kDa		0	0	0	0	0	0	0	1	0	0	0	0	0	0	0	0	0	0	0	0	0	0	0	0	0	0	0	0	0	0	0	0	0	0	0	0	0	0	0	0
PREDICTED: hypothetical protein [Homo sapiens]	gi|239508948|ref|XP_002344402.1|	16 kDa		0	0	0	0	0	0	0	0	0	0	0	0	0	0	0	1	0	0	0	0	0	0	0	0	0	0	0	0	0	0	0	0	0	0	0	0	0	0	0	0
splicing factor, arginine/serine-rich 130 [Homo sapiens]	gi|154146193|ref|NP_116259.2|	93 kDa		0	0	0	0	0	0	0	0	0	0	0	0	0	1	0	0	0	1	0	0	0	0	0	0	0	0	0	0	0	0	0	0	0	0	0	0	0	0	0	0
peroxiredoxin 5 isoform a precursor [Homo sapiens]	gi|6912238|ref|NP_036226.1|	22 kDa		1	0	0	0	0	0	0	0	0	0	0	0	0	0	0	0	0	0	0	0	0	0	0	0	0	0	0	0	0	0	0	0	0	0	0	0	0	0	0	0
four and a half LIM domains 1 isoform 2 [Homo sapiens]	gi|21361122|ref|NP_001440.2|	32 kDa		0	0	0	0	0	0	0	0	0	0	0	0	0	0	0	0	0	0	0	0	0	0	0	1	0	0	0	0	0	0	0	0	0	0	0	0	0	0	0	0
dynein heavy chain domain 1 isoform 1 [Homo sapiens]	gi|222144249|ref|NP_653267.2|	534 kDa		0	0	1	0	0	1	0	0	0	0	0	0	0	0	0	1	0	0	0	0	0	0	0	0	0	0	0	0	0	0	0	0	0	0	0	0	0	0	0	0
sex hormone-binding globulin isoform 1 precursor [Homo sapiens]	gi|7382460|ref|NP_001031.2|	44 kDa		0	0	0	0	0	0	0	0	0	0	0	0	0	0	0	0	0	0	0	0	0	0	0	0	0	0	0	0	0	0	0	0	0	0	0	0	0	0	0	0
tubulin, alpha 3e [Homo sapiens]	gi|46409270|ref|NP_997195.1|	50 kDa		0	0	0	0	0	0	0	0	0	0	0	0	0	1	0	0	0	1	0	0	0	0	0	0	0	0	0	0	0	0	0	0	0	0	0	0	0	0	0	0
alpha-2-glycoprotein 1, zinc [Homo sapiens]	gi|4502337|ref|NP_001176.1|	34 kDa		1	0	0	0	0	0	0	0	0	0	0	0	0	0	0	0	0	0	0	0	0	0	0	0	0	0	0	0	0	0	0	0	0	0	0	0	0	0	0	0
progesterone-induced blocking factor 1 [Homo sapiens]	gi|55769583|ref|NP_006337.2|	90 kDa		0	0	0	0	0	0	0	0	0	0	0	0	0	0	0	0	0	0	0	0	0	0	0	0	0	1	0	0	0	0	0	0	0	0	1	0	0	0	0	0
chemokine (C-C motif) ligand 14 isoform 1 precursor [Homo sapiens]	gi|4759070|ref|NP_004157.1|	11 kDa		0	0	0	0	0	0	0	0	0	0	0	0	0	0	0	0	0	0	0	0	0	0	0	0	0	0	0	0	0	0	0	0	0	0	0	0	0	0	0	0
lunatic fringe isoform a [Homo sapiens]	gi|93140999|ref|NP_001035257.1|	42 kDa		1	0	0	0	0	0	0	0	0	0	0	0	0	0	0	0	0	0	0	0	0	0	0	0	0	0	0	0	0	0	0	0	0	0	0	0	0	0	0	0
cell division cycle associated 7-like isoform 3 [Homo sapiens]	gi|188497637|ref|NP_001120843.1|	47 kDa		0	0	0	0	0	0	0	0	0	0	0	0	0	0	0	0	0	0	0	0	0	0	0	0	0	0	0	0	0	0	0	0	0	0	0	0	0	0	0	0
downstream of Stk11 [Homo sapiens]	gi|148886716|ref|NP_689982.2|	47 kDa		1	0	0	0	0	0	0	0	0	0	0	0	0	0	0	0	0	0	0	0	0	0	0	0	0	0	0	0	0	0	0	0	0	0	0	0	0	0	0	0
hypothetical protein LOC168090 [Homo sapiens]	gi|157671933|ref|NP_659417.2|	54 kDa		0	0	0	0	0	0	0	0	0	0	0	0	0	0	0	1	0	0	0	0	0	0	0	0	0	0	0	0	0	0	0	0	0	0	0	0	0	0	0	0
protein tyrosine phosphatase, receptor-type, zeta1 precursor [Homo sapiens]	gi|91208428|ref|NP_002842.2|	255 kDa		0	0	0	0	0	0	0	0	0	0	0	0	0	0	0	0	0	0	0	0	0	0	0	0	0	0	0	0	0	0	0	0	0	0	0	0	0	0	0	0
RAN binding protein 3-like [Homo sapiens]	gi|31377593|ref|NP_659437.2|	52 kDa		0	0	0	0	0	0	0	0	0	0	0	0	0	0	0	0	0	0	0	0	0	0	0	0	0	0	0	0	0	1	0	0	0	0	0	0	0	0	0	0
met proto-oncogene isoform a precursor [Homo sapiens]	gi|188595716|ref|NP_001120972.1|	158 kDa		0	0	0	0	0	0	1	0	0	0	0	0	0	0	0	0	0	0	0	0	0	0	0	0	0	0	0	0	0	0	0	0	0	0	0	0	0	0	0	0
syntaxin 5 [Homo sapiens]	gi|94400932|ref|NP_003155.2|	40 kDa		0	0	0	0	0	0	0	0	0	0	0	0	0	0	0	0	0	0	0	0	0	0	0	0	0	0	0	0	1	0	0	0	0	0	0	0	0	0	0	0
hypothetical protein LOC146556 isoform 1 [Homo sapiens]	gi|148664240|ref|NP_689672.3|	49 kDa		0	0	0	0	0	0	0	0	0	0	0	0	0	0	0	0	1	0	1	0	0	0	0	0	0	0	0	0	0	0	0	0	0	0	0	0	0	0	0	0
platelet-activating factor acetylhydrolase, isoform Ib, gamma subunit [Homo sapiens]	gi|4505587|ref|NP_002564.1|	26 kDa		1	0	0	0	0	0	0	0	0	0	0	0	0	0	0	0	0	0	0	0	0	0	0	0	0	0	0	0	0	0	0	0	0	0	0	0	0	0	0	0
small inducible cytokine B10 precursor [Homo sapiens]	gi|149999382|ref|NP_001556.2|	11 kDa		0	0	0	0	0	0	0	0	0	0	0	0	0	0	0	0	0	0	0	0	0	0	0	0	0	0	1	0	0	0	0	0	0	0	0	0	0	0	0	0
serine (or cysteine) proteinase inhibitor, clade A (alpha-1 antiproteinase, antitrypsin), member 10 [Homo sapiens]	gi|7705879|ref|NP_057270.1|	51 kDa		0	0	0	0	0	0	0	0	0	0	0	0	0	0	0	0	0	0	0	0	0	0	0	0	0	0	0	0	0	0	0	0	0	0	0	0	0	0	0	0
gelsolin isoform a precursor [Homo sapiens]	gi|4504165|ref|NP_000168.1|	86 kDa		0	0	0	0	0	0	0	0	0	0	0	0	0	0	0	0	0	0	0	0	0	0	0	0	0	0	0	0	0	0	0	0	0	0	0	0	0	0	0	0
crystallin, gamma S [Homo sapiens]	gi|8922120|ref|NP_060011.1|	21 kDa		0	0	0	0	0	0	0	0	0	0	0	0	0	0	0	0	1	0	0	0	0	0	0	0	0	0	0	0	0	0	0	0	0	0	0	0	0	0	0	0
serum amyloid A1 preproprotein [Homo sapiens]	gi|40316910|ref|NP_954630.1|	14 kDa		0	0	0	0	0	0	0	0	0	0	0	0	0	0	0	0	0	0	0	0	0	0	0	0	0	0	0	0	0	0	0	0	0	0	0	0	0	0	0	0
plectin 1 isoform 1 [Homo sapiens]	gi|47607492|ref|NP_000436.2|	518 kDa		0	0	0	0	0	0	0	0	0	0	0	0	0	0	0	0	0	0	0	0	0	0	0	0	0	0	0	0	0	0	0	0	0	0	0	0	0	0	0	0
kininogen 1 isoform 2 [Homo sapiens]	gi|4504893|ref|NP_000884.1|	48 kDa		0	0	0	0	0	0	0	0	0	0	0	0	0	0	0	0	0	0	0	0	0	0	0	0	0	0	0	0	0	0	0	0	0	0	0	0	0	0	0	0
serum amyloid A2 isoform a [Homo sapiens]	gi|188497671|ref|NP_110381.2|	14 kDa		0	0	0	0	0	0	0	0	0	0	0	0	0	0	0	0	0	0	0	0	0	0	0	0	0	0	0	0	0	0	0	0	0	0	0	0	0	0	0	0
PREDICTED: similar to hCG1773549 [Homo sapiens]	gi|169217837|ref|XP_001720493.1|	13 kDa		0	0	0	0	0	0	0	0	0	0	0	0	0	0	0	0	0	1	0	0	0	0	0	0	0	0	0	0	0	0	0	0	0	0	0	0	0	0	0	0
versican isoform 1 [Homo sapiens]	gi|21361116|ref|NP_004376.2|	373 kDa		1	0	0	0	0	0	0	0	0	0	0	0	0	0	0	1	0	0	0	0	0	0	0	0	0	0	0	0	0	0	0	0	0	0	0	0	0	0	0	0
lipoprotein Lp(a) precursor [Homo sapiens]	gi|116292750|ref|NP_005568.2|	227 kDa		0	0	0	0	0	0	0	0	0	0	0	0	0	1	0	0	0	0	0	0	0	0	0	0	0	0	0	0	0	0	0	0	0	0	0	0	0	0	0	0
pyruvate kinase, muscle isoform M1 [Homo sapiens]	gi|33286420|ref|NP_872270.1|	58 kDa		0	0	0	0	0	0	0	0	0	0	0	0	0	0	1	0	0	0	0	0	0	0	0	0	0	0	0	0	0	0	0	0	0	0	0	0	0	0	0	0
truncated type I keratin KA21 [Homo sapiens]	gi|22748757|ref|NP_689562.1|	34 kDa		0	0	0	0	0	0	0	1	0	0	0	0	0	0	0	0	0	0	0	0	0	0	0	0	0	0	0	0	0	0	0	0	0	0	0	0	0	0	0	0
bone morphogenetic protein 1 isoform 3 precursor [Homo sapiens]	gi|5453579|ref|NP_006120.1|	111 kDa		1	0	0	0	0	0	0	0	0	0	0	0	0	0	0	1	0	0	0	0	0	0	0	0	0	0	0	0	0	0	0	0	0	0	0	0	0	0	0	0
defensin, beta 1 preproprotein [Homo sapiens]	gi|4885181|ref|NP_005209.1|	7 kDa		0	0	0	0	0	0	0	0	0	0	0	0	0	0	0	0	0	0	0	0	0	0	0	0	0	0	0	0	0	0	0	0	0	0	0	0	0	0	0	0
glutaredoxin (thioltransferase) [Homo sapiens]	gi|4504025|ref|NP_002055.1|	12 kDa		1	0	0	0	0	0	0	0	0	0	0	0	0	0	0	0	0	0	0	0	0	0	0	0	0	0	0	0	0	0	0	0	0	0	0	0	0	0	0	0
DCN1, defective in cullin neddylation 1, domain containing 5 [Homo sapiens]	gi|14150015|ref|NP_115675.1|	28 kDa		0	0	0	0	0	0	0	0	0	0	0	0	0	0	0	0	0	0	0	0	0	0	0	0	0	0	0	0	0	0	0	0	0	1	0	0	0	0	0	0
nucleolar protein with MIF4G domain 1 [Homo sapiens]	gi|61097912|ref|NP_612409.1|	96 kDa		0	0	0	0	0	0	0	0	0	0	0	0	0	0	0	0	0	0	0	0	0	0	0	0	0	0	0	1	0	0	0	0	0	0	0	0	0	0	0	0
talin 1 [Homo sapiens]	gi|223029410|ref|NP_006280.3|	270 kDa		0	0	0	0	0	0	0	0	0	0	0	0	0	0	0	0	0	1	0	0	0	0	0	0	0	0	0	0	0	0	0	0	0	0	0	0	0	0	0	0
brain-derived neurotrophic factor isoform b preproprotein [Homo sapiens]	gi|25306235|ref|NP_733927.1|	29 kDa		0	0	0	0	0	0	0	0	0	0	0	0	0	0	0	1	0	0	0	0	0	0	0	0	0	0	0	0	0	0	0	0	0	0	0	1	0	0	0	0
valosin-containing protein [Homo sapiens]	gi|6005942|ref|NP_009057.1|	89 kDa		0	0	0	0	0	0	0	0	0	0	0	0	0	1	0	0	0	0	0	0	0	0	0	0	0	0	0	0	0	0	0	0	0	0	0	0	0	0	0	0
annexin A2 isoform 2 [Homo sapiens]	gi|209862831|ref|NP_001129487.1|	39 kDa		0	0	0	0	0	0	0	1	0	0	0	0	0	1	0	0	0	0	0	0	0	0	0	1	0	0	0	0	0	0	0	0	0	0	0	0	0	0	0	0
chondroitin sulfate proteoglycan 3 [Homo sapiens]	gi|118600983|ref|NP_004377.2|	143 kDa		0	0	0	0	0	0	0	0	0	0	0	0	0	0	1	0	0	0	0	0	0	0	0	0	0	0	0	0	0	0	0	0	0	0	0	0	0	0	0	0
endothelin 3 isoform 1 preproprotein [Homo sapiens]	gi|4557545|ref|NP_000105.1|	25 kDa		0	0	0	0	0	0	0	0	0	0	0	0	0	0	0	0	0	0	0	0	0	0	0	0	0	0	0	0	0	0	0	0	0	0	0	0	0	0	0	0
PREDICTED: similar to growth differentiation factor 15 [Homo sapiens]	gi|239757187|ref|XP_002345203.1|	30 kDa		1	0	0	0	0	0	0	0	0	0	0	0	0	0	0	0	0	0	0	0	0	0	0	0	0	0	0	0	0	0	0	0	0	0	0	0	0	0	0	0
hypothetical protein LOC85459 [Homo sapiens]	gi|160420295|ref|NP_203753.1|	295 kDa		0	0	0	0	0	0	0	0	0	0	0	0	0	0	0	1	0	0	0	0	0	0	0	0	0	0	0	0	0	0	0	0	0	0	0	0	0	0	0	0
calcium/calmodulin-dependent protein kinase kinase 2 beta isoform 5 [Homo sapiens]	gi|27437021|ref|NP_757363.1|	59 kDa		0	0	0	0	0	0	0	0	0	0	0	0	0	0	0	0	0	0	0	0	0	0	0	0	0	0	0	0	0	0	0	0	0	0	0	0	0	0	0	0
F-box and leucine-rich repeat protein 11 [Homo sapiens]	gi|16306580|ref|NP_036440.1|	133 kDa		0	0	0	0	0	0	0	0	0	0	0	0	0	0	0	0	0	0	0	0	0	0	0	0	0	0	0	0	0	0	0	0	0	0	0	0	0	1	0	0
profilin 1 [Homo sapiens]	gi|4826898|ref|NP_005013.1|	15 kDa		0	0	0	0	0	0	0	0	1	0	0	0	0	0	0	0	0	0	0	0	0	0	0	0	0	0	0	0	0	0	0	0	0	0	0	0	0	0	0	0
Na+/K+ -ATPase alpha 4 subunit isoform 1 [Homo sapiens]	gi|153946397|ref|NP_653300.2|	114 kDa		0	0	0	0	0	0	0	0	0	0	0	0	0	0	0	0	0	0	0	0	0	0	0	0	0	0	0	0	0	0	0	0	0	0	0	0	0	0	0	0
zinc finger protein 828 [Homo sapiens]	gi|41281612|ref|NP_115812.1|	89 kDa		0	0	0	0	0	0	0	0	0	0	0	0	0	0	0	1	0	0	0	0	0	0	0	0	0	0	0	0	0	0	0	0	0	0	0	0	0	0	0	0
NMDA receptor 1 isoform NR1-2 precursor [Homo sapiens]	gi|11038635|ref|NP_067544.1|	101 kDa		0	0	0	0	0	0	0	0	0	0	0	0	0	0	0	0	0	0	0	0	0	0	0	1	0	0	0	0	0	0	0	0	0	0	0	0	0	0	0	0
muscle creatine kinase [Homo sapiens]	gi|21536288|ref|NP_001815.2|	43 kDa		0	0	0	0	0	0	0	0	0	0	0	0	0	0	0	0	0	0	0	0	0	0	0	1	0	0	0	1	0	0	0	0	0	0	0	0	0	0	0	0
proteasome beta 2 subunit [Homo sapiens]	gi|4506195|ref|NP_002785.1|	23 kDa		1	0	0	0	0	0	0	0	0	0	0	0	0	0	0	0	0	0	0	0	0	0	0	0	0	0	0	0	0	0	0	0	0	0	0	0	0	0	0	0
Fc fragment of IgG binding protein [Homo sapiens]	gi|154146262|ref|NP_003881.2|	572 kDa		0	0	0	0	0	0	0	0	0	0	0	0	0	0	0	0	0	0	0	0	0	0	0	0	0	0	0	0	0	0	0	0	1	0	0	0	0	0	0	0
plasma carboxypeptidase B2 isoform a preproprotein [Homo sapiens]	gi|126273569|ref|NP_001863.2|	48 kDa		0	0	0	0	0	0	0	0	0	0	0	0	0	1	0	0	0	1	0	0	0	0	0	0	0	0	0	0	0	0	0	0	0	0	0	0	0	0	0	0
filamin A, alpha isoform 1 [Homo sapiens]	gi|116063573|ref|NP_001447.2|	280 kDa		0	0	0	0	0	0	0	0	0	0	0	0	0	0	0	0	0	1	0	0	0	0	0	0	0	0	0	0	0	0	0	0	0	0	0	0	0	0	0	0
keratin 6A [Homo sapiens]	gi|5031839|ref|NP_005545.1|	60 kDa		0	0	0	0	0	0	0	1	0	0	0	0	0	0	0	0	0	0	0	0	0	0	0	0	0	0	0	0	0	0	0	0	0	0	0	0	0	0	0	0
ariadne homolog 2 [Homo sapiens]	gi|5453557|ref|NP_006312.1|	58 kDa		0	1	0	0	0	0	0	0	0	0	0	0	0	0	0	0	0	0	0	0	0	0	0	0	0	0	0	0	0	0	0	0	1	0	0	0	0	0	0	0
keratin 5b [Homo sapiens]	gi|89357932|ref|NP_775487.2|	57 kDa		0	0	0	0	0	0	0	1	0	0	0	0	0	0	0	0	0	0	0	0	0	0	0	0	0	0	0	0	0	0	0	0	0	0	0	0	0	0	0	0
fatty acid binding protein 5 (psoriasis-associated) [Homo sapiens]	gi|4557581|ref|NP_001435.1|	15 kDa		0	0	0	0	0	0	0	1	0	0	0	0	0	0	0	0	0	0	0	0	0	0	0	0	0	0	0	0	0	0	0	0	0	0	0	0	0	0	0	0
olfactomedin-like 3 [Homo sapiens]	gi|9910270|ref|NP_064575.1|	46 kDa		0	1	0	0	0	0	0	0	0	0	0	0	0	0	0	0	0	0	0	0	0	0	0	0	0	0	0	0	0	0	0	0	0	0	0	0	0	0	0	0
bromodomain containing protein 1 [Homo sapiens]	gi|11321642|ref|NP_055392.1|	120 kDa		0	0	1	0	0	0	0	0	0	0	0	0	0	0	0	0	0	0	0	0	0	0	0	0	0	0	0	0	0	0	0	0	0	0	0	0	0	0	0	0
PREDICTED: hypothetical protein XP_002347646 [Homo sapiens]	gi|239747543|ref|XP_002347646.1|	8 kDa		0	0	0	0	0	0	0	0	0	0	0	0	0	1	0	0	0	0	0	0	0	0	0	0	0	0	0	0	0	0	0	0	0	0	0	0	0	0	0	0
hypothetical protein LOC399947 [Homo sapiens]	gi|46559747|ref|NP_997528.1|	21 kDa		0	0	0	0	0	0	0	0	0	0	0	0	0	0	0	1	0	0	0	0	0	0	0	0	0	0	0	0	0	0	0	0	0	0	0	0	0	0	0	0
PSMC3 interacting protein isoform 1 [Homo sapiens]	gi|32261320|ref|NP_037422.2|	24 kDa		0	0	0	0	0	0	0	0	0	0	0	0	0	0	0	0	0	0	0	0	0	0	0	1	0	0	0	0	0	0	0	0	0	0	0	0	0	0	0	0
ficolin 2 isoform a precursor [Homo sapiens]	gi|61744445|ref|NP_004099.2|	34 kDa		0	0	0	0	0	0	0	0	0	0	0	0	0	1	0	0	0	1	0	0	0	0	0	0	0	0	0	0	0	0	0	0	0	0	0	0	0	0	0	0
lysyl oxidase-like 1 preproprotein [Homo sapiens]	gi|67782346|ref|NP_005567.2|	63 kDa		1	0	0	0	0	0	0	0	0	0	0	0	0	0	0	0	0	0	0	0	0	0	0	0	0	0	0	0	0	0	0	0	0	0	0	0	0	0	0	0
lectin, mannose-binding 2 precursor [Homo sapiens]	gi|5803023|ref|NP_006807.1|	40 kDa		0	0	0	0	0	0	0	0	0	0	0	0	0	0	0	0	0	1	0	0	0	0	0	0	0	0	0	0	0	0	0	0	0	0	0	0	0	0	0	0
actin related protein 2/3 complex subunit 5 [Homo sapiens]	gi|5031593|ref|NP_005708.1|	16 kDa		1	0	0	0	0	0	0	0	0	0	0	0	0	0	0	0	0	1	0	0	0	0	0	0	0	0	0	0	0	0	0	0	0	0	0	0	0	0	0	0
tubulin alpha 6 [Homo sapiens]	gi|14389309|ref|NP_116093.1|	50 kDa		1	0	0	0	0	0	0	0	0	0	0	0	0	1	0	0	0	0	0	0	0	0	0	0	0	0	0	0	0	0	0	0	0	0	0	0	0	0	0	0
ficolin 3 isoform 1 precursor [Homo sapiens]	gi|27754776|ref|NP_003656.2|	33 kDa		0	0	0	0	0	0	0	0	0	0	0	0	0	0	0	1	0	0	0	0	0	0	0	0	0	0	0	0	0	0	0	0	0	0	0	0	0	0	0	0
tripartite motif-containing 7 isoform 3 [Homo sapiens]	gi|44680124|ref|NP_976039.1|	34 kDa		0	0	0	0	0	0	0	0	0	0	0	0	1	0	0	0	0	0	0	0	0	0	0	0	0	0	0	0	0	0	0	0	0	0	0	0	0	0	0	0
EF-hand calcium binding domain 7 [Homo sapiens]	gi|217035144|ref|NP_115813.2|	72 kDa		0	0	0	0	0	0	0	0	0	0	0	0	0	0	0	0	0	0	0	0	0	0	0	0	0	0	0	0	0	0	0	0	0	0	0	0	0	0	0	0
fragile X mental retardation 2 [Homo sapiens]	gi|87162461|ref|NP_002016.2|	145 kDa		0	0	0	0	0	0	0	0	0	0	0	0	0	0	0	0	0	0	0	0	0	0	0	0	0	0	0	0	0	0	0	0	0	1	0	0	0	0	0	0
NADH dehydrogenase (ubiquinone) 1 beta subcomplex, 7, 18kDa [Homo sapiens]	gi|10764847|ref|NP_004137.2|	16 kDa		0	0	0	0	0	0	0	0	0	0	0	0	0	0	0	0	0	0	0	0	0	0	0	0	0	0	0	0	0	0	0	0	0	0	0	0	0	0	0	0
COQ7 protein [Homo sapiens]	gi|25453484|ref|NP_057222.2|	24 kDa		0	0	0	0	0	0	0	0	0	0	0	0	0	0	0	0	0	1	0	0	0	0	0	0	0	0	0	0	0	0	0	0	0	0	0	0	0	0	0	0
ras homolog gene family, member U [Homo sapiens]	gi|11034843|ref|NP_067028.1|	28 kDa		0	0	0	0	0	0	0	0	0	0	0	0	0	0	0	0	0	0	0	0	0	0	0	1	0	0	0	0	0	0	0	0	0	0	0	0	0	0	0	0
COP9 constitutive photomorphogenic homolog subunit 2 isoform 1 [Homo sapiens]	gi|4759264|ref|NP_004227.1|	52 kDa		0	0	0	0	0	0	0	0	0	0	0	0	0	0	0	0	0	0	0	0	0	0	0	0	0	0	0	0	0	0	0	0	0	0	0	0	0	0	0	0
destrin isoform a [Homo sapiens]	gi|5802966|ref|NP_006861.1|	19 kDa		0	0	0	0	0	0	0	0	0	0	0	0	0	0	0	0	0	1	0	0	0	0	0	1	0	0	0	0	0	0	0	0	0	0	0	0	0	0	0	0
RNA (guanine-9-) methyltransferase domain containing 1 [Homo sapiens]	gi|117647226|ref|NP_060289.2|	47 kDa		0	0	0	0	0	0	0	0	0	0	0	0	0	0	0	0	0	0	0	0	0	0	0	0	0	0	0	0	0	0	0	0	0	0	0	0	0	0	0	0
catenin, delta 1 isoform 1ABC [Homo sapiens]	gi|146231940|ref|NP_001078927.1|	108 kDa		0	0	0	0	0	0	0	0	0	0	0	0	0	0	0	0	0	0	0	0	0	0	0	0	0	0	0	0	0	0	0	0	0	1	0	0	0	0	0	0
coiled-coil domain containing 82 [Homo sapiens]	gi|19923844|ref|NP_079001.2|	64 kDa		0	0	0	0	0	0	0	0	0	0	0	0	0	0	0	0	0	0	0	0	0	0	0	0	0	0	0	0	0	0	0	0	0	0	0	0	0	0	0	0
collagen, type XXVIII precursor [Homo sapiens]	gi|154759255|ref|NP_001032852.2|	117 kDa		1	0	0	0	0	0	0	0	0	0	0	0	0	0	0	0	0	0	0	0	0	0	0	0	0	0	0	0	0	0	0	0	0	0	0	0	0	0	0	0
talin 2 [Homo sapiens]	gi|156938343|ref|NP_055874.2|	272 kDa		0	0	0	0	0	0	0	0	0	0	0	0	0	0	0	0	0	1	0	0	0	0	0	0	0	0	0	0	0	0	0	0	0	0	0	0	0	0	0	0
PDZ domain containing 3 [Homo sapiens]	gi|21630285|ref|NP_079067.2|	53 kDa		0	0	0	0	0	0	0	0	0	0	0	0	0	0	0	0	0	0	0	0	0	0	0	0	0	0	0	0	1	0	0	0	0	0	0	0	0	0	0	0
ubiquitin-conjugating enzyme E2C isoform 2 [Homo sapiens]	gi|32967283|ref|NP_861515.1|	17 kDa		0	0	0	0	0	0	0	0	0	0	0	0	0	0	0	0	0	0	0	0	0	0	0	0	0	0	0	0	0	0	0	0	0	0	0	0	0	0	0	0
LIM and senescent cell antigen-like domains 2 isoform 1 [Homo sapiens]	gi|209862875|ref|NP_001129509.1|	38 kDa		0	0	0	0	0	0	0	0	0	0	0	0	0	0	0	0	0	1	0	0	0	0	0	0	0	0	0	0	0	0	0	0	0	0	0	0	0	0	0	0
chordin-like 1 isoform 1 precursor [Homo sapiens]	gi|221316561|ref|NP_001137453.1|	52 kDa		0	0	0	0	0	0	0	0	0	0	0	0	0	0	0	1	0	0	0	0	0	0	0	0	0	0	0	0	0	0	0	0	0	0	0	0	0	0	0	0
LPLUNC1 protein precursor [Homo sapiens]	gi|40807482|ref|NP_149974.2|	52 kDa		0	0	0	0	0	0	0	0	0	0	0	0	0	0	0	0	0	0	0	0	0	0	0	0	0	0	0	0	0	0	0	0	0	0	0	0	0	0	0	0
5-azacytidine induced 1 isoform a [Homo sapiens]	gi|111955084|ref|NP_055799.2|	122 kDa		0	0	0	0	0	0	0	0	0	0	0	0	0	0	0	0	0	0	0	0	0	0	0	0	0	0	0	0	0	0	0	0	0	0	0	0	0	0	0	0
deoxynucleotidyltransferase, terminal, interacting protein 2 [Homo sapiens]	gi|54633315|ref|NP_055412.2|	84 kDa		0	0	0	0	0	0	0	0	0	0	0	0	0	0	0	0	0	0	0	0	0	0	0	0	0	0	0	0	0	0	0	0	0	0	0	0	0	0	0	0
hypothetical protein LOC23255 [Homo sapiens]	gi|163644316|ref|NP_056025.2|	178 kDa		0	0	0	0	0	0	0	0	0	0	0	0	0	0	0	0	0	0	0	0	0	0	0	0	0	0	0	0	0	0	0	0	0	0	0	0	0	0	0	0
spectrin, alpha, non-erythrocytic 1 (alpha-fodrin) isoform 1 [Homo sapiens]	gi|194595509|ref|NP_001123910.1|	285 kDa		0	0	0	0	0	0	0	0	0	0	0	0	0	0	0	0	0	0	0	0	0	0	0	0	0	0	0	0	0	0	0	0	0	0	0	0	0	0	0	0
integrator complex subunit 5 [Homo sapiens]	gi|44771201|ref|NP_085131.1|	108 kDa		0	0	0	0	0	0	0	0	0	0	0	0	0	0	1	0	0	0	0	0	0	0	0	0	0	0	0	0	0	0	0	0	0	0	0	0	0	0	0	0
PREDICTED: similar to complement component 4B (Childo blood group), partial [Homo sapiens]	gi|239758130|ref|XP_002346307.1|	74 kDa		0	0	0	0	0	0	0	0	0	0	0	0	0	1	0	0	0	0	0	0	0	0	0	0	0	0	0	0	0	0	0	0	0	0	0	0	0	0	0	0
cysteine and glycine-rich protein 1 isoform 1 [Homo sapiens]	gi|4758086|ref|NP_004069.1|	21 kDa		0	0	0	0	0	0	0	0	0	0	0	0	0	1	0	0	0	0	0	0	0	0	0	1	0	0	0	0	0	0	0	0	0	0	0	0	0	0	0	0
signal recognition particle 54kDa isoform 1 [Homo sapiens]	gi|4507215|ref|NP_003127.1|	56 kDa		0	0	0	0	0	0	0	0	0	0	0	0	0	0	0	0	0	0	0	0	0	0	0	0	0	0	0	0	0	0	0	1	0	0	0	0	0	0	0	0
nuclear receptor binding SET domain protein 1 isoform b [Homo sapiens]	gi|19923586|ref|NP_071900.2|	297 kDa		0	0	0	0	0	0	0	0	0	0	0	0	0	0	0	0	0	0	0	0	0	0	0	0	0	0	0	0	0	0	0	0	0	0	0	0	0	0	0	0
coagulation factor X preproprotein [Homo sapiens]	gi|4503625|ref|NP_000495.1|	55 kDa		0	0	0	0	0	0	0	0	0	0	0	0	0	1	0	0	0	0	0	0	0	0	0	0	0	0	0	0	0	0	0	0	0	0	0	0	0	0	0	0
V-set and transmembrane domain containing 2 [Homo sapiens]	gi|148743776|ref|NP_872352.2|	26 kDa		0	0	0	0	0	0	0	0	0	0	0	0	0	0	0	0	0	0	0	0	0	0	0	0	0	0	0	0	0	0	0	0	0	0	0	0	0	0	0	0
DNA segment on chromosome X and Y (unique) 155 expressed sequence isoform 1 [Homo sapiens]	gi|41152097|ref|NP_005079.2|	81 kDa		0	0	0	0	0	0	0	1	0	0	0	0	0	0	0	0	0	0	0	0	0	0	0	0	0	0	0	0	0	0	0	0	0	0	0	0	0	0	0	0
ubiquitin thioesterase 19 [Homo sapiens]	gi|57529246|ref|NP_006668.1|	146 kDa		0	0	0	0	0	0	0	0	0	0	0	0	0	0	0	0	0	0	0	0	0	0	0	0	0	0	0	0	0	0	0	0	0	0	0	0	0	0	0	0
PDZ domain containing 4 [Homo sapiens]	gi|46559761|ref|NP_115901.2|	86 kDa		0	0	1	0	0	0	0	0	0	0	0	0	0	0	0	0	0	0	0	0	0	0	0	0	0	0	0	0	0	0	0	0	0	0	0	0	0	0	0	0
keratin 3 [Homo sapiens]	gi|109148552|ref|NP_476429.2|	64 kDa		0	0	0	0	0	0	0	0	0	0	0	0	0	0	0	0	0	0	0	0	0	0	0	0	0	0	0	0	0	0	0	0	0	0	0	0	0	0	0	0
cholecystokinin preproprotein [Homo sapiens]	gi|4502605|ref|NP_000720.1|	13 kDa		0	0	0	0	0	0	0	0	0	0	0	0	0	0	0	0	0	0	0	0	0	0	0	0	0	0	0	0	0	0	0	0	0	0	0	0	0	0	0	0
calmodulin-like 5 [Homo sapiens]	gi|223278387|ref|NP_059118.2|	16 kDa		0	0	0	0	0	0	0	1	0	0	0	0	0	0	0	0	0	0	0	0	0	0	0	0	0	0	0	0	0	0	0	0	0	0	0	0	0	0	0	0
alpha-kinase 1 [Homo sapiens]	gi|156151441|ref|NP_079420.3|	139 kDa		0	0	0	0	0	0	0	0	0	0	0	0	0	0	0	0	0	0	0	0	0	0	0	0	0	0	0	0	0	0	0	0	0	0	0	0	0	0	0	0
secreted frizzled-related protein 4 [Homo sapiens]	gi|170784838|ref|NP_003005.2|	40 kDa		0	0	0	0	0	0	0	0	0	0	0	0	0	0	0	0	0	0	0	0	0	0	0	0	0	1	0	0	0	1	0	0	0	0	0	0	0	0	0	0
intercellular adhesion molecule 5 precursor [Homo sapiens]	gi|189571583|ref|NP_003250.3|	97 kDa		0	0	0	0	0	0	0	0	0	0	0	0	0	0	0	0	0	0	0	0	0	0	0	0	0	0	0	1	0	0	0	0	0	0	0	0	0	0	0	0
NAD kinase [Homo sapiens]	gi|55743112|ref|NP_075394.3|	49 kDa		0	0	0	0	0	0	0	0	0	0	0	0	0	0	0	0	0	1	0	0	0	0	0	0	0	0	0	0	0	0	0	0	0	0	0	0	0	0	0	0
oncomodulin [Homo sapiens]	gi|147906122|ref|NP_001091091.1|	12 kDa		0	0	0	0	0	0	0	1	0	0	0	0	0	0	0	0	0	0	0	0	0	0	0	0	0	0	0	0	0	0	0	0	0	0	0	0	0	0	1	0
platelet factor 4 variant 1 [Homo sapiens]	gi|4505735|ref|NP_002611.1|	12 kDa		0	0	0	0	0	0	0	0	0	0	0	0	0	1	0	0	0	1	0	0	0	0	0	0	0	0	0	0	0	0	0	0	0	0	0	0	0	0	0	0
major histocompatibility complex, class I, E precursor [Homo sapiens]	gi|62912479|ref|NP_005507.3|	40 kDa		0	0	0	0	0	0	0	0	0	0	0	0	0	0	0	1	0	0	0	0	0	0	0	0	0	0	0	0	0	0	0	0	0	0	0	0	0	0	0	0
dopamine receptor D1 interacting protein [Homo sapiens]	gi|7656955|ref|NP_056537.1|	23 kDa		0	0	0	0	0	0	0	0	0	0	0	0	0	0	0	1	0	0	0	0	0	0	0	0	0	0	0	0	0	0	0	0	0	0	0	0	0	0	0	0
keratinocyte proline-rich protein [Homo sapiens]	gi|68563515|ref|NP_001020402.1|	64 kDa		0	0	0	0	0	0	0	1	0	0	0	0	0	0	0	0	0	0	0	0	0	0	0	0	0	0	0	0	0	0	0	0	0	0	0	0	0	0	0	0
C-reactive protein, pentraxin-related [Homo sapiens]	gi|55770842|ref|NP_000558.2|	25 kDa		0	0	0	0	0	0	0	0	0	0	0	0	0	0	0	0	0	0	0	0	0	0	0	0	0	0	0	0	0	0	0	0	0	0	0	0	0	0	0	0
peripherin [Homo sapiens]	gi|21264345|ref|NP_006253.2|	54 kDa		0	0	0	0	0	0	0	0	0	0	0	0	0	1	0	0	0	0	0	0	0	0	0	0	0	0	0	0	0	0	0	0	0	0	0	0	0	0	0	0
nucleobindin 2 [Homo sapiens]	gi|4826870|ref|NP_005004.1|	50 kDa		0	0	0	1	0	1	0	0	0	0	0	0	0	0	0	0	0	0	0	0	0	0	0	0	0	0	0	0	0	0	0	0	0	0	0	0	0	0	0	0
cytochrome c oxidase subunit VIIb2 [Homo sapiens]	gi|115527068|ref|NP_570972.2|	9 kDa		0	0	0	0	0	0	0	1	0	0	0	0	0	0	0	0	0	0	0	0	0	0	0	0	0	0	0	0	0	0	0	0	0	0	0	0	0	0	0	0
shadow of prion protein [Homo sapiens]	gi|61676082|ref|NP_001012526.2|	15 kDa		0	0	0	0	0	0	0	0	0	0	0	0	0	0	0	1	0	0	0	0	0	0	0	0	0	0	0	0	0	0	0	0	0	0	0	0	0	0	0	0
testican 3 isoform 2 [Homo sapiens]	gi|93141001|ref|NP_058646.2|	49 kDa		0	0	0	0	0	0	0	0	0	0	0	0	0	0	0	1	0	0	0	0	0	0	0	0	0	0	0	0	0	0	0	0	0	0	0	0	0	0	0	0
heterogeneous nuclear ribonucleoprotein A1-like [Homo sapiens]	gi|58761496|ref|NP_001011724.1|	34 kDa		1	0	0	0	0	0	0	0	0	0	0	0	0	0	0	0	0	0	0	0	0	0	0	0	0	0	0	0	0	0	0	0	0	0	0	0	0	0	0	0
arginine/serine-rich splicing factor 6 [Homo sapiens]	gi|20127499|ref|NP_006266.2|	40 kDa		0	0	0	0	0	0	0	0	0	0	0	0	0	0	0	0	0	0	0	0	0	0	0	1	0	0	0	0	0	0	0	0	0	0	0	0	0	0	0	0
WNK lysine deficient protein kinase 1 [Homo sapiens]	gi|148612809|ref|NP_061852.2|	251 kDa		0	0	0	0	0	0	0	0	1	0	0	0	0	0	0	0	0	0	0	0	0	0	0	0	0	0	0	0	0	0	0	0	0	0	0	0	0	0	0	0
splicing factor proline/glutamine rich (polypyrimidine tract binding protein associated) [Homo sapiens]	gi|4826998|ref|NP_005057.1|	76 kDa		1	0	0	0	0	0	0	0	0	0	0	0	0	0	0	0	0	0	0	0	0	0	0	0	0	0	0	0	0	0	0	0	0	0	0	0	0	0	0	0
KDEL (Lys-Asp-Glu-Leu) containing 1 [Homo sapiens]	gi|176866369|ref|NP_076994.2|	58 kDa		0	0	0	0	0	0	0	0	0	1	0	0	0	0	0	0	0	0	0	0	0	0	0	0	0	0	0	0	0	0	0	0	0	0	0	0	0	0	0	0
PREDICTED: hypothetical protein XP_002343345 [Homo sapiens]	gi|239744968|ref|XP_002343345.1|	18 kDa		0	0	0	0	0	0	0	0	0	0	0	0	0	0	0	0	1	0	0	0	0	0	0	0	0	0	0	0	0	0	0	0	0	0	0	0	0	0	0	0
uromodulin-like 1 isoform 2 precursor [Homo sapiens]	gi|145580582|ref|NP_775839.3|	157 kDa		0	0	0	0	0	0	0	0	0	0	0	0	0	0	0	0	0	0	0	0	0	0	0	0	0	0	0	0	0	0	0	0	1	0	0	0	0	0	0	0
SORCS receptor 1 isoform a [Homo sapiens]	gi|61743973|ref|NP_443150.3|	130 kDa		0	0	0	0	0	0	0	0	0	0	0	0	0	0	0	0	0	0	0	0	0	0	0	0	0	0	0	0	0	0	0	0	0	0	0	0	0	0	0	0
glial fibrillary acidic protein isoform 1 [Homo sapiens]	gi|4503979|ref|NP_002046.1|	50 kDa		0	0	0	0	0	0	0	0	0	0	0	0	0	1	0	0	0	0	0	0	0	0	0	0	0	0	0	0	0	0	0	0	0	0	0	0	0	0	0	0
PREDICTED: hypothetical protein [Homo sapiens]	gi|239741525|ref|XP_001717126.2|	41 kDa		0	0	1	0	0	0	0	0	0	0	0	0	0	0	0	0	0	0	0	0	0	0	0	0	0	0	0	0	0	0	0	0	0	0	0	0	0	0	0	0
tetratricopeptide repeat domain 27 [Homo sapiens]	gi|42476022|ref|NP_060205.3|	97 kDa		0	0	0	0	0	0	0	0	0	0	0	0	0	0	0	0	0	0	0	0	0	0	0	0	0	0	0	0	0	0	0	0	0	0	0	0	0	0	0	0
potassium channel tetramerisation domain containing 13 [Homo sapiens]	gi|30578412|ref|NP_849194.1|	36 kDa		0	1	0	0	0	0	0	0	0	0	0	0	0	0	0	0	0	0	0	0	0	0	0	0	0	0	0	0	0	0	0	0	0	0	0	0	0	0	0	0
ELK3 protein [Homo sapiens]	gi|44955921|ref|NP_005221.2|	44 kDa		0	0	0	0	0	0	0	0	0	0	0	0	0	0	0	0	0	0	0	0	0	0	0	0	0	0	0	0	0	0	0	0	0	0	0	0	0	0	0	0
CD274 molecule [Homo sapiens]	gi|7661534|ref|NP_054862.1|	33 kDa		0	0	0	0	0	0	0	0	0	0	0	0	0	0	0	0	0	0	0	0	0	0	0	0	0	0	0	0	0	0	0	0	0	0	0	0	0	1	0	0
guanylate cyclase 2F [Homo sapiens]	gi|134152694|ref|NP_001513.2|	125 kDa		0	0	0	0	0	0	0	0	0	0	0	0	0	0	0	0	0	0	1	0	0	0	0	0	0	0	0	0	0	0	0	0	0	0	0	0	0	0	0	0
RAP1 GTPase activating protein isoform b [Homo sapiens]	gi|224809573|ref|NP_001139129.1|	75 kDa		0	0	0	0	0	0	0	0	0	0	0	0	0	0	0	0	0	0	0	0	0	0	0	0	0	0	0	0	0	0	0	0	0	0	0	0	0	0	0	0
PREDICTED: hypothetical protein XP_002343815 [Homo sapiens]	gi|239746705|ref|XP_002343815.1|	42 kDa		0	0	0	0	0	0	0	0	0	0	0	0	0	0	0	0	0	0	0	0	0	1	0	0	0	0	0	0	0	0	0	0	0	0	0	0	0	0	0	0
coiled-coil domain containing 9 [Homo sapiens]	gi|7661690|ref|NP_056418.1|	60 kDa		0	0	0	0	0	0	0	1	0	0	0	0	0	0	0	0	0	0	0	0	0	0	0	0	0	0	0	0	0	0	0	0	0	0	0	0	0	0	0	0
protein disulfide isomerase A6 [Homo sapiens]	gi|5031973|ref|NP_005733.1|	48 kDa		0	0	0	0	0	0	0	0	0	0	0	0	0	0	0	0	0	0	0	0	0	0	0	0	0	0	0	0	0	0	0	0	0	0	0	0	0	0	0	0
gasdermin 1 [Homo sapiens]	gi|150456463|ref|NP_835465.2|	49 kDa		0	0	0	0	0	0	0	0	0	0	0	0	0	0	0	0	0	0	0	0	0	0	0	0	0	0	0	0	0	0	0	0	0	0	0	0	0	0	0	0
otopetrin 1 [Homo sapiens]	gi|29725635|ref|NP_819056.1|	67 kDa		0	0	0	0	0	0	0	0	0	0	0	0	0	0	0	0	0	1	0	0	0	0	0	0	0	0	0	0	0	0	0	0	0	0	0	0	0	0	0	0
leucine-rich alpha-2-glycoprotein 1 [Homo sapiens]	gi|16418467|ref|NP_443204.1|	38 kDa		0	0	0	0	0	0	0	0	0	0	0	0	0	0	0	0	0	0	0	0	0	0	0	0	0	0	0	0	0	0	0	0	0	0	0	0	0	0	0	0
solute carrier family 26, member 9 isoform b [Homo sapiens]	gi|217272867|ref|NP_599152.2|	97 kDa		0	0	0	0	0	0	0	0	1	0	0	0	0	0	0	0	0	0	0	0	0	0	0	0	0	0	0	0	0	0	0	0	0	0	0	0	0	0	0	0
cullin 4A isoform 2 [Homo sapiens]	gi|11140811|ref|NP_003580.1|	77 kDa		0	0	0	0	0	0	0	0	0	0	0	0	0	0	0	0	0	1	0	0	0	0	0	0	0	0	0	0	0	0	0	0	0	0	0	0	0	0	0	0
aminopeptidase puromycin sensitive [Homo sapiens]	gi|158937236|ref|NP_006301.3|	103 kDa		0	0	0	0	0	0	0	0	0	0	0	0	0	0	0	0	0	0	0	0	0	0	0	0	0	0	0	0	0	0	0	0	0	0	0	0	0	0	0	0
adaptor-related protein complex 4, sigma 1 subunit isoform 1 [Homo sapiens]	gi|21361394|ref|NP_009008.2|	19 kDa		0	0	0	0	0	0	0	0	0	0	0	0	0	0	0	0	0	0	0	0	0	0	0	0	0	0	0	0	0	0	0	0	0	0	0	0	0	0	0	0
heterogeneous nuclear ribonucleoprotein C-like 1 [Homo sapiens]	gi|61966711|ref|NP_001013653.1|	32 kDa		0	0	0	0	0	0	0	0	0	0	0	0	0	0	0	0	0	0	0	0	0	0	0	0	0	0	0	0	0	0	0	0	0	0	0	0	0	0	0	0
trinucleotide repeat containing 6C isoform 2 [Homo sapiens]	gi|33413425|ref|NP_061869.2|	176 kDa		0	0	0	0	0	0	0	0	0	0	0	0	0	0	0	1	0	0	0	0	0	0	0	0	0	0	0	0	0	0	0	0	0	0	0	0	0	0	0	0
hypothetical protein LOC79169 [Homo sapiens]	gi|13236559|ref|NP_077295.1|	29 kDa		1	0	0	0	0	0	0	0	0	0	0	0	0	0	0	0	0	0	0	0	0	0	0	0	0	0	0	0	0	0	0	0	0	0	0	0	0	0	0	0
TSC22 domain family, member 2 [Homo sapiens]	gi|7662236|ref|NP_055594.1|	79 kDa		0	0	0	0	0	0	0	0	0	0	0	0	0	0	0	0	0	0	0	0	0	0	0	0	0	0	0	0	0	0	0	0	0	0	0	0	0	0	0	0
triosephosphate isomerase 1 isoform 1 [Homo sapiens]	gi|4507645|ref|NP_000356.1|	27 kDa		0	0	0	0	0	0	0	0	0	0	0	0	0	0	0	0	0	0	0	0	0	0	0	0	0	0	0	1	0	0	0	0	0	0	0	0	0	0	0	0
PREDICTED: similar to heat shock 10 kDa protein 1 [Homo sapiens]	gi|169210012|ref|XP_001726842.1|	11 kDa		0	0	0	0	0	0	0	0	0	0	0	0	0	0	0	1	0	0	0	0	0	0	0	0	0	0	0	0	0	0	0	0	0	0	0	0	0	0	0	0
keratin 75 [Homo sapiens]	gi|153791158|ref|NP_004684.2|	60 kDa		0	0	0	0	0	0	0	1	0	0	0	0	0	0	0	0	0	0	0	0	0	0	0	0	0	0	0	0	0	0	0	0	0	0	0	0	0	0	0	0
craniofacial development protein 1 [Homo sapiens]	gi|5453567|ref|NP_006315.1|	34 kDa		1	0	0	0	0	0	0	0	0	0	0	0	0	0	0	0	0	0	0	0	0	0	0	0	0	0	0	0	0	0	0	0	0	0	0	0	0	0	0	0
suppression of tumorigenicity 7 isoform b [Homo sapiens]	gi|11761626|ref|NP_068708.1|	67 kDa		0	0	0	0	0	0	0	0	0	0	0	0	0	0	0	1	0	0	0	0	0	0	0	0	0	0	0	0	0	0	0	0	0	0	0	0	0	0	0	0
ATP-binding cassette, sub-family C, member 9 isoform SUR2B [Homo sapiens]	gi|110832837|ref|NP_064693.2|	174 kDa		0	0	0	0	0	0	0	0	0	0	0	0	0	0	0	0	0	1	0	0	0	0	0	0	0	0	0	0	0	0	0	0	0	0	0	0	0	0	0	0
mitochondrial ribosomal protein S34 [Homo sapiens]	gi|13027604|ref|NP_076425.1|	26 kDa		0	0	0	0	0	0	0	0	0	0	0	0	0	0	0	0	0	0	0	0	0	0	0	0	0	0	0	0	0	0	0	0	0	0	0	0	0	0	0	0
PHD finger protein 10 isoform a [Homo sapiens]	gi|194328734|ref|NP_060758.2|	56 kDa		0	0	0	0	0	0	0	0	0	0	0	0	0	0	0	0	0	0	0	0	0	0	0	0	0	0	0	0	0	0	0	0	0	0	0	0	0	0	0	0
heterogeneous nuclear ribonucleoprotein K isoform a [Homo sapiens]	gi|14165437|ref|NP_112553.1|	51 kDa		0	0	0	0	0	0	0	0	0	0	0	0	0	0	0	0	0	0	0	0	0	0	0	0	0	0	0	0	0	0	0	0	0	0	0	0	0	0	0	1
akt substrate AS250 [Homo sapiens]	gi|118600961|ref|NP_065076.2|	211 kDa		0	0	0	0	0	0	0	0	0	0	0	0	0	0	0	0	0	0	0	0	0	0	0	0	0	0	0	0	1	0	0	0	0	0	0	0	0	0	0	0
peptidylprolyl isomerase A [Homo sapiens]	gi|10863927|ref|NP_066953.1|	18 kDa		0	0	0	0	0	0	0	0	0	0	0	0	0	0	0	0	0	0	0	0	0	0	0	0	0	0	0	0	0	0	0	0	1	0	0	0	0	0	0	0
TBP-associated factor 6 isoform alpha [Homo sapiens]	gi|21536359|ref|NP_647476.1|	73 kDa		0	0	0	0	0	0	0	0	0	0	0	1	0	0	0	0	0	0	0	0	0	0	0	0	0	0	0	0	0	0	0	0	0	0	0	0	0	0	0	0
solute carrier family 9 (sodium/hydrogen exchanger), isoform 5 [Homo sapiens]	gi|4759144|ref|NP_004585.1|	99 kDa		0	0	0	0	0	0	0	0	0	0	0	1	0	0	0	0	0	0	0	0	0	0	0	0	0	0	0	0	0	0	0	0	0	0	0	0	0	0	0	0
olfactory receptor, family 4, subfamily B, member 1 [Homo sapiens]	gi|53793679|ref|NP_001005470.1|	34 kDa		0	0	0	1	0	0	0	0	0	0	0	0	0	0	0	0	0	0	0	0	0	0	0	0	0	0	0	0	0	0	0	0	0	0	0	0	0	0	0	0
desmin [Homo sapiens]	gi|55749932|ref|NP_001918.3|	54 kDa		0	0	0	1	0	0	0	0	0	0	0	0	0	0	0	0	0	0	0	0	0	0	0	0	0	0	0	0	0	0	0	0	0	0	0	0	0	0	0	0
immunoglobulin-like domain containing receptor 2 [Homo sapiens]	gi|40786420|ref|NP_955383.1|	71 kDa		0	0	0	0	1	0	0	0	0	0	0	0	0	0	0	0	0	0	0	0	0	0	0	0	0	0	0	0	0	0	0	0	0	0	0	0	0	0	0	0
protein tyrosine phosphatase, receptor type, R isoform 1 precursor [Homo sapiens]	gi|4506325|ref|NP_002840.1|	74 kDa		0	0	0	0	0	0	0	0	0	0	0	0	0	0	1	0	0	0	0	0	0	0	0	0	0	0	0	0	0	0	0	0	0	0	0	0	0	0	0	0
defensin, alpha 5 preproprotein [Homo sapiens]	gi|10337585|ref|NP_066290.1|	10 kDa		0	0	0	0	0	0	0	0	0	1	0	0	0	0	0	0	0	0	0	0	0	0	0	0	0	0	0	0	0	0	0	0	0	0	0	0	0	0	0	0
armadillo repeat containing 2 [Homo sapiens]	gi|148762963|ref|NP_115507.4|	97 kDa		0	0	0	0	0	0	0	0	0	0	0	0	0	0	0	0	0	0	0	0	0	0	0	0	0	0	0	0	0	0	0	0	0	0	1	0	0	0	0	0
protein-L-isoaspartate (D-aspartate) O-methyltransferase [Homo sapiens]	gi|4885539|ref|NP_005380.1|	25 kDa		0	0	0	0	0	0	0	0	0	0	0	0	0	0	0	0	0	0	0	0	0	0	0	0	0	0	0	0	0	0	0	0	0	0	1	0	0	0	0	0
kallikrein 1 preproprotein [Homo sapiens]	gi|4504875|ref|NP_002248.1|	29 kDa		0	0	0	0	0	0	0	0	0	0	0	0	0	0	0	0	0	0	1	0	0	0	0	0	0	0	0	0	0	0	0	0	0	0	0	0	0	0	0	0
matrilin 2 isoform a precursor [Homo sapiens]	gi|62548860|ref|NP_002371.3|	107 kDa		0	0	0	0	0	0	0	0	0	0	0	0	0	0	0	0	0	0	0	0	0	0	0	0	0	0	0	0	0	0	0	0	0	0	0	0	0	0	1	0
actinin, alpha 3 [Homo sapiens]	gi|4557241|ref|NP_001095.1|	103 kDa		0	0	0	0	0	0	0	0	0	0	0	0	0	0	0	0	0	0	0	0	0	0	0	0	0	0	0	1	0	0	0	0	0	0	0	0	0	0	0	0
quiescin Q6 sulfhydryl oxidase 1 isoform a [Homo sapiens]	gi|13325075|ref|NP_002817.2|	83 kDa		0	0	0	0	0	0	0	0	0	0	0	0	0	0	0	1	0	0	0	0	0	0	0	0	0	0	0	0	0	0	0	0	0	0	0	0	0	0	0	0
small inducible cytokine A17 precursor [Homo sapiens]	gi|4506829|ref|NP_002978.1|	11 kDa		0	0	0	0	0	0	0	0	0	0	0	0	0	0	0	1	0	0	0	0	0	0	0	0	0	0	0	0	0	0	0	0	0	0	0	0	0	0	0	0
solute carrier family 4, anion exchanger, member 1 [Homo sapiens]	gi|4507021|ref|NP_000333.1|	102 kDa		0	0	0	0	0	0	0	0	0	0	0	0	0	1	0	0	0	0	0	0	0	0	0	0	0	0	0	0	0	0	0	0	0	0	0	0	0	0	0	0
cellular retinoic acid binding protein 1 [Homo sapiens]	gi|4758052|ref|NP_004369.1|	16 kDa		0	0	0	0	0	0	0	0	0	0	0	0	0	1	0	0	0	0	0	0	0	0	0	0	0	0	0	0	0	0	0	0	0	0	0	0	0	0	0	0
sarcoma antigen NY-SAR-41 [Homo sapiens]	gi|62243484|ref|NP_996769.2|	164 kDa		0	0	0	0	0	0	0	0	0	0	0	0	0	1	0	0	0	0	0	0	0	0	0	0	0	0	0	0	0	0	0	0	0	0	0	0	0	0	0	0
ras-related C3 botulinum toxin substrate 1 isoform Rac1 [Homo sapiens]	gi|9845511|ref|NP_008839.2|	21 kDa		0	0	0	0	0	0	0	0	0	0	0	0	0	1	0	0	0	0	0	0	0	0	0	0	0	0	0	0	0	0	0	0	0	0	0	0	0	0	0	0
tubulin, alpha 4a [Homo sapiens]	gi|17921989|ref|NP_005991.1|	50 kDa		0	0	0	0	0	0	0	0	0	0	0	0	0	0	0	0	0	1	0	0	0	0	0	0	0	0	0	0	0	0	0	0	0	0	0	0	0	0	0	0
PREDICTED: similar to hCG2003024 [Homo sapiens]	gi|239745042|ref|XP_001716614.2|	20 kDa		0	0	0	0	0	0	0	0	0	0	0	0	0	0	0	0	0	1	0	0	0	0	0	0	0	0	0	0	0	0	0	0	0	0	0	0	0	0	0	0
fermitin family homolog 3 long form [Homo sapiens]	gi|41281905|ref|NP_848537.1|	76 kDa		0	0	0	0	0	0	0	0	0	0	0	0	0	0	0	0	0	1	0	0	0	0	0	0	0	0	0	0	0	0	0	0	0	0	0	0	0	0	0	0
ADP-ribosylation factor 3 [Homo sapiens]	gi|4502203|ref|NP_001650.1|	21 kDa		0	0	0	0	0	0	0	0	0	0	0	0	0	0	0	0	0	1	0	0	0	0	0	0	0	0	0	0	0	0	0	0	0	0	0	0	0	0	0	0
GRB2-associated binding protein 1 isoform a [Homo sapiens]	gi|46370071|ref|NP_997006.1|	80 kDa		0	0	0	0	0	0	0	0	0	0	0	0	0	0	0	0	0	1	0	0	0	0	0	0	0	0	0	0	0	0	0	0	0	0	0	0	0	0	0	0
mitogen-activated protein kinase 3 isoform 1 [Homo sapiens]	gi|91718899|ref|NP_002737.2|	43 kDa		0	0	0	0	0	0	0	0	0	0	0	0	0	0	0	0	0	1	0	0	0	0	0	0	0	0	0	0	0	0	0	0	0	0	0	0	0	0	0	0
keratin 24 [Homo sapiens]	gi|192807292|ref|NP_061889.2|	55 kDa		0	0	0	0	0	0	0	1	0	0	0	0	0	0	0	0	0	0	0	0	0	0	0	0	0	0	0	0	0	0	0	0	0	0	0	0	0	0	0	0
major histocompatibility complex, class I, A precursor [Homo sapiens]	gi|24797067|ref|NP_002107.3|	41 kDa		1	0	0	0	0	0	0	0	0	0	0	0	0	0	0	0	0	0	0	0	0	0	0	0	0	0	0	0	0	0	0	0	0	0	0	0	0	0	0	0
heterogeneous nuclear ribonucleoprotein A2/B1 isoform A2 [Homo sapiens]	gi|4504447|ref|NP_002128.1|	36 kDa		1	0	0	0	0	0	0	0	0	0	0	0	0	0	0	0	0	0	0	0	0	0	0	0	0	0	0	0	0	0	0	0	0	0	0	0	0	0	0	0
signal recognition particle 9kDa isoform 2 [Homo sapiens]	gi|4507217|ref|NP_003124.1|	10 kDa		1	0	0	0	0	0	0	0	0	0	0	0	0	0	0	0	0	0	0	0	0	0	0	0	0	0	0	0	0	0	0	0	0	0	0	0	0	0	0	0
heterogeneous nuclear ribonucleoprotein H2 [Homo sapiens]	gi|9624998|ref|NP_062543.1|	49 kDa		1	0	0	0	0	0	0	0	0	0	0	0	0	0	0	0	0	0	0	0	0	0	0	0	0	0	0	0	0	0	0	0	0	0	0	0	0	0	0	0
PREDICTED: hypothetical protein [Homo sapiens]	gi|169213513|ref|XP_001726186.1|	20 kDa		0	0	0	0	0	0	0	0	0	0	0	0	0	0	0	0	0	0	0	0	0	0	0	0	0	0	0	0	0	0	0	0	0	0	0	0	0	0	0	0
sciellin isoform b [Homo sapiens]	gi|21536308|ref|NP_659001.1|	78 kDa		0	0	0	0	0	0	0	0	0	0	0	0	0	0	0	0	0	0	0	0	0	0	0	0	0	0	0	0	0	0	0	0	0	0	0	0	0	0	0	0
gamma-aminobutyric acid (GABA) A receptor, delta precursor [Homo sapiens]	gi|34734071|ref|NP_000806.2|	51 kDa		0	0	0	0	0	0	0	0	0	0	0	0	0	0	0	0	0	0	0	0	0	0	0	0	0	0	0	0	0	0	0	0	0	0	0	0	0	0	0	0
acetyl-coenzyme A transporter [Homo sapiens]	gi|4757708|ref|NP_004724.1|	61 kDa		0	0	0	0	0	0	0	0	0	0	0	0	0	0	0	0	0	0	0	0	0	0	0	0	0	0	0	0	0	0	0	0	0	0	0	0	0	0	0	0
small inducible cytokine A16 precursor [Homo sapiens]	gi|4759074|ref|NP_004581.1|	14 kDa		0	0	0	0	0	0	0	0	0	0	0	0	0	0	0	0	0	0	0	0	0	0	0	0	0	0	0	0	0	0	0	0	0	0	0	0	0	0	0	0
meteorin, glial cell differentiation regulator-like [Homo sapiens]	gi|52345387|ref|NP_001004431.1|	34 kDa		0	0	0	0	0	0	0	0	0	0	0	0	0	0	0	0	0	0	0	0	0	0	0	0	0	0	0	0	0	0	0	0	0	0	0	0	0	0	0	0
cancer/testis antigen family 45, member A6 [Homo sapiens]	gi|62945410|ref|NP_001017438.1|	21 kDa		0	0	0	0	0	0	0	0	0	0	0	0	0	0	0	0	0	0	0	0	0	0	0	0	0	0	0	0	0	0	0	0	0	0	0	0	0	0	0	0
golgi autoantigen, golgin subfamily a-like [Homo sapiens]	gi|222418637|ref|NP_001138476.1|	94 kDa		0	0	0	0	0	0	0	0	0	0	0	0	0	0	0	1	0	0	0	0	0	0	0	0	0	0	0	0	0	0	0	0	0	0	0	0	0	0	0	0
heterogeneous nuclear ribonucleoprotein C isoform a [Homo sapiens]	gi|117189975|ref|NP_112604.2|	34 kDa		0	0	0	0	0	0	0	0	0	0	0	0	0	0	0	0	0	0	0	0	0	0	0	0	0	0	0	0	0	0	0	0	0	0	0	0	0	0	0	0
multimerin 2 precursor [Homo sapiens]	gi|221316695|ref|NP_079032.2|	104 kDa		0	0	0	0	0	0	0	0	0	0	0	0	0	0	0	0	0	0	0	0	0	0	0	0	0	0	0	0	0	0	0	0	0	0	0	0	0	0	0	0
histatin 1 [Homo sapiens]	gi|4504529|ref|NP_002150.1|	7 kDa		0	0	0	0	0	0	0	0	0	0	0	0	0	0	0	0	0	0	0	0	0	0	0	0	0	0	0	0	0	0	0	0	0	0	0	0	0	0	0	0
folliculin interacting protein 2 [Homo sapiens]	gi|154689769|ref|NP_065891.1|	122 kDa		0	0	0	0	0	0	0	0	0	0	0	0	0	0	0	1	0	0	0	0	0	0	0	0	0	0	0	0	0	0	0	0	0	0	0	0	0	0	0	0
PREDICTED: hypothetical protein XP_002346061 [Homo sapiens]	gi|239754651|ref|XP_002346061.1|	37 kDa		0	0	0	0	0	0	0	0	0	0	0	0	0	0	0	0	0	0	0	0	0	0	0	0	0	0	0	0	0	0	0	0	0	0	0	0	0	0	0	0
zinc finger protein 592 [Homo sapiens]	gi|108860697|ref|NP_055445.2|	138 kDa		0	0	0	0	0	0	0	0	0	0	0	0	0	0	0	0	0	0	0	0	0	0	0	0	0	0	0	0	0	0	0	0	0	0	0	0	0	0	0	0
flavin containing monooxygenase 1 [Homo sapiens]	gi|4503755|ref|NP_002012.1|	60 kDa		0	0	0	0	0	0	0	0	0	0	0	0	0	0	0	1	0	0	0	0	0	0	0	0	0	0	0	0	0	0	0	0	0	0	0	0	0	0	0	0
Abelson helper integration site 1 isoform a [Homo sapiens]	gi|31542701|ref|NP_060121.3|	137 kDa		0	0	0	0	0	0	0	0	0	0	0	0	0	0	0	0	0	0	0	0	0	0	0	0	0	0	0	0	0	0	0	0	0	0	0	0	0	0	0	0
centromere/kinetochore protein zw10 [Homo sapiens]	gi|4759344|ref|NP_004715.1|	89 kDa		0	0	0	0	0	0	0	0	0	0	0	0	0	0	0	0	0	0	0	0	0	0	0	0	0	0	0	0	0	0	0	0	0	0	0	0	0	0	0	0
hypothetical protein LOC84418 [Homo sapiens]	gi|14165278|ref|NP_115788.1|	11 kDa		0	0	0	0	0	0	0	0	0	0	0	0	0	0	0	0	0	1	0	0	0	0	0	0	0	0	0	0	0	0	0	0	0	0	0	0	0	0	0	0
chitotriosidase [Homo sapiens]	gi|4502809|ref|NP_003456.1|	52 kDa		0	0	0	0	0	0	0	0	0	0	0	0	0	0	0	0	0	0	0	0	0	0	0	0	0	0	0	0	0	0	0	0	0	0	0	0	0	0	0	0
PREDICTED: hypothetical protein [Homo sapiens]	gi|239508713|ref|XP_001131419.2|	46 kDa		0	0	0	0	0	0	0	0	0	0	0	0	0	0	0	0	0	0	0	0	0	0	0	0	0	0	0	0	0	0	0	0	0	0	0	0	0	0	0	0
WD repeat domain 24 [Homo sapiens]	gi|14149987|ref|NP_115635.1|	88 kDa		0	0	0	0	0	0	0	0	0	0	0	0	0	1	0	0	0	0	0	0	0	0	0	0	0	0	0	0	0	0	0	0	0	0	0	0	0	0	0	0
ankyrin repeat and BTB (POZ) domain containing 1 isoform 2 [Homo sapiens]	gi|25777624|ref|NP_742024.1|	54 kDa		0	0	0	0	0	0	0	0	0	0	0	0	0	1	0	0	0	0	0	0	0	0	0	0	0	0	0	0	0	0	0	0	0	0	0	0	0	0	0	0
PREDICTED: hypothetical protein XP_002342704 [Homo sapiens]	gi|239742954|ref|XP_002342704.1|	21 kDa		0	0	0	0	0	0	0	0	0	0	0	0	0	0	0	1	0	0	0	0	0	0	0	0	0	0	0	0	0	0	0	0	0	0	0	0	0	0	0	0
cell division cycle 2-like 2 isoform 1 [Homo sapiens]	gi|148763347|ref|NP_076916.2|	91 kDa		0	0	0	0	0	0	0	0	0	0	0	0	0	0	0	0	0	0	0	0	0	0	0	0	0	0	0	0	0	0	0	0	0	0	0	0	0	0	0	0
relaxin/insulin-like family peptide receptor 3 [Homo sapiens]	gi|7706103|ref|NP_057652.1|	51 kDa		0	0	0	0	0	0	1	0	0	0	0	0	0	0	0	0	0	0	0	0	0	0	0	0	0	0	0	0	0	0	0	0	0	0	0	0	0	0	0	0
hypothetical protein LOC23065 [Homo sapiens]	gi|22095331|ref|NP_055862.1|	112 kDa		0	0	0	0	0	0	0	0	0	0	0	0	0	0	0	0	0	0	0	0	0	0	0	0	0	0	0	0	0	0	0	0	0	0	0	0	0	0	0	0
PREDICTED: hypothetical protein XP_002342320 [Homo sapiens]	gi|239741815|ref|XP_002342320.1|	46 kDa		0	0	0	0	0	0	0	0	0	0	0	0	0	1	0	0	0	0	0	0	0	0	0	0	0	0	0	0	0	0	0	0	0	0	0	0	0	0	0	0
myelin protein zero-like 2 precursor [Homo sapiens]	gi|5032247|ref|NP_005788.1|	24 kDa		0	0	0	0	0	0	0	0	0	0	0	0	0	0	0	0	0	0	0	0	0	0	0	0	0	0	0	0	0	0	0	0	0	0	0	0	0	0	0	0
coiled-coil domain containing 8 [Homo sapiens]	gi|199559779|ref|NP_114429.2|	59 kDa		0	0	0	0	0	0	0	0	0	0	0	0	0	0	0	0	0	0	0	0	0	0	0	0	0	0	0	0	0	0	0	0	0	0	0	0	0	0	0	0
