# Supplementary material for: Proteomic analysis of cerebrospinal fluid from children with central nervous system tumors identifies candidate proteins relating to tumor metastatic spread
Source: Oncotarget. 2017 May 3;8(28):46177–90. doi: 10.18632/oncotarget.17579 (PMC5542258; doi:10.18632/oncotarget.17579)
Supplement: Supplementary file 5 [file oncotarget-08-46177-s005.xlsx]

## Sheet: Comparison CSF studies
Supplementary Data 4: Protein identifiers in column A were downloaded from CSF proteome database www.biosino.org/bodyfluid. This database provides International Protein Index (IPI) identifiers corresponding to 1286 unique proteins. As our proteins were identified by NCBI GI accession numbers, we used David gene ID conversion tool (https://david.ncifcrf.gov) to convert the NCBI GI accession number…
IPI Biosino	IPI our List	Sum	Unique Total	Unique in our list
IPI00000051	IPI00916823	IPI00916823	IPI00916823	IPI00916823
IPI00000130	IPI00794009	IPI00794009	IPI00794009	IPI00794009
IPI00000760	IPI00917863	IPI00917863	IPI00917863	IPI00917863
IPI00000828	IPI00335314	IPI00335314	IPI00335314	IPI00335314
IPI00000874	IPI00916391	IPI00916391	IPI00916391	IPI00916391
IPI00001506	IPI00794663	IPI00794663	IPI00794663	IPI00794663
IPI00001611	IPI00007750	IPI00007750	IPI00007750	IPI00007750
IPI00002280	IPI00797717	IPI00797717	IPI00797717	IPI00797717
IPI00002714	IPI00396977	IPI00396977	IPI00396977	IPI00396977
IPI00003363	IPI00247296	IPI00247296	IPI00247296	IPI00247296
IPI00003527	IPI00247295	IPI00247295	IPI00247295	IPI00247295
IPI00003971	IPI00940636	IPI00940636	IPI00940636	IPI00940636
IPI00004288	IPI00745471	IPI00745471	IPI00745471	IPI00745471
IPI00006114	IPI00170463	IPI00170463	IPI00170463	IPI00170463
IPI00006146	IPI00247300	IPI00247300	IPI00247300	IPI00247300
IPI00006601	IPI00748856	IPI00748856	IPI00748856	IPI00748856
IPI00006969	IPI00642043	IPI00642043	IPI00642043	IPI00642043
IPI00007682	IPI00943590	IPI00943590	IPI00943590	IPI00943590
IPI00007792	IPI00747907	IPI00747907	IPI00747907	IPI00747907
IPI00007797	IPI00917644	IPI00917644	IPI00917644	IPI00917644
IPI00007921	IPI00386444	IPI00386444	IPI00386444	IPI00386444
IPI00008603	IPI00647370	IPI00647370	IPI00647370	IPI00647370
IPI00008944	IPI00398002	IPI00398002	IPI00398002	IPI00398002
IPI00009362	IPI00186711	IPI00186711	IPI00186711	IPI00186711
IPI00009619	IPI00420096	IPI00420096	IPI00420096	IPI00420096
IPI00009997	IPI00398775	IPI00398775	IPI00398775	IPI00398775
IPI00010148	IPI00014898	IPI00014898	IPI00014898	IPI00014898
IPI00011229	IPI00887421	IPI00887421	IPI00887421	IPI00887421
IPI00011593	IPI00398777	IPI00398777	IPI00398777	IPI00398777
IPI00012011	IPI00398776	IPI00398776	IPI00398776	IPI00398776
IPI00013179	IPI00398779	IPI00398779	IPI00398779	IPI00398779
IPI00013303	IPI00398778	IPI00398778	IPI00398778	IPI00398778
IPI00014398	IPI00930582	IPI00930582	IPI00930582	IPI00930582
IPI00014572	IPI00844262	IPI00844262	IPI00844262	IPI00844262
IPI00014934	IPI00027507	IPI00027507	IPI00027507	IPI00027507
IPI00015286	IPI00654723	IPI00654723	IPI00654723	IPI00654723
IPI00015881	IPI00908535	IPI00908535	IPI00908535	IPI00908535
IPI00015945	IPI00294073	IPI00294073	IPI00294073	IPI00294073
IPI00016832	IPI00645720	IPI00645720	IPI00645720	IPI00645720
IPI00016915	IPI00029699	IPI00029699	IPI00029699	IPI00171000
IPI00017601	IPI00171000	IPI00171000	IPI00171000	IPI00420019
IPI00018342	IPI00420019	IPI00420019	IPI00420019	IPI00879937
IPI00018350	IPI00879937	IPI00879937	IPI00879937	IPI00877925
IPI00019038	IPI00877925	IPI00877925	IPI00877925	IPI00879608
IPI00019399	IPI00879231	IPI00879231	IPI00879231	IPI00791653
IPI00019568	IPI00029863	IPI00029863	IPI00029863	IPI00927707
IPI00019755	IPI00879608	IPI00879608	IPI00879608	IPI00924574
IPI00020012	IPI00791653	IPI00791653	IPI00791653	IPI00927914
IPI00020986	IPI00021304	IPI00021304	IPI00021304	IPI00007280
IPI00021000	IPI00927707	IPI00927707	IPI00927707	IPI00550234
IPI00021440	IPI00924574	IPI00924574	IPI00924574	IPI00640779
IPI00021841	IPI00927914	IPI00927914	IPI00927914	IPI00792648
IPI00021842	IPI00006662	IPI00006662	IPI00006662	IPI00299435
IPI00021854	IPI00032293	IPI00032293	IPI00032293	IPI00023021
IPI00021857	IPI00007280	IPI00007280	IPI00007280	IPI00556058
IPI00022417	IPI00550234	IPI00550234	IPI00550234	IPI00446867
IPI00022418	IPI00640779	IPI00640779	IPI00640779	IPI00871535
IPI00022420	IPI00792648	IPI00792648	IPI00792648	IPI00844215
IPI00022432	IPI00299435	IPI00299435	IPI00299435	IPI00745092
IPI00022463	IPI00023021	IPI00023021	IPI00023021	IPI00879810
IPI00022488	IPI00556058	IPI00556058	IPI00556058	IPI00843765
IPI00022649	IPI00446867	IPI00446867	IPI00446867	IPI00853537
IPI00022967	IPI00871535	IPI00871535	IPI00871535	IPI00022733
IPI00022977	IPI00844215	IPI00844215	IPI00844215	IPI00909702
IPI00023845	IPI00745092	IPI00745092	IPI00745092	IPI00001723
IPI00024046	IPI00879810	IPI00879810	IPI00879810	IPI00216521
IPI00024284	IPI00843765	IPI00843765	IPI00843765	IPI00946976
IPI00024587	IPI00853537	IPI00853537	IPI00853537	IPI00791909
IPI00024915	IPI00031121	IPI00031121	IPI00031121	IPI00947307
IPI00024970	IPI00003448	IPI00003448	IPI00003448	IPI00793626
IPI00025465	IPI00022733	IPI00022733	IPI00022733	IPI00946791
IPI00026174	IPI00909702	IPI00909702	IPI00909702	IPI00792393
IPI00026314	IPI00643034	IPI00643034	IPI00643034	IPI00793108
IPI00026337	IPI00217778	IPI00217778	IPI00217778	IPI00946417
IPI00027350	IPI00000130	IPI00000130	IPI00000130	IPI00946590
IPI00027497	IPI00001723	IPI00001723	IPI00001723	IPI00794184
IPI00027827	IPI00216521	IPI00216521	IPI00216521	IPI00947311
IPI00028714	IPI00946976	IPI00946976	IPI00946976	IPI00947518
IPI00028911	IPI00791909	IPI00791909	IPI00791909	IPI00439926
IPI00029131	IPI00017601	IPI00017601	IPI00017601	IPI00816244
IPI00029235	IPI00947307	IPI00947307	IPI00947307	IPI00945297
IPI00029260	IPI00793626	IPI00793626	IPI00793626	IPI00946023
IPI00029717	IPI00946791	IPI00946791	IPI00946791	IPI00737401
IPI00029751	IPI00792393	IPI00792393	IPI00792393	IPI00166237
IPI00029863	IPI00793108	IPI00793108	IPI00793108	IPI00945469
IPI00030363	IPI00946417	IPI00946417	IPI00946417	IPI00945176
IPI00031121	IPI00946590	IPI00946590	IPI00946590	IPI00945484
IPI00032179	IPI00794184	IPI00794184	IPI00794184	IPI00438274
IPI00032220	IPI00947311	IPI00947311	IPI00947311	IPI00815993
IPI00032258	IPI00947518	IPI00947518	IPI00947518	IPI00738911
IPI00032293	IPI00439926	IPI00439926	IPI00439926	IPI00438272
IPI00044369	IPI00816244	IPI00816244	IPI00816244	IPI00438273
IPI00056478	IPI00945297	IPI00945297	IPI00945297	IPI00438270
IPI00061507	IPI00946023	IPI00946023	IPI00946023	IPI00438271
IPI00064667	IPI00737401	IPI00737401	IPI00737401	IPI00024024
IPI00069058	IPI00166237	IPI00166237	IPI00166237	IPI00845316
IPI00146329	IPI00945469	IPI00945469	IPI00945469	IPI00643565
IPI00152335	IPI00945176	IPI00945176	IPI00945176	IPI00869087
IPI00163563	IPI00945484	IPI00945484	IPI00945484	IPI00737213
IPI00164352	IPI00438274	IPI00438274	IPI00438274	IPI00788781
IPI00164528	IPI00815993	IPI00815993	IPI00815993	IPI00878729
IPI00165972	IPI00738911	IPI00738911	IPI00738911	IPI00789547
IPI00169383	IPI00438272	IPI00438272	IPI00438272	IPI00012024
IPI00171798	IPI00438273	IPI00438273	IPI00438273	IPI00887739
IPI00177728	IPI00438270	IPI00438270	IPI00438270	IPI00739237
IPI00179046	IPI00438271	IPI00438271	IPI00438271	IPI00942927
IPI00179589	IPI00011252	IPI00011252	IPI00011252	IPI00908365
IPI00180384	IPI00024024	IPI00024024	IPI00024024	IPI00941847
IPI00180675	IPI00845316	IPI00845316	IPI00845316	IPI00107484
IPI00216171	IPI00643565	IPI00643565	IPI00643565	IPI00793412
IPI00216475	IPI00869087	IPI00869087	IPI00869087	IPI00107282
IPI00216691	IPI00737213	IPI00737213	IPI00737213	IPI00940864
IPI00217357	IPI00788781	IPI00788781	IPI00788781	IPI00177642
IPI00218414	IPI00007797	IPI00007797	IPI00007797	IPI00009822
IPI00218733	IPI00029235	IPI00029235	IPI00029235	IPI00736168
IPI00219018	IPI00878729	IPI00878729	IPI00878729	IPI00929464
IPI00219029	IPI00478003	IPI00478003	IPI00478003	IPI00954102
IPI00219129	IPI00789547	IPI00789547	IPI00789547	IPI00607652
IPI00219217	IPI00012024	IPI00012024	IPI00012024	IPI00384143
IPI00219446	IPI00783987	IPI00783987	IPI00783987	IPI00001145
IPI00219757	IPI00887739	IPI00887739	IPI00887739	IPI00020385
IPI00219930	IPI00739237	IPI00739237	IPI00739237	IPI00014021
IPI00219953	IPI00942927	IPI00942927	IPI00942927	IPI00218042
IPI00220327	IPI00908365	IPI00908365	IPI00908365	IPI00218040
IPI00220342	IPI00032220	IPI00032220	IPI00032220	IPI00009054
IPI00220642	IPI00941847	IPI00941847	IPI00941847	IPI00923496
IPI00221041	IPI00107484	IPI00107484	IPI00107484	IPI00719138
IPI00239077	IPI00793412	IPI00793412	IPI00793412	IPI00218045
IPI00257508	IPI00107282	IPI00107282	IPI00107282	IPI00218044
IPI00290085	IPI00940864	IPI00940864	IPI00940864	IPI00893115
IPI00290368	IPI00177642	IPI00177642	IPI00177642	IPI00328103
IPI00291005	IPI00009822	IPI00009822	IPI00009822	IPI00642816
IPI00291262	IPI00736168	IPI00736168	IPI00736168	IPI00419797
IPI00292071	IPI00929464	IPI00929464	IPI00929464	IPI00216125
IPI00293276	IPI00555812	IPI00555812	IPI00555812	IPI00910754
IPI00294193	IPI00954102	IPI00954102	IPI00954102	IPI00908791
IPI00295386	IPI00024621	IPI00024621	IPI00024621	IPI00952964
IPI00295542	IPI00607652	IPI00607652	IPI00607652	IPI00795075
IPI00296537	IPI00384143	IPI00384143	IPI00384143	IPI00939286
IPI00296777	IPI00001145	IPI00001145	IPI00001145	IPI00947127
IPI00297252	IPI00020385	IPI00020385	IPI00020385	IPI00607708
IPI00297646	IPI00014021	IPI00014021	IPI00014021	IPI00946681
IPI00297714	IPI00218042	IPI00218042	IPI00218042	IPI00945639
IPI00298388	IPI00218040	IPI00218040	IPI00218040	IPI00219566
IPI00298547	IPI00009054	IPI00009054	IPI00009054	IPI00853543
IPI00298971	IPI00923496	IPI00923496	IPI00923496	IPI00006265
IPI00299059	IPI00719138	IPI00719138	IPI00719138	IPI00946112
IPI00299399	IPI00218045	IPI00218045	IPI00218045	IPI00946203
IPI00299699	IPI00218044	IPI00218044	IPI00218044	IPI00945800
IPI00303161	IPI00294395	IPI00294395	IPI00294395	IPI00945612
IPI00303210	IPI00002925	IPI00002925	IPI00002925	IPI00946043
IPI00304273	IPI00893115	IPI00893115	IPI00893115	IPI00064212
IPI00304925	IPI00413344	IPI00413344	IPI00413344	IPI00218725
IPI00306413	IPI00028714	IPI00028714	IPI00028714	IPI00942809
IPI00307155	IPI00328103	IPI00328103	IPI00328103	IPI00479834
IPI00307665	IPI00018236	IPI00018236	IPI00018236	IPI00940615
IPI00329688	IPI00642816	IPI00642816	IPI00642816	IPI00873889
IPI00332887	IPI00419797	IPI00419797	IPI00419797	IPI00735540
IPI00334238	IPI00216125	IPI00216125	IPI00216125	IPI00887991
IPI00334282	IPI00910754	IPI00910754	IPI00910754	IPI00027569
IPI00373894	IPI00908791	IPI00908791	IPI00908791	IPI00554542
IPI00386184	IPI00952964	IPI00952964	IPI00952964	IPI00607598
IPI00386803	IPI00217966	IPI00217966	IPI00217966	IPI00473118
IPI00394749	IPI00795075	IPI00795075	IPI00795075	IPI00930073
IPI00395488	IPI00939286	IPI00939286	IPI00939286	IPI00299145
IPI00396171	IPI00947127	IPI00947127	IPI00947127	IPI00382821
IPI00397509	IPI00607708	IPI00607708	IPI00607708	IPI00646794
IPI00410013	IPI00946681	IPI00946681	IPI00946681	IPI00007306
IPI00410714	IPI00945639	IPI00945639	IPI00945639	IPI00848299
IPI00412568	IPI00219566	IPI00219566	IPI00219566	IPI00719836
IPI00413778	IPI00853543	IPI00853543	IPI00853543	IPI00945655
IPI00418262	IPI00006265	IPI00006265	IPI00006265	IPI00413781
IPI00418471	IPI00946112	IPI00946112	IPI00946112	IPI00942340
IPI00419237	IPI00946203	IPI00946203	IPI00946203	IPI00651692
IPI00420071	IPI00945800	IPI00945800	IPI00945800	IPI00941461
IPI00439415	IPI00945612	IPI00945612	IPI00945612	IPI00930068
IPI00442073	IPI00946043	IPI00946043	IPI00946043	IPI00925581
IPI00444540	IPI00064212	IPI00064212	IPI00064212	IPI00167087
IPI00456623	IPI00218725	IPI00218725	IPI00218725	IPI00946489
IPI00465028	IPI00942809	IPI00942809	IPI00942809	IPI00945671
IPI00465248	IPI00479834	IPI00479834	IPI00479834	IPI00946166
IPI00473011	IPI00844276	IPI00844276	IPI00844276	IPI00021364
IPI00479186	IPI00940615	IPI00940615	IPI00940615	IPI00642011
IPI00479997	IPI00873889	IPI00873889	IPI00873889	IPI00451626
IPI00549569	IPI00735540	IPI00735540	IPI00735540	IPI00794731
IPI00549725	IPI00887991	IPI00887991	IPI00887991	IPI00789536
IPI00550991	IPI00027569	IPI00027569	IPI00027569	IPI00008298
IPI00552578	IPI00168520	IPI00168520	IPI00168520	IPI00387144
IPI00553177	IPI00554542	IPI00554542	IPI00554542	IPI00478908
IPI00554521	IPI00607598	IPI00607598	IPI00607598	IPI00218343
IPI00554556	IPI00473118	IPI00473118	IPI00473118	IPI00795002
IPI00555614	IPI00930073	IPI00930073	IPI00930073	IPI00296776
IPI00555812	IPI00299145	IPI00299145	IPI00299145	IPI00909799
IPI00604491	IPI00382821	IPI00382821	IPI00382821	IPI00945219
IPI00604497	IPI00646794	IPI00646794	IPI00646794	IPI00946546
IPI00641737	IPI00007306	IPI00007306	IPI00007306	IPI00847319
IPI00644480	IPI00848299	IPI00848299	IPI00848299	IPI00946244
IPI00647506	IPI00719836	IPI00719836	IPI00719836	IPI00477806
IPI00651663	IPI00945655	IPI00945655	IPI00945655	IPI00164935
IPI00654755	IPI00413781	IPI00413781	IPI00413781	IPI00164229
IPI00738499	IPI00942340	IPI00942340	IPI00942340	IPI00029168
IPI00741973	IPI00651692	IPI00651692	IPI00651692	IPI00251419
IPI00745729	IPI00796379	IPI00796379	IPI00796379	IPI00020942
IPI00746813	IPI00941461	IPI00941461	IPI00941461	IPI00816741
IPI00747283	IPI00930068	IPI00930068	IPI00930068	IPI00414927
IPI00747462	IPI00004656	IPI00004656	IPI00004656	IPI00909444
IPI00749183	IPI00925581	IPI00925581	IPI00925581	IPI00478890
IPI00783987	IPI00167087	IPI00167087	IPI00167087	IPI00555693
IPI00789719	IPI00021033	IPI00021033	IPI00021033	IPI00896479
IPI00796333	IPI00946489	IPI00946489	IPI00946489	IPI00879915
IPI00796379	IPI00945671	IPI00945671	IPI00945671	IPI00794024
IPI00798127	IPI00946166	IPI00946166	IPI00946166	IPI00878576
IPI00816008	IPI00021364	IPI00021364	IPI00021364	IPI00910817
IPI00843975	IPI00026199	IPI00026199	IPI00026199	IPI00007858
IPI00844309	IPI00451625	IPI00451625	IPI00451625	IPI00916734
IPI00884988	IPI00451624	IPI00451624	IPI00451624	IPI00011832
IPI00887678	IPI00642011	IPI00642011	IPI00642011	IPI00007199
IPI00001399	IPI00451626	IPI00451626	IPI00451626	IPI00947189
IPI00001508	IPI00394992	IPI00394992	IPI00394992	IPI00946309
IPI00001922	IPI00163207	IPI00163207	IPI00163207	IPI00006205
IPI00002214	IPI00794731	IPI00794731	IPI00794731	IPI00946134
IPI00002821	IPI00789536	IPI00789536	IPI00789536	IPI00025204
IPI00003351	IPI00217963	IPI00217963	IPI00217963	IPI00412541
IPI00003865	IPI00008298	IPI00008298	IPI00008298	IPI00644294
IPI00003918	IPI00387144	IPI00387144	IPI00387144	IPI00929187
IPI00004413	IPI00478908	IPI00478908	IPI00478908	IPI00871758
IPI00004440	IPI00218343	IPI00218343	IPI00218343	IPI00178914
IPI00004534	IPI00166768	IPI00166768	IPI00166768	IPI00221390
IPI00004656	IPI00795002	IPI00795002	IPI00795002	IPI00020903
IPI00005126	IPI00296776	IPI00296776	IPI00296776	IPI00221389
IPI00005491	IPI00909799	IPI00909799	IPI00909799	IPI00945096
IPI00005517	IPI00032179	IPI00032179	IPI00032179	IPI00944946
IPI00005685	IPI00844156	IPI00844156	IPI00844156	IPI00908368
IPI00005705	IPI00945219	IPI00945219	IPI00945219	IPI00789832
IPI00005908	IPI00946546	IPI00946546	IPI00946546	IPI00924496
IPI00006128	IPI00847319	IPI00847319	IPI00847319	IPI00221161
IPI00006444	IPI00946244	IPI00946244	IPI00946244	IPI00924687
IPI00006608	IPI00477806	IPI00477806	IPI00477806	IPI00221160
IPI00006662	IPI00164935	IPI00164935	IPI00164935	IPI00179013
IPI00006932	IPI00164229	IPI00164229	IPI00164229	IPI00853590
IPI00006935	IPI00029168	IPI00029168	IPI00029168	IPI00029273
IPI00007089	IPI00251419	IPI00251419	IPI00251419	IPI00910535
IPI00007257	IPI00020942	IPI00020942	IPI00020942	IPI00852650
IPI00007334	IPI00032291	IPI00032291	IPI00032291	IPI00294528
IPI00008433	IPI00816741	IPI00816741	IPI00816741	IPI00892811
IPI00009028	IPI00414927	IPI00414927	IPI00414927	IPI00795476
IPI00009865	IPI00909444	IPI00909444	IPI00909444	IPI00930286
IPI00010720	IPI00478890	IPI00478890	IPI00478890	IPI00927107
IPI00011302	IPI00419590	IPI00419590	IPI00419590	IPI00924585
IPI00011662	IPI00555693	IPI00555693	IPI00555693	IPI00008144
IPI00012074	IPI00896479	IPI00896479	IPI00896479	IPI00215793
IPI00012075	IPI00879709	IPI00879709	IPI00879709	IPI00927869
IPI00012270	IPI00879915	IPI00879915	IPI00879915	IPI00925447
IPI00012503	IPI00156171	IPI00156171	IPI00156171	IPI00896452
IPI00013068	IPI00794024	IPI00794024	IPI00794024	IPI00940461
IPI00013215	IPI00878576	IPI00878576	IPI00878576	IPI00018192
IPI00013452	IPI00303210	IPI00303210	IPI00303210	IPI00165237
IPI00013676	IPI00910817	IPI00910817	IPI00910817	IPI00945122
IPI00013847	IPI00007858	IPI00007858	IPI00007858	IPI00791202
IPI00013897	IPI00916734	IPI00916734	IPI00916734	IPI00790525
IPI00014048	IPI00011832	IPI00011832	IPI00011832	IPI00910947
IPI00014424	IPI00007199	IPI00007199	IPI00007199	IPI00018624
IPI00014964	IPI00947189	IPI00947189	IPI00947189	IPI00304706
IPI00015182	IPI00946309	IPI00946309	IPI00946309	IPI00514508
IPI00015260	IPI00006205	IPI00006205	IPI00006205	IPI00902994
IPI00015479	IPI00946134	IPI00946134	IPI00946134	IPI00446835
IPI00016621	IPI00025204	IPI00025204	IPI00025204	IPI00927237
IPI00017569	IPI00412541	IPI00412541	IPI00412541	IPI00301099
IPI00017964	IPI00007257	IPI00007257	IPI00007257	IPI00472548
IPI00018236	IPI00644294	IPI00644294	IPI00644294	IPI00926579
IPI00018276	IPI00413959	IPI00413959	IPI00413959	IPI00029928
IPI00018321	IPI00929187	IPI00929187	IPI00929187	IPI00177942
IPI00018352	IPI00871758	IPI00871758	IPI00871758	IPI00163202
IPI00019176	IPI00178914	IPI00178914	IPI00178914	IPI00514114
IPI00019580	IPI00221390	IPI00221390	IPI00221390	IPI00902912
IPI00019591	IPI00020903	IPI00020903	IPI00020903	IPI00926323
IPI00019943	IPI00221389	IPI00221389	IPI00221389	IPI00515021
IPI00020091	IPI00945096	IPI00945096	IPI00945096	IPI00829923
IPI00020716	IPI00944946	IPI00944946	IPI00944946	IPI00925620
IPI00020977	IPI00908368	IPI00908368	IPI00908368	IPI00941419
IPI00021304	IPI00029723	IPI00029723	IPI00029723	IPI00926339
IPI00021833	IPI00789832	IPI00789832	IPI00789832	IPI00954283
IPI00021885	IPI00306710	IPI00306710	IPI00306710	IPI00926794
IPI00021891	IPI00924496	IPI00924496	IPI00924496	IPI00902812
IPI00022282	IPI00221161	IPI00221161	IPI00221161	IPI00513726
IPI00022284	IPI00924687	IPI00924687	IPI00924687	IPI00926971
IPI00022331	IPI00221160	IPI00221160	IPI00221160	IPI00925453
IPI00022371	IPI00221162	IPI00221162	IPI00221162	IPI00514196
IPI00022392	IPI00179013	IPI00179013	IPI00179013	IPI00446657
IPI00022429	IPI00719497	IPI00719497	IPI00719497	IPI00647500
IPI00022431	IPI00853590	IPI00853590	IPI00853590	IPI00952649
IPI00022822	IPI00029273	IPI00029273	IPI00029273	IPI00553241
IPI00022892	IPI00910535	IPI00910535	IPI00910535	IPI00553145
IPI00024242	IPI00852650	IPI00852650	IPI00852650	IPI00552419
IPI00024279	IPI00294528	IPI00294528	IPI00294528	IPI00744115
IPI00024933	IPI00892811	IPI00892811	IPI00892811	IPI00895869
IPI00024966	IPI00795476	IPI00795476	IPI00795476	IPI00552081
IPI00025273	IPI00930286	IPI00930286	IPI00930286	IPI00925232
IPI00026197	IPI00927107	IPI00927107	IPI00927107	IPI00925886
IPI00026645	IPI00924585	IPI00924585	IPI00924585	IPI00883753
IPI00026665	IPI00008144	IPI00008144	IPI00008144	IPI00924735
IPI00026781	IPI00215793	IPI00215793	IPI00215793	IPI00925449
IPI00027166	IPI00927869	IPI00927869	IPI00927869	IPI00926383
IPI00027235	IPI00925447	IPI00925447	IPI00925447	IPI00926573
IPI00027547	IPI00896452	IPI00896452	IPI00896452	IPI00927071
IPI00027686	IPI00940461	IPI00940461	IPI00940461	IPI00926791
IPI00027839	IPI00018192	IPI00018192	IPI00018192	IPI00926075
IPI00028448	IPI00165237	IPI00165237	IPI00165237	IPI00415032
IPI00029455	IPI00022391	IPI00022391	IPI00022391	IPI00397591
IPI00029658	IPI00008944	IPI00008944	IPI00008944	IPI00397592
IPI00029739	IPI00945122	IPI00945122	IPI00945122	IPI00397590
IPI00030205	IPI00791202	IPI00791202	IPI00791202	IPI00004472
IPI00030781	IPI00470716	IPI00470716	IPI00470716	IPI00935408
IPI00031030	IPI00790525	IPI00790525	IPI00790525	IPI00645606
IPI00031556	IPI00910947	IPI00910947	IPI00910947	IPI00015853
IPI00031836	IPI00018624	IPI00018624	IPI00018624	IPI00645678
IPI00032288	IPI00304706	IPI00304706	IPI00304706	IPI00165004
IPI00032292	IPI00514508	IPI00514508	IPI00514508	IPI00473084
IPI00032328	IPI00902994	IPI00902994	IPI00902994	IPI00794844
IPI00032405	IPI00446835	IPI00446835	IPI00446835	IPI00301034
IPI00034319	IPI00927237	IPI00927237	IPI00927237	IPI00903151
IPI00044600	IPI00301099	IPI00301099	IPI00301099	IPI00647823
IPI00061977	IPI00472548	IPI00472548	IPI00472548	IPI00556036
IPI00063048	IPI00926579	IPI00926579	IPI00926579	IPI00944960
IPI00064125	IPI00029928	IPI00029928	IPI00029928	IPI00896413
IPI00064607	IPI00177942	IPI00177942	IPI00177942	IPI00788687
IPI00069693	IPI00163202	IPI00163202	IPI00163202	IPI00922043
IPI00069817	IPI00514114	IPI00514114	IPI00514114	IPI00789284
IPI00071318	IPI00902912	IPI00902912	IPI00902912	IPI00896419
IPI00099996	IPI00926323	IPI00926323	IPI00926323	IPI00791097
IPI00100731	IPI00515021	IPI00515021	IPI00515021	IPI00798006
IPI00102978	IPI00829923	IPI00829923	IPI00829923	IPI00913871
IPI00154742	IPI00925620	IPI00925620	IPI00925620	IPI00796279
IPI00156171	IPI00941419	IPI00941419	IPI00941419	IPI00022774
IPI00157456	IPI00926339	IPI00926339	IPI00926339	IPI00915799
IPI00159927	IPI00954283	IPI00954283	IPI00954283	IPI00916175
IPI00162735	IPI00926794	IPI00926794	IPI00926794	IPI00921860
IPI00163207	IPI00902812	IPI00902812	IPI00902812	IPI00290410
IPI00165230	IPI00513726	IPI00513726	IPI00513726	IPI00045472
IPI00165598	IPI00926971	IPI00926971	IPI00926971	IPI00909592
IPI00166307	IPI00925453	IPI00925453	IPI00925453	IPI00031042
IPI00166729	IPI00514196	IPI00514196	IPI00514196	IPI00260630
IPI00166766	IPI00021854	IPI00021854	IPI00021854	IPI00946651
IPI00166866	IPI00446657	IPI00446657	IPI00446657	IPI00947149
IPI00167402	IPI00647500	IPI00647500	IPI00647500	IPI00795085
IPI00168728	IPI00952649	IPI00952649	IPI00952649	IPI00946343
IPI00169087	IPI00553241	IPI00553241	IPI00553241	IPI00946833
IPI00169430	IPI00553145	IPI00553145	IPI00553145	IPI00844310
IPI00171072	IPI00552419	IPI00552419	IPI00552419	IPI00641144
IPI00171473	IPI00744115	IPI00744115	IPI00744115	IPI00514475
IPI00171903	IPI00895869	IPI00895869	IPI00895869	IPI00877765
IPI00177543	IPI00552081	IPI00552081	IPI00552081	IPI00914948
IPI00179953	IPI00925232	IPI00925232	IPI00925232	IPI00940501
IPI00183445	IPI00925886	IPI00925886	IPI00925886	IPI00878633
IPI00183487	IPI00333776	IPI00333776	IPI00333776	IPI00877915
IPI00186736	IPI00883753	IPI00883753	IPI00883753	IPI00877654
IPI00215637	IPI00333778	IPI00333778	IPI00333778	IPI00878099
IPI00215894	IPI00924735	IPI00924735	IPI00924735	IPI00410402
IPI00215975	IPI00925449	IPI00925449	IPI00925449	IPI00847635
IPI00216283	IPI00333777	IPI00333777	IPI00333777	IPI00607870
IPI00216694	IPI00926383	IPI00926383	IPI00926383	IPI00385863
IPI00216695	IPI00926573	IPI00926573	IPI00926573	IPI00844400
IPI00216804	IPI00927071	IPI00927071	IPI00927071	IPI00165361
IPI00217240	IPI00926791	IPI00926791	IPI00926791	IPI00908376
IPI00217778	IPI00873446	IPI00873446	IPI00873446	IPI00878133
IPI00217787	IPI00926075	IPI00926075	IPI00926075	IPI00953651
IPI00218046	IPI00415032	IPI00415032	IPI00415032	IPI00792159
IPI00218187	IPI00397591	IPI00397591	IPI00397591	IPI00908662
IPI00218460	IPI00397592	IPI00397592	IPI00397592	IPI00887087
IPI00218508	IPI00397590	IPI00397590	IPI00397590	IPI00873351
IPI00218803	IPI00004472	IPI00004472	IPI00004472	IPI00219870
IPI00218809	IPI00291867	IPI00291867	IPI00291867	IPI00219737
IPI00218874	IPI00796990	IPI00796990	IPI00796990	IPI00219734
IPI00218875	IPI00935408	IPI00935408	IPI00935408	IPI00219872
IPI00219042	IPI00001399	IPI00001399	IPI00001399	IPI00219735
IPI00219043	IPI00645606	IPI00645606	IPI00645606	IPI00219873
IPI00219173	IPI00015853	IPI00015853	IPI00015853	IPI00942869
IPI00219186	IPI00645678	IPI00645678	IPI00645678	IPI00219875
IPI00219219	IPI00165004	IPI00165004	IPI00165004	IPI00219738
IPI00219713	IPI00473084	IPI00473084	IPI00473084	IPI00219739
IPI00219821	IPI00794844	IPI00794844	IPI00794844	IPI00182469
IPI00219825	IPI00301034	IPI00301034	IPI00301034	IPI00219869
IPI00219946	IPI00903151	IPI00903151	IPI00903151	IPI00219868
IPI00220032	IPI00002147	IPI00002147	IPI00002147	IPI00219744
IPI00220380	IPI00647823	IPI00647823	IPI00647823	IPI00219743
IPI00220430	IPI00016915	IPI00016915	IPI00016915	IPI00219742
IPI00220454	IPI00556036	IPI00556036	IPI00556036	IPI00219741
IPI00220562	IPI00944960	IPI00944960	IPI00944960	IPI00419482
IPI00220644	IPI00896413	IPI00896413	IPI00896413	IPI00219727
IPI00220647	IPI00788687	IPI00788687	IPI00788687	IPI00219745
IPI00220737	IPI00218192	IPI00218192	IPI00218192	IPI00219728
IPI00220814	IPI00922043	IPI00922043	IPI00922043	IPI00219746
IPI00220815	IPI00789284	IPI00789284	IPI00789284	IPI00219747
IPI00220977	IPI00896419	IPI00896419	IPI00896419	IPI00219748
IPI00220978	IPI00791097	IPI00791097	IPI00791097	IPI00219749
IPI00221162	IPI00798006	IPI00798006	IPI00798006	IPI00219725
IPI00221235	IPI00014964	IPI00014964	IPI00014964	IPI00219726
IPI00251749	IPI00913871	IPI00913871	IPI00913871	IPI00219731
IPI00253036	IPI00006114	IPI00006114	IPI00006114	IPI00219730
IPI00289058	IPI00796279	IPI00796279	IPI00796279	IPI00219733
IPI00291373	IPI00022774	IPI00022774	IPI00022774	IPI00219750
IPI00291419	IPI00915799	IPI00915799	IPI00915799	IPI00219732
IPI00291866	IPI00916175	IPI00916175	IPI00916175	IPI00845519
IPI00291867	IPI00921860	IPI00921860	IPI00921860	IPI00182540
IPI00293616	IPI00290410	IPI00290410	IPI00290410	IPI00940850
IPI00294395	IPI00045472	IPI00045472	IPI00045472	IPI00879594
IPI00295741	IPI00909592	IPI00909592	IPI00909592	IPI00657653
IPI00295832	IPI00031042	IPI00031042	IPI00031042	IPI00428732
IPI00296165	IPI00260630	IPI00260630	IPI00260630	IPI00185612
IPI00296337	IPI00946651	IPI00946651	IPI00946651	IPI00873833
IPI00296534	IPI00947149	IPI00947149	IPI00947149	IPI00879309
IPI00296608	IPI00795085	IPI00795085	IPI00795085	IPI00916106
IPI00297160	IPI00946343	IPI00946343	IPI00946343	IPI00879745
IPI00297188	IPI00946833	IPI00946833	IPI00946833	IPI00927248
IPI00297284	IPI00844310	IPI00844310	IPI00844310	IPI00902446
IPI00297991	IPI00021855	IPI00021855	IPI00021855	IPI00740420
IPI00298497	IPI00010295	IPI00010295	IPI00010295	IPI00952648
IPI00298788	IPI00641144	IPI00641144	IPI00641144	IPI00939872
IPI00298789	IPI00514475	IPI00514475	IPI00514475	IPI00515102
IPI00298828	IPI00877765	IPI00877765	IPI00877765	IPI00927706
IPI00299571	IPI00914948	IPI00914948	IPI00914948	IPI00903099
IPI00299608	IPI00940501	IPI00940501	IPI00940501	IPI00927012
IPI00299738	IPI00878633	IPI00878633	IPI00878633	IPI00843855
IPI00300052	IPI00186903	IPI00186903	IPI00186903	IPI00924457
IPI00301317	IPI00877915	IPI00877915	IPI00877915	IPI00789624
IPI00303207	IPI00877654	IPI00877654	IPI00877654	IPI00941230
IPI00304596	IPI00878099	IPI00878099	IPI00878099	IPI00304676
IPI00304962	IPI00410402	IPI00410402	IPI00410402	IPI00853436
IPI00305064	IPI00847635	IPI00847635	IPI00847635	IPI00307591
IPI00305267	IPI00550991	IPI00550991	IPI00550991	IPI00879625
IPI00305380	IPI00607870	IPI00607870	IPI00607870	IPI00879794
IPI00305457	IPI00022392	IPI00022392	IPI00022392	IPI00940221
IPI00306322	IPI00385863	IPI00385863	IPI00385863	IPI00749176
IPI00306470	IPI00844400	IPI00844400	IPI00844400	IPI00816123
IPI00306710	IPI00165361	IPI00165361	IPI00165361	IPI00040158
IPI00332499	IPI00908376	IPI00908376	IPI00908376	IPI00845414
IPI00333776	IPI00878133	IPI00878133	IPI00878133	IPI00029501
IPI00333778	IPI00953651	IPI00953651	IPI00953651	IPI00937325
IPI00334666	IPI00792159	IPI00792159	IPI00792159	IPI00953384
IPI00334667	IPI00908662	IPI00908662	IPI00908662	IPI00795633
IPI00334946	IPI00003918	IPI00003918	IPI00003918	IPI00942787
IPI00335930	IPI00887087	IPI00887087	IPI00887087	IPI00479304
IPI00337548	IPI00171473	IPI00171473	IPI00171473	IPI00945490
IPI00373870	IPI00873351	IPI00873351	IPI00873351	IPI00296099
IPI00374563	IPI00219870	IPI00219870	IPI00219870	IPI00796249
IPI00374732	IPI00219737	IPI00219737	IPI00219737	IPI00909182
IPI00375705	IPI00219734	IPI00219734	IPI00219734	IPI00746623
IPI00376215	IPI00219872	IPI00219872	IPI00219872	IPI00921306
IPI00376481	IPI00219735	IPI00219735	IPI00219735	IPI00888920
IPI00382843	IPI00219873	IPI00219873	IPI00219873	IPI00173653
IPI00382938	IPI00942869	IPI00942869	IPI00942869	IPI00903011
IPI00383164	IPI00219875	IPI00219875	IPI00219875	IPI00640077
IPI00383296	IPI00219738	IPI00219738	IPI00219738	IPI00942347
IPI00383410	IPI00219739	IPI00219739	IPI00219739	IPI00640782
IPI00383812	IPI00182469	IPI00182469	IPI00182469	IPI00167447
IPI00383957	IPI00219869	IPI00219869	IPI00219869	IPI00903343
IPI00384576	IPI00219868	IPI00219868	IPI00219868	IPI00552817
IPI00385035	IPI00219744	IPI00219744	IPI00219744	IPI00788255
IPI00385252	IPI00219743	IPI00219743	IPI00219743	IPI00552349
IPI00385264	IPI00219742	IPI00219742	IPI00219742	IPI00939892
IPI00385896	IPI00219741	IPI00219741	IPI00219741	IPI00749466
IPI00386132	IPI00419482	IPI00419482	IPI00419482	IPI00290526
IPI00386133	IPI00219727	IPI00219727	IPI00219727	IPI00465439
IPI00386524	IPI00219745	IPI00219745	IPI00219745	IPI00719643
IPI00386812	IPI00219728	IPI00219728	IPI00219728	IPI00142538
IPI00386879	IPI00219746	IPI00219746	IPI00219746	IPI00953203
IPI00387115	IPI00219747	IPI00219747	IPI00219747	IPI00646645
IPI00387116	IPI00219748	IPI00219748	IPI00219748	IPI00940448
IPI00387117	IPI00219749	IPI00219749	IPI00219749	IPI00926250
IPI00387118	IPI00219725	IPI00219725	IPI00219725	IPI00926128
IPI00387120	IPI00219726	IPI00219726	IPI00219726	IPI00925923
IPI00394992	IPI00219731	IPI00219731	IPI00219731	IPI00910262
IPI00395783	IPI00219730	IPI00219730	IPI00219730	IPI00218585
IPI00396131	IPI00219733	IPI00219733	IPI00219733	IPI00410241
IPI00396423	IPI00219750	IPI00219750	IPI00219750	IPI00641231
IPI00399007	IPI00219732	IPI00219732	IPI00219732	IPI00007960
IPI00399320	IPI00845519	IPI00845519	IPI00845519	IPI00909936
IPI00400826	IPI00182540	IPI00182540	IPI00182540	IPI00941622
IPI00402184	IPI00940850	IPI00940850	IPI00940850	IPI00289501
IPI00410210	IPI00879594	IPI00879594	IPI00879594	IPI00807678
IPI00411478	IPI00657653	IPI00657653	IPI00657653	IPI00909573
IPI00411592	IPI00428732	IPI00428732	IPI00428732	IPI00032214
IPI00411704	IPI00185612	IPI00185612	IPI00185612	IPI00922474
IPI00411937	IPI00873833	IPI00873833	IPI00873833	IPI00384471
IPI00412924	IPI00879309	IPI00879309	IPI00879309	IPI00556201
IPI00413959	IPI00916106	IPI00916106	IPI00916106	IPI00644018
IPI00414321	IPI00007921	IPI00007921	IPI00007921	IPI00646799
IPI00414335	IPI00879745	IPI00879745	IPI00879745	IPI00790784
IPI00414694	IPI00927248	IPI00927248	IPI00927248	IPI00869004
IPI00414896	IPI00902446	IPI00902446	IPI00902446	IPI00642355
IPI00414984	IPI00740420	IPI00740420	IPI00740420	IPI00419012
IPI00418183	IPI00952648	IPI00952648	IPI00952648	IPI00783425
IPI00418313	IPI00939872	IPI00939872	IPI00939872	IPI00000832
IPI00418465	IPI00515102	IPI00515102	IPI00515102	IPI00165995
IPI00419219	IPI00927706	IPI00927706	IPI00927706	IPI00339228
IPI00419880	IPI00903099	IPI00903099	IPI00903099	IPI00339319
IPI00420014	IPI00927012	IPI00927012	IPI00927012	IPI00411462
IPI00427809	IPI00843855	IPI00843855	IPI00843855	IPI00922213
IPI00428511	IPI00924457	IPI00924457	IPI00924457	IPI00873210
IPI00430842	IPI00789624	IPI00789624	IPI00789624	IPI00339226
IPI00430847	IPI00941230	IPI00941230	IPI00941230	IPI00867588
IPI00435020	IPI00304676	IPI00304676	IPI00304676	IPI00339224
IPI00442299	IPI00853436	IPI00853436	IPI00853436	IPI00845263
IPI00451624	IPI00307591	IPI00307591	IPI00307591	IPI00549413
IPI00451625	IPI00847947	IPI00847947	IPI00847947	IPI00643231
IPI00465044	IPI00789234	IPI00789234	IPI00789234	IPI00218918
IPI00465059	IPI00879625	IPI00879625	IPI00879625	IPI00908577
IPI00465119	IPI00879794	IPI00879794	IPI00879794	IPI00878772
IPI00465344	IPI00940221	IPI00940221	IPI00940221	IPI00790679
IPI00470610	IPI00177543	IPI00177543	IPI00177543	IPI00749179
IPI00472119	IPI00749176	IPI00749176	IPI00749176	IPI00877989
IPI00472610	IPI00816123	IPI00816123	IPI00816123	IPI00878865
IPI00472718	IPI00040158	IPI00040158	IPI00040158	IPI00791987
IPI00477090	IPI00219043	IPI00219043	IPI00219043	IPI00878716
IPI00477279	IPI00219042	IPI00219042	IPI00219042	IPI00385294
IPI00477950	IPI00878690	IPI00878690	IPI00878690	IPI00847179
IPI00477971	IPI00845414	IPI00845414	IPI00845414	IPI00792186
IPI00477992	IPI00029501	IPI00029501	IPI00029501	IPI00873899
IPI00478003	IPI00937325	IPI00937325	IPI00937325	IPI00013495
IPI00478493	IPI00953384	IPI00953384	IPI00953384	IPI00642673
IPI00549189	IPI00298971	IPI00298971	IPI00298971	IPI00021536
IPI00549291	IPI00400826	IPI00400826	IPI00400826	IPI00550661
IPI00549673	IPI00291262	IPI00291262	IPI00291262	IPI00952922
IPI00550162	IPI00793848	IPI00793848	IPI00793848	IPI00930614
IPI00550451	IPI00795633	IPI00795633	IPI00795633	IPI00171196
IPI00550640	IPI00942787	IPI00942787	IPI00942787	IPI00215917
IPI00550882	IPI00431645	IPI00431645	IPI00431645	IPI00797941
IPI00552905	IPI00641737	IPI00641737	IPI00641737	IPI00045438
IPI00555744	IPI00478493	IPI00478493	IPI00478493	IPI00915890
IPI00556476	IPI00029751	IPI00029751	IPI00029751	IPI00645872
IPI00556657	IPI00479304	IPI00479304	IPI00479304	IPI00024811
IPI00607707	IPI00216641	IPI00216641	IPI00216641	IPI00926256
IPI00641153	IPI00019176	IPI00019176	IPI00019176	IPI00930113
IPI00641910	IPI00945490	IPI00945490	IPI00945490	IPI00798038
IPI00643034	IPI00296099	IPI00296099	IPI00296099	IPI00791534
IPI00645828	IPI00796249	IPI00796249	IPI00796249	IPI00478422
IPI00646639	IPI00909182	IPI00909182	IPI00909182	IPI00418169
IPI00646773	IPI00746623	IPI00746623	IPI00746623	IPI00903334
IPI00647917	IPI00921306	IPI00921306	IPI00921306	IPI00795925
IPI00656087	IPI00888920	IPI00888920	IPI00888920	IPI00455315
IPI00718927	IPI00173653	IPI00173653	IPI00173653	IPI00334627
IPI00719452	IPI00903011	IPI00903011	IPI00903011	IPI00179044
IPI00719497	IPI00640077	IPI00640077	IPI00640077	IPI00646493
IPI00744561	IPI00942347	IPI00942347	IPI00942347	IPI00295857
IPI00744835	IPI00640782	IPI00640782	IPI00640782	IPI00924537
IPI00745089	IPI00167447	IPI00167447	IPI00167447	IPI00927886
IPI00745872	IPI00903343	IPI00903343	IPI00903343	IPI00927388
IPI00747063	IPI00552817	IPI00552817	IPI00552817	IPI00176216
IPI00747534	IPI00788255	IPI00788255	IPI00788255	IPI00745987
IPI00747810	IPI00552349	IPI00552349	IPI00552349	IPI00914651
IPI00759537	IPI00005859	IPI00005859	IPI00005859	IPI00927743
IPI00759642	IPI00939892	IPI00939892	IPI00939892	IPI00895943
IPI00759754	IPI00014048	IPI00014048	IPI00014048	IPI00930533
IPI00783378	IPI00749466	IPI00749466	IPI00749466	IPI00644576
IPI00783817	IPI00064667	IPI00064667	IPI00064667	IPI00552858
IPI00784119	IPI00290526	IPI00290526	IPI00290526	IPI00333541
IPI00784430	IPI00796333	IPI00796333	IPI00796333	IPI00553169
IPI00784865	IPI00465439	IPI00465439	IPI00465439	IPI00910863
IPI00784894	IPI00719643	IPI00719643	IPI00719643	IPI00893150
IPI00784985	IPI00142538	IPI00142538	IPI00142538	IPI00927825
IPI00785164	IPI00953203	IPI00953203	IPI00953203	IPI00552416
IPI00785200	IPI00646645	IPI00646645	IPI00646645	IPI00945343
IPI00792916	IPI00940448	IPI00940448	IPI00940448	IPI00419744
IPI00793848	IPI00926250	IPI00926250	IPI00926250	IPI00293925
IPI00794565	IPI00334282	IPI00334282	IPI00334282	IPI00749035
IPI00795153	IPI00926128	IPI00926128	IPI00926128	IPI00893419
IPI00795918	IPI00925923	IPI00925923	IPI00925923	IPI00554676
IPI00796298	IPI00910262	IPI00910262	IPI00910262	IPI00657911
IPI00797830	IPI00218585	IPI00218585	IPI00218585	IPI00220706
IPI00815829	IPI00410241	IPI00410241	IPI00410241	IPI00939160
IPI00827488	IPI00641231	IPI00641231	IPI00641231	IPI00926015
IPI00828004	IPI00007960	IPI00007960	IPI00007960	IPI00927169
IPI00829685	IPI00909936	IPI00909936	IPI00909936	IPI00924915
IPI00830039	IPI00304962	IPI00304962	IPI00304962	IPI00927385
IPI00844511	IPI00941622	IPI00941622	IPI00941622	IPI00927937
IPI00844578	IPI00289501	IPI00289501	IPI00289501	IPI00925100
IPI00847579	IPI00807678	IPI00807678	IPI00807678	IPI00927714
IPI00848309	IPI00909573	IPI00909573	IPI00909573	IPI00873753
IPI00852617	IPI00032214	IPI00032214	IPI00032214	IPI00333276
IPI00854644	IPI00922474	IPI00922474	IPI00922474	IPI00217051
IPI00854806	IPI00384471	IPI00384471	IPI00384471	IPI00742959
IPI00855924	IPI00556201	IPI00556201	IPI00556201	IPI00887007
IPI00871792	IPI00644018	IPI00644018	IPI00644018	IPI00396378
IPI00872177	IPI00646799	IPI00646799	IPI00646799	IPI00916517
IPI00873201	IPI00022895	IPI00022895	IPI00022895	IPI00414696
IPI00873446	IPI00790784	IPI00790784	IPI00790784	IPI00008359
IPI00873694	IPI00869004	IPI00869004	IPI00869004	IPI00647027
IPI00878690	IPI00553177	IPI00553177	IPI00553177	IPI00910553
IPI00884180	IPI00298994	IPI00298994	IPI00298994	IPI00220301
IPI00886722	IPI00642355	IPI00642355	IPI00642355	IPI00946631
IPI00887888	IPI00419012	IPI00419012	IPI00419012	IPI00947476
IPI00888118	IPI00783425	IPI00783425	IPI00783425	IPI00791479
IPI00892517	IPI00019359	IPI00019359	IPI00019359	IPI00946902
IPI00002147	IPI00220327	IPI00220327	IPI00220327	IPI00945364
IPI00012887	IPI00000832	IPI00000832	IPI00000832	IPI00952993
IPI00019533	IPI00032311	IPI00032311	IPI00032311	IPI00946940
IPI00021439	IPI00216691	IPI00216691	IPI00216691	IPI00900311
IPI00022395	IPI00165995	IPI00165995	IPI00165995	IPI00420043
IPI00022895	IPI00339227	IPI00339227	IPI00339227	IPI00945803
IPI00027780	IPI00339228	IPI00339228	IPI00339228	IPI00252122
IPI00218732	IPI00855777	IPI00855777	IPI00855777	IPI00647099
IPI00654875	IPI00414283	IPI00414283	IPI00414283	IPI00375339
IPI00873445	IPI00339319	IPI00339319	IPI00339319	IPI00908730
IPI00000860	IPI00411462	IPI00411462	IPI00411462	IPI00643948
IPI00000877	IPI00922213	IPI00922213	IPI00922213	IPI00218876
IPI00001662	IPI00022418	IPI00022418	IPI00022418	IPI00642842
IPI00002211	IPI00339225	IPI00339225	IPI00339225	IPI00943038
IPI00002541	IPI00873210	IPI00873210	IPI00873210	IPI00792023
IPI00002745	IPI00339226	IPI00339226	IPI00339226	IPI00789662
IPI00002816	IPI00339223	IPI00339223	IPI00339223	IPI00925140
IPI00003366	IPI00867588	IPI00867588	IPI00867588	IPI00926739
IPI00003590	IPI00339224	IPI00339224	IPI00339224	IPI00926387
IPI00003648	IPI00479723	IPI00479723	IPI00479723	IPI00926138
IPI00003813	IPI00845263	IPI00845263	IPI00845263	IPI00902655
IPI00003907	IPI00855785	IPI00855785	IPI00855785	IPI00790910
IPI00003919	IPI00549413	IPI00549413	IPI00549413	IPI00924879
IPI00004433	IPI00643231	IPI00643231	IPI00643231	IPI00788992
IPI00004946	IPI00218918	IPI00218918	IPI00218918	IPI00007304
IPI00005142	IPI00908577	IPI00908577	IPI00908577	IPI00921287
IPI00005794	IPI00878772	IPI00878772	IPI00878772	IPI00945674
IPI00005859	IPI00790679	IPI00790679	IPI00790679	IPI00921319
IPI00006011	IPI00749179	IPI00749179	IPI00749179	IPI00889621
IPI00006121	IPI00877989	IPI00877989	IPI00877989	IPI00017530
IPI00006967	IPI00878865	IPI00878865	IPI00878865	IPI00871650
IPI00007221	IPI00017696	IPI00017696	IPI00017696	IPI00025052
IPI00007236	IPI00791987	IPI00791987	IPI00791987	IPI00942349
IPI00007632	IPI00878716	IPI00878716	IPI00878716	IPI00011631
IPI00008274	IPI00385294	IPI00385294	IPI00385294	IPI00043407
IPI00008318	IPI00847179	IPI00847179	IPI00847179	IPI00030572
IPI00009030	IPI00304273	IPI00304273	IPI00304273	IPI00793186
IPI00009477	IPI00792186	IPI00792186	IPI00792186	IPI00792454
IPI00009793	IPI00873899	IPI00873899	IPI00873899	IPI00384444
IPI00009866	IPI00013495	IPI00013495	IPI00013495	IPI00879658
IPI00009920	IPI00642673	IPI00642673	IPI00642673	IPI00872038
IPI00010949	IPI00021536	IPI00021536	IPI00021536	IPI00022448
IPI00011218	IPI00550661	IPI00550661	IPI00550661	IPI00216613
IPI00011252	IPI00952922	IPI00952922	IPI00952922	IPI00010740
IPI00011264	IPI00009866	IPI00009866	IPI00009866	IPI00166200
IPI00011605	IPI00930614	IPI00930614	IPI00930614	IPI00924948
IPI00011651	IPI00171196	IPI00171196	IPI00171196	IPI00816309
IPI00011694	IPI00215917	IPI00215917	IPI00215917	IPI00924815
IPI00011732	IPI00797941	IPI00797941	IPI00797941	IPI00939278
IPI00015049	IPI00019943	IPI00019943	IPI00019943	IPI00945369
IPI00015102	IPI00045438	IPI00045438	IPI00045438	IPI00942298
IPI00015315	IPI00915890	IPI00915890	IPI00915890	IPI00442508
IPI00016150	IPI00645872	IPI00645872	IPI00645872	IPI00220832
IPI00016334	IPI00024811	IPI00024811	IPI00024811	IPI00172592
IPI00016906	IPI00061200	IPI00061200	IPI00061200	IPI00795863
IPI00017557	IPI00926256	IPI00926256	IPI00926256	IPI00790582
IPI00017696	IPI00930113	IPI00930113	IPI00930113	IPI00789211
IPI00017841	IPI00798038	IPI00798038	IPI00798038	IPI00172612
IPI00018136	IPI00791534	IPI00791534	IPI00791534	IPI00873020
IPI00019359	IPI00478422	IPI00478422	IPI00478422	IPI00556640
IPI00019576	IPI00418169	IPI00418169	IPI00418169	IPI00942512
IPI00019581	IPI00903334	IPI00903334	IPI00903334	IPI00290857
IPI00019906	IPI00795925	IPI00795925	IPI00795925	IPI00642918
IPI00020557	IPI00455315	IPI00455315	IPI00455315	IPI00642797
IPI00020987	IPI00334627	IPI00334627	IPI00334627	IPI00872971
IPI00020990	IPI00179044	IPI00179044	IPI00179044	IPI00290848
IPI00020996	IPI00000138	IPI00000138	IPI00000138	IPI00874080
IPI00021954	IPI00646493	IPI00646493	IPI00646493	IPI00300860
IPI00022200	IPI00295857	IPI00295857	IPI00295857	IPI00910636
IPI00022394	IPI00924537	IPI00924537	IPI00924537	IPI00853641
IPI00022426	IPI00029236	IPI00029236	IPI00029236	IPI00816060
IPI00022608	IPI00927886	IPI00927886	IPI00927886	IPI00217471
IPI00022792	IPI00927388	IPI00927388	IPI00927388	IPI00009867
IPI00023019	IPI00176216	IPI00176216	IPI00176216	IPI00796776
IPI00023648	IPI00745987	IPI00745987	IPI00745987	IPI00916212
IPI00023673	IPI00914651	IPI00914651	IPI00914651	IPI00917820
IPI00023814	IPI00927743	IPI00927743	IPI00927743	IPI00917457
IPI00024035	IPI00895943	IPI00895943	IPI00895943	IPI00917545
IPI00024570	IPI00006146	IPI00006146	IPI00006146	IPI00025416
IPI00025257	IPI00930533	IPI00930533	IPI00930533	IPI00917282
IPI00025426	IPI00644576	IPI00644576	IPI00644576	IPI00783950
IPI00025812	IPI00552858	IPI00552858	IPI00552858	IPI00939967
IPI00026185	IPI00333541	IPI00333541	IPI00333541	IPI00375498
IPI00026946	IPI00553169	IPI00553169	IPI00553169	IPI00375499
IPI00027087	IPI00910863	IPI00910863	IPI00910863	IPI00916042
IPI00027310	IPI00893150	IPI00893150	IPI00893150	IPI00759613
IPI00027482	IPI00302592	IPI00302592	IPI00302592	IPI00916743
IPI00029723	IPI00927825	IPI00927825	IPI00927825	IPI00941965
IPI00030313	IPI00552416	IPI00552416	IPI00552416	IPI00941677
IPI00030431	IPI00945343	IPI00945343	IPI00945343	IPI00829745
IPI00030739	IPI00419744	IPI00419744	IPI00419744	IPI00915777
IPI00030887	IPI00293925	IPI00293925	IPI00293925	IPI00759637
IPI00032291	IPI00749035	IPI00749035	IPI00749035	IPI00747654
IPI00048230	IPI00893419	IPI00893419	IPI00893419	IPI00952828
IPI00061200	IPI00554676	IPI00554676	IPI00554676	IPI00436021
IPI00062751	IPI00657911	IPI00657911	IPI00657911	IPI00784174
IPI00068871	IPI00220706	IPI00220706	IPI00220706	IPI00383918
IPI00102543	IPI00939160	IPI00939160	IPI00939160	IPI00952678
IPI00152847	IPI00926015	IPI00926015	IPI00926015	IPI00930226
IPI00154734	IPI00927169	IPI00927169	IPI00927169	IPI00807522
IPI00157417	IPI00924915	IPI00924915	IPI00924915	IPI00937995
IPI00160552	IPI00927385	IPI00927385	IPI00927385	IPI00954450
IPI00167619	IPI00745313	IPI00745313	IPI00745313	IPI00940091
IPI00170551	IPI00927937	IPI00927937	IPI00927937	IPI00873923
IPI00171928	IPI00925100	IPI00925100	IPI00925100	IPI00759663
IPI00176221	IPI00927714	IPI00927714	IPI00927714	IPI00375307
IPI00176427	IPI00894097	IPI00894097	IPI00894097	IPI00375306
IPI00178854	IPI00873753	IPI00873753	IPI00873753	IPI00953689
IPI00215767	IPI00333276	IPI00333276	IPI00333276	IPI00791521
IPI00216728	IPI00217051	IPI00217051	IPI00217051	IPI00795830
IPI00217146	IPI00742959	IPI00742959	IPI00742959	IPI00791196
IPI00217423	IPI00887007	IPI00887007	IPI00887007	IPI00853068
IPI00217963	IPI00396378	IPI00396378	IPI00396378	IPI00925400
IPI00218192	IPI00916517	IPI00916517	IPI00916517	IPI00909828
IPI00218413	IPI00414696	IPI00414696	IPI00414696	IPI00927763
IPI00219425	IPI00008359	IPI00008359	IPI00008359	IPI00927562
IPI00220350	IPI00647027	IPI00647027	IPI00647027	IPI00017746
IPI00242956	IPI00006601	IPI00006601	IPI00006601	IPI00008580
IPI00289204	IPI00910553	IPI00910553	IPI00910553	IPI00917037
IPI00290283	IPI00220301	IPI00220301	IPI00220301	IPI00916877
IPI00290315	IPI00946631	IPI00946631	IPI00946631	IPI00909898
IPI00290456	IPI00947476	IPI00947476	IPI00947476	IPI00397666
IPI00290856	IPI00791479	IPI00791479	IPI00791479	IPI00479424
IPI00291136	IPI00946902	IPI00946902	IPI00946902	IPI00917907
IPI00291300	IPI00945364	IPI00945364	IPI00945364	IPI00412642
IPI00292690	IPI00385980	IPI00385980	IPI00385980	IPI00020096
IPI00292950	IPI00952993	IPI00952993	IPI00952993	IPI00472303
IPI00293057	IPI00946940	IPI00946940	IPI00946940	IPI00939690
IPI00294615	IPI00900311	IPI00900311	IPI00900311	IPI00063672
IPI00295767	IPI00420043	IPI00420043	IPI00420043	IPI00921532
IPI00296141	IPI00945803	IPI00945803	IPI00945803	IPI00337460
IPI00296992	IPI00252122	IPI00252122	IPI00252122	IPI00394906
IPI00297124	IPI00647099	IPI00647099	IPI00647099	IPI00917632
IPI00298237	IPI00375339	IPI00375339	IPI00375339	IPI00337465
IPI00298956	IPI00012075	IPI00012075	IPI00012075	IPI00398708
IPI00300241	IPI00299738	IPI00299738	IPI00299738	IPI00386975
IPI00302641	IPI00908730	IPI00908730	IPI00908730	IPI00216099
IPI00303335	IPI00552578	IPI00552578	IPI00552578	IPI00022290
IPI00303963	IPI00514438	IPI00514438	IPI00514438	IPI00900340
IPI00305461	IPI00299699	IPI00299699	IPI00299699	IPI00902968
IPI00328609	IPI00643948	IPI00643948	IPI00643948	IPI00908926
IPI00328829	IPI00477992	IPI00477992	IPI00477992	IPI00900302
IPI00328972	IPI00218876	IPI00218876	IPI00218876	IPI00913951
IPI00329775	IPI00642842	IPI00642842	IPI00642842	IPI00922708
IPI00333140	IPI00022389	IPI00022389	IPI00022389	IPI00009123
IPI00339227	IPI00943038	IPI00943038	IPI00943038	IPI00902923
IPI00376427	IPI00792023	IPI00792023	IPI00792023	IPI00879501
IPI00394655	IPI00789662	IPI00789662	IPI00789662	IPI00216699
IPI00398007	IPI00925140	IPI00925140	IPI00925140	IPI00397834
IPI00418531	IPI00926739	IPI00926739	IPI00926739	IPI00908953
IPI00419595	IPI00926387	IPI00926387	IPI00926387	IPI00640296
IPI00419724	IPI00926138	IPI00926138	IPI00926138	IPI00807545
IPI00431645	IPI00902655	IPI00902655	IPI00902655	IPI00910458
IPI00441515	IPI00790910	IPI00790910	IPI00790910	IPI00514561
IPI00445227	IPI00924879	IPI00924879	IPI00924879	IPI00216049
IPI00448938	IPI00788992	IPI00788992	IPI00788992	IPI00216746
IPI00455667	IPI00007304	IPI00007304	IPI00007304	IPI00941024
IPI00465325	IPI00921287	IPI00921287	IPI00921287	IPI00926016
IPI00470535	IPI00945674	IPI00945674	IPI00945674	IPI00910202
IPI00478809	IPI00921319	IPI00921319	IPI00921319	IPI00797025
IPI00479116	IPI00889621	IPI00889621	IPI00889621	IPI00646788
IPI00550533	IPI00478414	IPI00478414	IPI00478414	IPI00815657
IPI00639925	IPI00017530	IPI00017530	IPI00017530	IPI00902623
IPI00645206	IPI00871650	IPI00871650	IPI00871650	IPI00739880
IPI00651768	IPI00025052	IPI00025052	IPI00025052	IPI00166009
IPI00654614	IPI00942349	IPI00942349	IPI00942349	IPI00908626
IPI00654888	IPI00291136	IPI00291136	IPI00291136	IPI00737083
IPI00657688	IPI00011631	IPI00011631	IPI00011631	IPI00943296
IPI00743766	IPI00043407	IPI00043407	IPI00043407	IPI00006166
IPI00745313	IPI00030572	IPI00030572	IPI00030572	IPI00893223
IPI00748036	IPI00014592	IPI00014592	IPI00014592	IPI00829851
IPI00749145	IPI00793186	IPI00793186	IPI00793186	IPI00829813
IPI00844276	IPI00792454	IPI00792454	IPI00792454	IPI00942625
IPI00845309	IPI00384444	IPI00384444	IPI00384444	IPI00798430
IPI00847381	IPI00879658	IPI00879658	IPI00879658	IPI00945661
IPI00847589	IPI00872038	IPI00872038	IPI00872038	IPI00798216
IPI00853129	IPI00022448	IPI00022448	IPI00022448	IPI00789295
IPI00872964	IPI00009950	IPI00009950	IPI00009950	IPI00790648
IPI00883772	IPI00216613	IPI00216613	IPI00216613	IPI00796467
IPI00884107	IPI00010740	IPI00010740	IPI00010740	IPI00879916
IPI00000024	IPI00166200	IPI00166200	IPI00166200	IPI00789954
IPI00000137	IPI00924948	IPI00924948	IPI00924948	IPI00945626
IPI00000138	IPI00816309	IPI00816309	IPI00816309	IPI00945308
IPI00000190	IPI00166729	IPI00166729	IPI00166729	IPI00877763
IPI00000265	IPI00924815	IPI00924815	IPI00924815	IPI00945828
IPI00000779	IPI00939278	IPI00939278	IPI00939278	IPI00513935
IPI00000816	IPI00945369	IPI00945369	IPI00945369	IPI00940955
IPI00000824	IPI00942298	IPI00942298	IPI00942298	IPI00026230
IPI00000949	IPI00442508	IPI00442508	IPI00442508	IPI00182179
IPI00001516	IPI00220832	IPI00220832	IPI00220832	IPI00922643
IPI00001734	IPI00172592	IPI00172592	IPI00172592	IPI00642823
IPI00001753	IPI00795863	IPI00795863	IPI00795863	IPI00894386
IPI00001893	IPI00790582	IPI00790582	IPI00790582	IPI00894529
IPI00001895	IPI00789211	IPI00789211	IPI00789211	IPI00333852
IPI00001952	IPI00172612	IPI00172612	IPI00172612	IPI00893821
IPI00002142	IPI00012503	IPI00012503	IPI00012503	IPI00889740
IPI00002236	IPI00219825	IPI00219825	IPI00219825	IPI00889648
IPI00002525	IPI00744835	IPI00744835	IPI00744835	IPI00889714
IPI00002732	IPI00873201	IPI00873201	IPI00873201	IPI00893588
IPI00002925	IPI00873020	IPI00873020	IPI00873020	IPI00889637
IPI00003102	IPI00556640	IPI00556640	IPI00556640	IPI00413623
IPI00003176	IPI00942512	IPI00942512	IPI00942512	IPI00935432
IPI00003362	IPI00290857	IPI00290857	IPI00290857	IPI00741894
IPI00003448	IPI00642918	IPI00642918	IPI00642918	IPI00026320
IPI00003469	IPI00642797	IPI00642797	IPI00642797	IPI00922434
IPI00003802	IPI00168884	IPI00168884	IPI00168884	IPI00794861
IPI00003815	IPI00872971	IPI00872971	IPI00872971	IPI00921881
IPI00004114	IPI00290848	IPI00290848	IPI00290848	IPI00018266
IPI00004503	IPI00874080	IPI00874080	IPI00874080	IPI00889079
IPI00004573	IPI00300860	IPI00300860	IPI00300860	IPI00009644
IPI00004657	IPI00645038	IPI00645038	IPI00645038	IPI00607600
IPI00004669	IPI00514159	IPI00514159	IPI00514159	IPI00930709
IPI00005038	IPI00910636	IPI00910636	IPI00910636	IPI00930387
IPI00005292	IPI00305461	IPI00305461	IPI00305461	IPI00514397
IPI00005707	IPI00853641	IPI00853641	IPI00853641	IPI00645213
IPI00005837	IPI00816060	IPI00816060	IPI00816060	IPI00465016
IPI00006009	IPI00217471	IPI00217471	IPI00217471	IPI00645742
IPI00006154	IPI00009867	IPI00009867	IPI00009867	IPI00872013
IPI00006524	IPI00796776	IPI00796776	IPI00796776	IPI00639837
IPI00006644	IPI00916212	IPI00916212	IPI00916212	IPI00157833
IPI00007047	IPI00917820	IPI00917820	IPI00917820	IPI00894122
IPI00007102	IPI00917457	IPI00917457	IPI00917457	IPI00909647
IPI00007778	IPI00917545	IPI00917545	IPI00917545	IPI00031698
IPI00007798	IPI00025416	IPI00025416	IPI00025416	IPI00001597
IPI00007800	IPI00917282	IPI00917282	IPI00917282	IPI00815941
IPI00007899	IPI00783950	IPI00783950	IPI00783950	IPI00940960
IPI00008087	IPI00939967	IPI00939967	IPI00939967	IPI00216588
IPI00008207	IPI00375498	IPI00375498	IPI00375498	IPI00008556
IPI00008290	IPI00375499	IPI00375499	IPI00375499	IPI00916124
IPI00008554	IPI00916042	IPI00916042	IPI00916042	IPI00815679
IPI00008586	IPI00759613	IPI00759613	IPI00759613	IPI00552633
IPI00008787	IPI00916743	IPI00916743	IPI00916743	IPI00916794
IPI00008860	IPI00941965	IPI00941965	IPI00941965	IPI00910010
IPI00008994	IPI00941677	IPI00941677	IPI00941677	IPI00219299
IPI00009794	IPI00829745	IPI00829745	IPI00829745	IPI00924859
IPI00009802	IPI00915777	IPI00915777	IPI00915777	IPI00788698
IPI00009890	IPI00759637	IPI00759637	IPI00759637	IPI00797833
IPI00009950	IPI00747654	IPI00747654	IPI00747654	IPI00797175
IPI00010154	IPI00952828	IPI00952828	IPI00952828	IPI00797097
IPI00010295	IPI00436021	IPI00436021	IPI00436021	IPI00789376
IPI00010381	IPI00784174	IPI00784174	IPI00784174	IPI00872333
IPI00010402	IPI00383918	IPI00383918	IPI00383918	IPI00217182
IPI00010471	IPI00952678	IPI00952678	IPI00952678	IPI00952810
IPI00010796	IPI00022488	IPI00022488	IPI00022488	IPI00477227
IPI00010849	IPI00930226	IPI00930226	IPI00930226	IPI00166205
IPI00010896	IPI00807522	IPI00807522	IPI00807522	IPI00888954
IPI00011094	IPI00937995	IPI00937995	IPI00937995	IPI00795571
IPI00011140	IPI00954450	IPI00954450	IPI00954450	IPI00166553
IPI00011261	IPI00021440	IPI00021440	IPI00021440	IPI00654642
IPI00011994	IPI00940091	IPI00940091	IPI00940091	IPI00218851
IPI00012119	IPI00018219	IPI00018219	IPI00018219	IPI00219827
IPI00012386	IPI00873923	IPI00873923	IPI00873923	IPI00946705
IPI00012440	IPI00022608	IPI00022608	IPI00022608	IPI00945871
IPI00013162	IPI00012011	IPI00012011	IPI00012011	IPI00947250
IPI00013682	IPI00024915	IPI00024915	IPI00024915	IPI00816612
IPI00013698	IPI00759663	IPI00759663	IPI00759663	IPI00877967
IPI00013933	IPI00375307	IPI00375307	IPI00375307	IPI00300725
IPI00013976	IPI00375306	IPI00375306	IPI00375306	IPI00942257
IPI00014439	IPI00953689	IPI00953689	IPI00953689	IPI00909059
IPI00014592	IPI00791521	IPI00791521	IPI00791521	IPI00788938
IPI00015346	IPI00022431	IPI00022431	IPI00022431	IPI00789173
IPI00015351	IPI00795830	IPI00795830	IPI00795830	IPI00102107
IPI00015525	IPI00791196	IPI00791196	IPI00791196	IPI00332367
IPI00015688	IPI00220562	IPI00220562	IPI00220562	IPI00448893
IPI00015756	IPI00853068	IPI00853068	IPI00853068	IPI00173901
IPI00015911	IPI00410714	IPI00410714	IPI00410714	IPI00303394
IPI00016371	IPI00925400	IPI00925400	IPI00925400	IPI00796739
IPI00016422	IPI00909828	IPI00909828	IPI00909828	IPI00304111
IPI00017257	IPI00927763	IPI00927763	IPI00927763	IPI00742900
IPI00017704	IPI00927562	IPI00927562	IPI00927562	IPI00018195
IPI00017745	IPI00017746	IPI00017746	IPI00017746	IPI00793141
IPI00018206	IPI00008580	IPI00008580	IPI00008580	IPI00145593
IPI00018219	IPI00917037	IPI00917037	IPI00917037	IPI00873409
IPI00018274	IPI00916877	IPI00916877	IPI00916877	IPI00843926
IPI00018396	IPI00909898	IPI00909898	IPI00909898	IPI00010407
IPI00018769	IPI00009362	IPI00009362	IPI00009362	IPI00647196
IPI00019157	IPI00397666	IPI00397666	IPI00397666	IPI00646110
IPI00019524	IPI00479424	IPI00479424	IPI00479424	IPI00872409
IPI00019954	IPI00917907	IPI00917907	IPI00917907	IPI00514768
IPI00020599	IPI00412642	IPI00412642	IPI00412642	IPI00876840
IPI00021033	IPI00020096	IPI00020096	IPI00020096	IPI00936051
IPI00021263	IPI00472303	IPI00472303	IPI00472303	IPI00947430
IPI00021485	IPI00939690	IPI00939690	IPI00939690	IPI00885211
IPI00021855	IPI00063672	IPI00063672	IPI00063672	IPI00479566
IPI00021856	IPI00921532	IPI00921532	IPI00921532	IPI00167944
IPI00021900	IPI00337460	IPI00337460	IPI00337460	IPI00375475
IPI00022229	IPI00394906	IPI00394906	IPI00394906	IPI00296176
IPI00022296	IPI00917632	IPI00917632	IPI00917632	IPI00930648
IPI00022314	IPI00337465	IPI00337465	IPI00337465	IPI00376358
IPI00022333	IPI00398708	IPI00398708	IPI00398708	IPI00010271
IPI00022337	IPI00386975	IPI00386975	IPI00386975	IPI00219675
IPI00022389	IPI00216099	IPI00216099	IPI00216099	IPI00555566
IPI00022391	IPI00022371	IPI00022371	IPI00022371	IPI00394837
IPI00022434	IPI00022290	IPI00022290	IPI00022290	IPI00451401
IPI00022937	IPI00385035	IPI00385035	IPI00385035	IPI00797270
IPI00023014	IPI00411478	IPI00411478	IPI00411478	IPI00917855
IPI00023728	IPI00900340	IPI00900340	IPI00900340	IPI00479942
IPI00023751	IPI00902968	IPI00902968	IPI00902968	IPI00916905
IPI00023824	IPI00908926	IPI00908926	IPI00908926	IPI00377232
IPI00024034	IPI00900302	IPI00900302	IPI00900302	IPI00855724
IPI00024048	IPI00795918	IPI00795918	IPI00795918	IPI00873863
IPI00024105	IPI00913951	IPI00913951	IPI00913951	IPI00917851
IPI00024129	IPI00220737	IPI00220737	IPI00220737	IPI00012058
IPI00024138	IPI00435020	IPI00435020	IPI00435020	IPI00336003
IPI00024248	IPI00922708	IPI00922708	IPI00922708	IPI00935521
IPI00024273	IPI00009123	IPI00009123	IPI00009123	IPI00845388
IPI00024601	IPI00902923	IPI00902923	IPI00902923	IPI00917825
IPI00024621	IPI00879501	IPI00879501	IPI00879501	IPI00917285
IPI00024825	IPI00216699	IPI00216699	IPI00216699	IPI00788747
IPI00024887	IPI00397834	IPI00397834	IPI00397834	IPI00945317
IPI00025276	IPI00908953	IPI00908953	IPI00908953	IPI00410383
IPI00025318	IPI00015525	IPI00015525	IPI00015525	IPI00031068
IPI00025840	IPI00640296	IPI00640296	IPI00640296	IPI00218398
IPI00025846	IPI00807545	IPI00807545	IPI00807545	IPI00896498
IPI00025861	IPI00910458	IPI00910458	IPI00910458	IPI00166732
IPI00025864	IPI00514561	IPI00514561	IPI00514561	IPI00792997
IPI00026104	IPI00216049	IPI00216049	IPI00216049	IPI00216251
IPI00026125	IPI00216746	IPI00216746	IPI00216746	IPI00024278
IPI00026199	IPI00941024	IPI00941024	IPI00941024	IPI00025079
IPI00026216	IPI00926016	IPI00926016	IPI00926016	IPI00909560
IPI00026259	IPI00910202	IPI00910202	IPI00910202	IPI00888126
IPI00026358	IPI00017557	IPI00017557	IPI00017557	IPI00604528
IPI00026800	IPI00797025	IPI00797025	IPI00797025	IPI00941899
IPI00026944	IPI00022284	IPI00022284	IPI00022284	IPI00910979
IPI00026991	IPI00382843	IPI00382843	IPI00382843	IPI00847989
IPI00027038	IPI00646788	IPI00646788	IPI00646788	IPI00554738
IPI00027192	IPI00815657	IPI00815657	IPI00815657	IPI00426071
IPI00027230	IPI00902623	IPI00902623	IPI00902623	IPI00896372
IPI00027444	IPI00015346	IPI00015346	IPI00015346	IPI00895942
IPI00027466	IPI00739880	IPI00739880	IPI00739880	IPI00784657
IPI00027703	IPI00166009	IPI00166009	IPI00166009	IPI00657791
IPI00027848	IPI00908626	IPI00908626	IPI00908626	IPI00893468
IPI00027851	IPI00737083	IPI00737083	IPI00737083	IPI00150554
IPI00028030	IPI00943296	IPI00943296	IPI00943296	IPI00892724
IPI00028413	IPI00006166	IPI00006166	IPI00006166	IPI00884394
IPI00028414	IPI00893223	IPI00893223	IPI00893223	IPI00917412
IPI00028908	IPI00829851	IPI00829851	IPI00829851	IPI00953337
IPI00028931	IPI00298388	IPI00298388	IPI00298388	IPI00552689
IPI00029046	IPI00829813	IPI00829813	IPI00829813	IPI00647472
IPI00029193	IPI00942625	IPI00942625	IPI00942625	IPI00797452
IPI00029236	IPI00798430	IPI00798430	IPI00798430	IPI00941806
IPI00029343	IPI00945661	IPI00945661	IPI00945661	IPI00290078
IPI00029693	IPI00022463	IPI00022463	IPI00022463	IPI00940791
IPI00029699	IPI00798216	IPI00798216	IPI00798216	IPI00291987
IPI00030111	IPI00789295	IPI00789295	IPI00789295	IPI00018813
IPI00030255	IPI00790648	IPI00790648	IPI00790648	IPI00743825
IPI00030385	IPI00796467	IPI00796467	IPI00796467	IPI00514908
IPI00030877	IPI00879916	IPI00879916	IPI00879916	IPI00946039
IPI00031411	IPI00789954	IPI00789954	IPI00789954	IPI00607862
IPI00031461	IPI00945626	IPI00945626	IPI00945626	IPI00645062
IPI00031549	IPI00945308	IPI00945308	IPI00945308	IPI00552470
IPI00031564	IPI00877763	IPI00877763	IPI00877763	IPI00790553
IPI00031821	IPI00945828	IPI00945828	IPI00945828	IPI00455174
IPI00032311	IPI00011261	IPI00011261	IPI00011261	IPI00872953
IPI00032876	IPI00513935	IPI00513935	IPI00513935	IPI00020197
IPI00033466	IPI00940955	IPI00940955	IPI00940955	IPI00910933
IPI00043215	IPI00026230	IPI00026230	IPI00026230	IPI00796309
IPI00056357	IPI00182179	IPI00182179	IPI00182179	IPI00452648
IPI00060310	IPI00922643	IPI00922643	IPI00922643	IPI00909594
IPI00060715	IPI00642823	IPI00642823	IPI00642823	IPI00879995
IPI00063827	IPI00296534	IPI00296534	IPI00296534	IPI00852864
IPI00072917	IPI00296537	IPI00296537	IPI00296537	IPI00879893
IPI00075013	IPI00894386	IPI00894386	IPI00894386	IPI00879556
IPI00075248	IPI00894529	IPI00894529	IPI00894529	IPI00943610
IPI00099670	IPI00333852	IPI00333852	IPI00333852	IPI00941969
IPI00101405	IPI00218803	IPI00218803	IPI00218803	IPI00921100
IPI00103175	IPI00893821	IPI00893821	IPI00893821	IPI00887675
IPI00103471	IPI00889740	IPI00889740	IPI00889740	IPI00929202
IPI00103597	IPI00889648	IPI00889648	IPI00889648	IPI00943350
IPI00103636	IPI00889714	IPI00889714	IPI00889714	IPI00167832
IPI00104074	IPI00893588	IPI00893588	IPI00893588	IPI00872389
IPI00107555	IPI00889637	IPI00889637	IPI00889637	IPI00909684
IPI00107831	IPI00413623	IPI00413623	IPI00413623	IPI00027487
IPI00152189	IPI00935432	IPI00935432	IPI00935432	IPI00257239
IPI00152540	IPI00741894	IPI00741894	IPI00741894	IPI00745207
IPI00152789	IPI00026320	IPI00026320	IPI00026320	IPI00217345
IPI00152850	IPI00922434	IPI00922434	IPI00922434	IPI00954460
IPI00153049	IPI00794861	IPI00794861	IPI00794861	IPI00472112
IPI00162547	IPI00921881	IPI00921881	IPI00921881	IPI00794678
IPI00163446	IPI00795624	IPI00795624	IPI00795624	IPI00472448
IPI00165438	IPI00015260	IPI00015260	IPI00015260	IPI00647634
IPI00165949	IPI00018266	IPI00018266	IPI00018266	IPI00743359
IPI00166339	IPI00889079	IPI00889079	IPI00889079	IPI00743503
IPI00166768	IPI00009644	IPI00009644	IPI00009644	IPI00647457
IPI00168479	IPI00020012	IPI00020012	IPI00020012	IPI00745699
IPI00168520	IPI00607600	IPI00607600	IPI00607600	IPI00892776
IPI00168866	IPI00106646	IPI00106646	IPI00106646	IPI00954585
IPI00168884	IPI00930709	IPI00930709	IPI00930709	IPI00785070
IPI00171411	IPI00930387	IPI00930387	IPI00930387	IPI00954570
IPI00172450	IPI00514755	IPI00514755	IPI00514755	IPI00472855
IPI00172636	IPI00009794	IPI00009794	IPI00009794	IPI00647166
IPI00176193	IPI00514397	IPI00514397	IPI00514397	IPI00477695
IPI00176424	IPI00645213	IPI00645213	IPI00645213	IPI00784899
IPI00176458	IPI00030739	IPI00030739	IPI00030739	IPI00788072
IPI00176482	IPI00465016	IPI00465016	IPI00465016	IPI00386786
IPI00178926	IPI00003590	IPI00003590	IPI00003590	IPI00744834
IPI00179330	IPI00645742	IPI00645742	IPI00645742	IPI00797161
IPI00186903	IPI00872013	IPI00872013	IPI00872013	IPI00654743
IPI00215715	IPI00639837	IPI00639837	IPI00639837	IPI00908478
IPI00215899	IPI00157833	IPI00157833	IPI00157833	IPI00941767
IPI00215983	IPI00019399	IPI00019399	IPI00019399	IPI00927646
IPI00216138	IPI00894122	IPI00894122	IPI00894122	IPI00797914
IPI00216250	IPI00022229	IPI00022229	IPI00022229	IPI00796756
IPI00216298	IPI00909647	IPI00909647	IPI00909647	IPI00792145
IPI00216318	IPI00031698	IPI00031698	IPI00031698	IPI00853489
IPI00216882	IPI00297646	IPI00297646	IPI00297646	IPI00789672
IPI00217493	IPI00001597	IPI00001597	IPI00001597	IPI00384611
IPI00217561	IPI00022417	IPI00022417	IPI00022417	IPI00016589
IPI00217882	IPI00022937	IPI00022937	IPI00022937	IPI00927399
IPI00217966	IPI00478809	IPI00478809	IPI00478809	IPI00888280
IPI00218137	IPI00815941	IPI00815941	IPI00815941	IPI00941166
IPI00218493	IPI00940960	IPI00940960	IPI00940960	IPI00940916
IPI00219131	IPI00301579	IPI00301579	IPI00301579	IPI00386829
IPI00219365	IPI00216588	IPI00216588	IPI00216588	IPI00940909
IPI00219465	IPI00008556	IPI00008556	IPI00008556	IPI00386827
IPI00219664	IPI00916124	IPI00916124	IPI00916124	IPI00394688
IPI00219703	IPI00815679	IPI00815679	IPI00815679	IPI00001233
IPI00219798	IPI00019576	IPI00019576	IPI00019576	IPI00884913
IPI00220249	IPI00552633	IPI00552633	IPI00552633	IPI00219583
IPI00220361	IPI00916794	IPI00916794	IPI00916794	IPI00885070
IPI00220701	IPI00910010	IPI00910010	IPI00910010	IPI00940099
IPI00221224	IPI00219299	IPI00219299	IPI00219299	IPI00929685
IPI00247243	IPI00924859	IPI00924859	IPI00924859	IPI00885112
IPI00252731	IPI00788698	IPI00788698	IPI00788698	IPI00879931
IPI00257882	IPI00797833	IPI00797833	IPI00797833	IPI00877850
IPI00289083	IPI00797175	IPI00797175	IPI00797175	IPI00877698
IPI00289819	IPI00215894	IPI00215894	IPI00215894	IPI00879796
IPI00289831	IPI00032328	IPI00032328	IPI00032328	IPI00877664
IPI00289924	IPI00797097	IPI00797097	IPI00797097	IPI00759822
IPI00291006	IPI00789376	IPI00789376	IPI00789376	IPI00477313
IPI00291170	IPI00872333	IPI00872333	IPI00872333	IPI00868835
IPI00292130	IPI00217182	IPI00217182	IPI00217182	IPI00910718
IPI00292150	IPI00952810	IPI00952810	IPI00952810	IPI00909232
IPI00292300	IPI00013933	IPI00013933	IPI00013933	IPI00216592
IPI00292530	IPI00477227	IPI00477227	IPI00477227	IPI00759596
IPI00292791	IPI00166205	IPI00166205	IPI00166205	IPI00952848
IPI00292946	IPI00888954	IPI00888954	IPI00888954	IPI00001557
IPI00293748	IPI00795571	IPI00795571	IPI00795571	IPI00556047
IPI00293757	IPI00166553	IPI00166553	IPI00166553	IPI00645686
IPI00293836	IPI00654642	IPI00654642	IPI00654642	IPI00855913
IPI00293849	IPI00289058	IPI00289058	IPI00289058	IPI00025327
IPI00294650	IPI00218851	IPI00218851	IPI00218851	IPI00410457
IPI00294705	IPI00219827	IPI00219827	IPI00219827	IPI00939232
IPI00295414	IPI00166766	IPI00166766	IPI00166766	IPI00607704
IPI00296058	IPI00432405	IPI00432405	IPI00432405	IPI00937463
IPI00296259	IPI00946705	IPI00946705	IPI00946705	IPI00892963
IPI00296922	IPI00945871	IPI00945871	IPI00945871	IPI00787244
IPI00297263	IPI00886722	IPI00886722	IPI00886722	IPI00892738
IPI00297487	IPI00947250	IPI00947250	IPI00947250	IPI00375141
IPI00298281	IPI00816612	IPI00816612	IPI00816612	IPI00184813
IPI00298793	IPI00019568	IPI00019568	IPI00019568	IPI00945461
IPI00298860	IPI00877967	IPI00877967	IPI00877967	IPI00334178
IPI00298994	IPI00300725	IPI00300725	IPI00300725	IPI00220577
IPI00299083	IPI00942257	IPI00942257	IPI00942257	IPI00647524
IPI00299150	IPI00909059	IPI00909059	IPI00909059	IPI00006091
IPI00299503	IPI00788938	IPI00788938	IPI00788938	IPI00946525
IPI00299547	IPI00789173	IPI00789173	IPI00789173	IPI00946706
IPI00300376	IPI00219217	IPI00219217	IPI00219217	IPI00647179
IPI00301143	IPI00102107	IPI00102107	IPI00102107	IPI00334618
IPI00301255	IPI00332367	IPI00332367	IPI00332367	IPI00376366
IPI00301459	IPI00448893	IPI00448893	IPI00448893	IPI00419537
IPI00301579	IPI00173901	IPI00173901	IPI00173901	IPI00472316
IPI00301865	IPI00303394	IPI00303394	IPI00303394	IPI00184337
IPI00302181	IPI00219930	IPI00219930	IPI00219930	IPI00376375
IPI00302592	IPI00796739	IPI00796739	IPI00796739	IPI00376374
IPI00302840	IPI00304111	IPI00304111	IPI00304111	IPI00945365
IPI00303318	IPI00742900	IPI00742900	IPI00742900	IPI00639906
IPI00304865	IPI00018195	IPI00018195	IPI00018195	IPI00335579
IPI00307276	IPI00793141	IPI00793141	IPI00793141	IPI00376367
IPI00328113	IPI00002280	IPI00002280	IPI00002280	IPI00304638
IPI00328243	IPI00145593	IPI00145593	IPI00145593	IPI00304639
IPI00328391	IPI00873409	IPI00873409	IPI00873409	IPI00872706
IPI00328550	IPI00843926	IPI00843926	IPI00843926	IPI00220393
IPI00328703	IPI00010407	IPI00010407	IPI00010407	IPI00003384
IPI00328746	IPI00647196	IPI00647196	IPI00647196	IPI00874160
IPI00329332	IPI00646110	IPI00646110	IPI00646110	IPI00792178
IPI00329482	IPI00872409	IPI00872409	IPI00872409	IPI00006603
IPI00329573	IPI00514768	IPI00514768	IPI00514768	IPI00552618
IPI00335946	IPI00876840	IPI00876840	IPI00876840	IPI00943314
IPI00337351	IPI00936051	IPI00936051	IPI00936051	IPI00872370
IPI00339225	IPI00947430	IPI00947430	IPI00947430	IPI00418240
IPI00374914	IPI00885211	IPI00885211	IPI00885211	IPI00910364
IPI00375364	IPI00479566	IPI00479566	IPI00479566	IPI00645083
IPI00375676	IPI00167944	IPI00167944	IPI00167944	IPI00915873
IPI00376394	IPI00159927	IPI00159927	IPI00159927	IPI00917996
IPI00382428	IPI00375475	IPI00375475	IPI00375475	IPI00917612
IPI00382436	IPI00296176	IPI00296176	IPI00296176	IPI00916029
IPI00382440	IPI00930648	IPI00930648	IPI00930648	IPI00917188
IPI00382470	IPI00004114	IPI00004114	IPI00004114	IPI00916379
IPI00382478	IPI00376358	IPI00376358	IPI00376358	IPI00917520
IPI00382481	IPI00299503	IPI00299503	IPI00299503	IPI00791308
IPI00382483	IPI00010271	IPI00010271	IPI00010271	IPI00291410
IPI00382500	IPI00219675	IPI00219675	IPI00219675	IPI00444116
IPI00382539	IPI00555566	IPI00555566	IPI00555566	IPI00953019
IPI00383814	IPI00394837	IPI00394837	IPI00394837	IPI00871469
IPI00383975	IPI00465028	IPI00465028	IPI00465028	IPI00033560
IPI00384400	IPI00451401	IPI00451401	IPI00451401	IPI00107759
IPI00384401	IPI00797270	IPI00797270	IPI00797270	IPI00217021
IPI00384542	IPI00917855	IPI00917855	IPI00917855	IPI00791155
IPI00384697	IPI00063048	IPI00063048	IPI00063048	IPI00001328
IPI00384713	IPI00479942	IPI00479942	IPI00479942	IPI00879801
IPI00384998	IPI00916905	IPI00916905	IPI00916905	IPI00879246
IPI00385555	IPI00377232	IPI00377232	IPI00377232	IPI00879498
IPI00385980	IPI00855724	IPI00855724	IPI00855724	IPI00385234
IPI00386142	IPI00873863	IPI00873863	IPI00873863	IPI00642739
IPI00386575	IPI00917851	IPI00917851	IPI00917851	IPI00552089
IPI00386630	IPI00012058	IPI00012058	IPI00012058	IPI00910845
IPI00387025	IPI00336003	IPI00336003	IPI00336003	IPI00552339
IPI00387113	IPI00935521	IPI00935521	IPI00935521	IPI00639839
IPI00401283	IPI00845388	IPI00845388	IPI00845388	IPI00005270
IPI00402157	IPI00473014	IPI00473014	IPI00473014	IPI00328765
IPI00410312	IPI00917825	IPI00917825	IPI00917825	IPI00643109
IPI00412264	IPI00007221	IPI00007221	IPI00007221	IPI00953123
IPI00412987	IPI00917285	IPI00917285	IPI00917285	IPI00643693
IPI00412988	IPI00027166	IPI00027166	IPI00027166	IPI00871729
IPI00413344	IPI00788747	IPI00788747	IPI00788747	IPI00940293
IPI00413451	IPI00165972	IPI00165972	IPI00165972	IPI00936857
IPI00413641	IPI00292071	IPI00292071	IPI00292071	IPI00643244
IPI00414283	IPI00945317	IPI00945317	IPI00945317	IPI00478330
IPI00418163	IPI00410383	IPI00410383	IPI00410383	IPI00299404
IPI00419424	IPI00031068	IPI00031068	IPI00031068	IPI00555937
IPI00419442	IPI00218398	IPI00218398	IPI00218398	IPI00218928
IPI00419517	IPI00896498	IPI00896498	IPI00896498	IPI00893071
IPI00419590	IPI00166732	IPI00166732	IPI00166732	IPI00009294
IPI00440824	IPI00792997	IPI00792997	IPI00792997	IPI00893193
IPI00453476	IPI00216251	IPI00216251	IPI00216251	IPI00893268
IPI00456736	IPI00024278	IPI00024278	IPI00024278	IPI00888695
IPI00465184	IPI00025079	IPI00025079	IPI00025079	IPI00215810
IPI00465315	IPI00909560	IPI00909560	IPI00909560	IPI00795900
IPI00470625	IPI00479186	IPI00479186	IPI00479186	IPI00513975
IPI00470652	IPI00888126	IPI00888126	IPI00888126	IPI00043810
IPI00472011	IPI00220644	IPI00220644	IPI00220644	IPI00515098
IPI00472013	IPI00604528	IPI00604528	IPI00604528	IPI00946440
IPI00472345	IPI00941899	IPI00941899	IPI00941899	IPI00791030
IPI00472882	IPI00910979	IPI00910979	IPI00910979	IPI00943098
IPI00473014	IPI00847989	IPI00847989	IPI00847989	IPI00643506
IPI00477597	IPI00554738	IPI00554738	IPI00554738	IPI00893812
IPI00477747	IPI00426071	IPI00426071	IPI00426071	IPI00945228
IPI00478414	IPI00023845	IPI00023845	IPI00023845	IPI00514968
IPI00478565	IPI00896372	IPI00896372	IPI00896372	IPI00942221
IPI00478600	IPI00895942	IPI00895942	IPI00895942	IPI00946416
IPI00479016	IPI00784657	IPI00784657	IPI00784657	IPI00514172
IPI00479018	IPI00657791	IPI00657791	IPI00657791	IPI00945726
IPI00479708	IPI00893468	IPI00893468	IPI00893468	IPI00916995
IPI00480183	IPI00150554	IPI00150554	IPI00150554	IPI00945911
IPI00550558	IPI00892724	IPI00892724	IPI00892724	IPI00645500
IPI00554481	IPI00884394	IPI00884394	IPI00884394	IPI00910028
IPI00554811	IPI00917412	IPI00917412	IPI00917412	IPI00878131
IPI00555945	IPI00953337	IPI00953337	IPI00953337	IPI00294004
IPI00604590	IPI00292150	IPI00292150	IPI00292150	IPI00879470
IPI00607648	IPI00552689	IPI00552689	IPI00552689	IPI00879815
IPI00642632	IPI00418471	IPI00418471	IPI00418471	IPI00795619
IPI00643525	IPI00456624	IPI00456624	IPI00456624	IPI00794924
IPI00644296	IPI00456623	IPI00456623	IPI00456623	IPI00930047
IPI00646304	IPI00217423	IPI00217423	IPI00217423	IPI00792115
IPI00647915	IPI00647472	IPI00647472	IPI00647472	IPI00022460
IPI00657648	IPI00513878	IPI00513878	IPI00513878	IPI00791451
IPI00719233	IPI00797452	IPI00797452	IPI00797452	IPI00290239
IPI00735451	IPI00941806	IPI00941806	IPI00941806	IPI00172500
IPI00736507	IPI00290078	IPI00290078	IPI00290078	IPI00172426
IPI00743517	IPI00005292	IPI00005292	IPI00005292	IPI00172501
IPI00744476	IPI00940791	IPI00940791	IPI00940791	IPI00292156
IPI00745251	IPI00022432	IPI00022432	IPI00022432	IPI00795047
IPI00745660	IPI00291987	IPI00291987	IPI00291987	IPI00479420
IPI00748312	IPI00018813	IPI00018813	IPI00018813	IPI00170509
IPI00783399	IPI00743825	IPI00743825	IPI00743825	IPI00797221
IPI00784156	IPI00514908	IPI00514908	IPI00514908	IPI00788737
IPI00784259	IPI00099996	IPI00099996	IPI00099996	IPI00795622
IPI00784950	IPI00946039	IPI00946039	IPI00946039	IPI00795257
IPI00787853	IPI00607862	IPI00607862	IPI00607862	IPI00793922
IPI00789234	IPI00645062	IPI00645062	IPI00645062	IPI00789134
IPI00792792	IPI00552470	IPI00552470	IPI00552470	IPI00556415
IPI00794137	IPI00790553	IPI00790553	IPI00790553	IPI00386638
IPI00827714	IPI00455174	IPI00455174	IPI00455174	IPI00887595
IPI00828189	IPI00872953	IPI00872953	IPI00872953	IPI00413374
IPI00828205	IPI00020197	IPI00020197	IPI00020197	IPI00400986
IPI00829834	IPI00910933	IPI00910933	IPI00910933	IPI00887108
IPI00843910	IPI00796309	IPI00796309	IPI00796309	IPI00953377
IPI00844035	IPI00452648	IPI00452648	IPI00452648	IPI00028006
IPI00844156	IPI00909594	IPI00909594	IPI00909594	IPI00844375
IPI00847947	IPI00296608	IPI00296608	IPI00296608	IPI00219303
IPI00852829	IPI00879995	IPI00879995	IPI00879995	IPI00514285
IPI00853324	IPI00852864	IPI00852864	IPI00852864	IPI00644952
IPI00853369	IPI00784119	IPI00784119	IPI00784119	IPI00514208
IPI00853624	IPI00552748	IPI00552748	IPI00552748	IPI00479309
IPI00872194	IPI00879893	IPI00879893	IPI00879893	IPI00925191
IPI00872379	IPI00879556	IPI00879556	IPI00879556	IPI00796842
IPI00873016	IPI00943610	IPI00943610	IPI00943610	IPI00941660
IPI00873294	IPI00941969	IPI00941969	IPI00941969	IPI00807609
IPI00873371	IPI00921100	IPI00921100	IPI00921100	IPI00927386
IPI00877169	IPI00887675	IPI00887675	IPI00887675	IPI00926948
IPI00879709	IPI00929202	IPI00929202	IPI00929202	IPI00927165
IPI00880120	IPI00943350	IPI00943350	IPI00943350	IPI00743302
IPI00887487	IPI00167832	IPI00167832	IPI00167832	IPI00793646
IPI00888699	IPI00872389	IPI00872389	IPI00872389	IPI00796480
IPI00892572	IPI00909684	IPI00909684	IPI00909684	IPI00240503
IPI00893302	IPI00027487	IPI00027487	IPI00027487	IPI00798387
IPI00894097	IPI00019038	IPI00019038	IPI00019038	IPI00398301
IPI00010182	IPI00257239	IPI00257239	IPI00257239	IPI00947379
IPI00029661	IPI00745207	IPI00745207	IPI00745207	IPI00299155
IPI00045841	IPI00009997	IPI00009997	IPI00009997	IPI00792218
IPI00106646	IPI00217345	IPI00217345	IPI00217345	IPI00791083
IPI00152442	IPI00954460	IPI00954460	IPI00954460	IPI00789638
IPI00152444	IPI00472112	IPI00472112	IPI00472112	IPI00795606
IPI00152491	IPI00794678	IPI00794678	IPI00794678	IPI00894171
IPI00152516	IPI00472448	IPI00472448	IPI00472448	IPI00939943
IPI00166392	IPI00647634	IPI00647634	IPI00647634	IPI00218639
IPI00185662	IPI00743359	IPI00743359	IPI00743359	IPI00939561
IPI00215977	IPI00743503	IPI00743503	IPI00743503	IPI00940904
IPI00216172	IPI00647457	IPI00647457	IPI00647457	IPI00946793
IPI00216319	IPI00745699	IPI00745699	IPI00745699	IPI00946340
IPI00216641	IPI00892776	IPI00892776	IPI00892776	IPI00893590
IPI00218201	IPI00954585	IPI00954585	IPI00954585	IPI00942169
IPI00218836	IPI00785070	IPI00785070	IPI00785070	IPI00893707
IPI00219187	IPI00954570	IPI00954570	IPI00954570	IPI00941929
IPI00219301	IPI00472855	IPI00472855	IPI00472855	IPI00939994
IPI00220334	IPI00647166	IPI00647166	IPI00647166	IPI00941345
IPI00254484	IPI00477695	IPI00477695	IPI00477695	IPI00942187
IPI00290292	IPI00024587	IPI00024587	IPI00024587	IPI00742838
IPI00292567	IPI00784899	IPI00784899	IPI00784899	IPI00941536
IPI00293275	IPI00788072	IPI00788072	IPI00788072	IPI00940723
IPI00294776	IPI00386786	IPI00386786	IPI00386786	IPI00952757
IPI00299456	IPI00744834	IPI00744834	IPI00744834	IPI00942818
IPI00332271	IPI00797161	IPI00797161	IPI00797161	IPI00942649
IPI00333777	IPI00654743	IPI00654743	IPI00654743	IPI00941881
IPI00333828	IPI00908478	IPI00908478	IPI00908478	IPI00383520
IPI00334532	IPI00941767	IPI00941767	IPI00941767	IPI00853525
IPI00339223	IPI00927646	IPI00927646	IPI00927646	IPI00937863
IPI00384644	IPI00797914	IPI00797914	IPI00797914	IPI00936533
IPI00412681	IPI00796756	IPI00796756	IPI00796756	IPI00001790
IPI00432405	IPI00792145	IPI00792145	IPI00792145	IPI00885074
IPI00442192	IPI00853489	IPI00853489	IPI00853489	IPI00031605
IPI00455432	IPI00789672	IPI00789672	IPI00789672	IPI00021812
IPI00456624	IPI00384611	IPI00384611	IPI00384611	IPI00555610
IPI00456695	IPI00016589	IPI00016589	IPI00016589	IPI00916980
IPI00465373	IPI00927399	IPI00927399	IPI00927399	IPI00014808
IPI00470377	IPI00888280	IPI00888280	IPI00888280	IPI00480192
IPI00470657	IPI00941166	IPI00941166	IPI00941166	IPI00894496
IPI00470716	IPI00940916	IPI00940916	IPI00940916	IPI00892557
IPI00477270	IPI00242956	IPI00242956	IPI00242956	IPI00894239
IPI00479514	IPI00292950	IPI00292950	IPI00292950	IPI00922935
IPI00479723	IPI00879573	IPI00879573	IPI00879573	IPI00893517
IPI00513767	IPI00386829	IPI00386829	IPI00386829	IPI00894009
IPI00513878	IPI00940909	IPI00940909	IPI00940909	IPI00894125
IPI00514159	IPI00386827	IPI00386827	IPI00386827	IPI00908496
IPI00514438	IPI00394688	IPI00394688	IPI00394688	IPI00893884
IPI00514755	IPI00001233	IPI00001233	IPI00001233	IPI00894374
IPI00549766	IPI00884913	IPI00884913	IPI00884913	IPI00893769
IPI00552748	IPI00219583	IPI00219583	IPI00219583	IPI00220813
IPI00554634	IPI00885070	IPI00885070	IPI00885070	IPI00816687
IPI00554736	IPI00940099	IPI00940099	IPI00940099	IPI00878769
IPI00555577	IPI00023019	IPI00023019	IPI00023019	IPI00643437
IPI00555628	IPI00929685	IPI00929685	IPI00929685	IPI00555752
IPI00556324	IPI00885112	IPI00885112	IPI00885112	IPI00025862
IPI00556442	IPI00291866	IPI00291866	IPI00291866	IPI00909469
IPI00556459	IPI00879931	IPI00879931	IPI00879931	IPI00877703
IPI00604538	IPI00877850	IPI00877850	IPI00877850	IPI00877625
IPI00607580	IPI00877698	IPI00877698	IPI00877698	IPI00411626
IPI00639852	IPI00879796	IPI00879796	IPI00879796	IPI00877792
IPI00645038	IPI00556459	IPI00556459	IPI00556459	IPI00021727
IPI00645849	IPI00022331	IPI00022331	IPI00022331	IPI00880200
IPI00647840	IPI00877664	IPI00877664	IPI00877664	IPI00872510
IPI00656113	IPI00759822	IPI00759822	IPI00759822	IPI00855766
IPI00739827	IPI00477313	IPI00477313	IPI00477313	IPI00852865
IPI00740545	IPI00868835	IPI00868835	IPI00868835	IPI00478217
IPI00742696	IPI00910718	IPI00910718	IPI00910718	IPI00442348
IPI00745363	IPI00909232	IPI00909232	IPI00909232	IPI00470730
IPI00783390	IPI00216592	IPI00216592	IPI00216592	IPI00470731
IPI00783931	IPI00759596	IPI00759596	IPI00759596	IPI00789973
IPI00784432	IPI00952848	IPI00952848	IPI00952848	IPI00647309
IPI00787330	IPI00329775	IPI00329775	IPI00329775	IPI00465228
IPI00793729	IPI00293057	IPI00293057	IPI00293057	IPI00011989
IPI00795624	IPI00001557	IPI00001557	IPI00001557	IPI00013915
IPI00796990	IPI00556047	IPI00556047	IPI00556047	IPI00335571
IPI00827982	IPI00645686	IPI00645686	IPI00645686	IPI00646891
IPI00829601	IPI00019580	IPI00019580	IPI00019580	IPI00879984
IPI00844498	IPI00855913	IPI00855913	IPI00855913	IPI00879718
IPI00844536	IPI00025327	IPI00025327	IPI00025327	IPI00879551
IPI00845506	IPI00410457	IPI00410457	IPI00410457	IPI00947235
IPI00847836	IPI00939232	IPI00939232	IPI00939232	IPI00026183
IPI00854729	IPI00607704	IPI00607704	IPI00607704	IPI00879456
IPI00855777	IPI00937463	IPI00937463	IPI00937463	IPI00879368
IPI00855785	IPI00892963	IPI00892963	IPI00892963	IPI00878953
IPI00871467	IPI00787244	IPI00787244	IPI00787244	IPI00922117
IPI00872555	IPI00220454	IPI00220454	IPI00220454	IPI00884981
IPI00873444	IPI00892738	IPI00892738	IPI00892738	IPI00657670
IPI00879231	IPI00021833	IPI00021833	IPI00021833	IPI00657715
IPI00879573	IPI00375141	IPI00375141	IPI00375141	IPI00299554
IPI00879665	IPI00184813	IPI00184813	IPI00184813	IPI00940793
IPI00888968	IPI00945461	IPI00945461	IPI00945461	IPI00718879
IPI00889723	IPI00334178	IPI00334178	IPI00334178	IPI00010362
IPI00892604	IPI00220577	IPI00220577	IPI00220577	IPI00910428
IPI00894494	IPI00647524	IPI00647524	IPI00647524	IPI00830076
	IPI00006091	IPI00006091	IPI00006091	IPI00930404
	IPI00946525	IPI00946525	IPI00946525	IPI00304808
	IPI00946706	IPI00946706	IPI00946706	IPI00925358
	IPI00647179	IPI00647179	IPI00647179	IPI00926261
	IPI00334618	IPI00334618	IPI00334618	IPI00556155
	IPI00376366	IPI00376366	IPI00376366	IPI00902471
	IPI00419537	IPI00419537	IPI00419537	IPI00925766
	IPI00472316	IPI00472316	IPI00472316	IPI00924814
	IPI00184337	IPI00184337	IPI00184337	IPI00903293
	IPI00376375	IPI00376375	IPI00376375	IPI00018305
	IPI00376374	IPI00376374	IPI00376374	IPI00444386
	IPI00945365	IPI00945365	IPI00945365	IPI00169413
	IPI00639906	IPI00639906	IPI00639906	IPI00658155
	IPI00335579	IPI00335579	IPI00335579	IPI00845406
	IPI00376367	IPI00376367	IPI00376367	IPI00784201
	IPI00304638	IPI00304638	IPI00304638	IPI00018149
	IPI00304639	IPI00304639	IPI00304639	IPI00794668
	IPI00872706	IPI00872706	IPI00872706	IPI00022062
	IPI00220393	IPI00220393	IPI00220393	IPI00005721
	IPI00003384	IPI00003384	IPI00003384	IPI00945755
	IPI00874160	IPI00874160	IPI00874160	IPI00878397
	IPI00792178	IPI00792178	IPI00792178	IPI00945924
	IPI00006603	IPI00006603	IPI00006603	IPI00383338
	IPI00844035	IPI00844035	IPI00844035	IPI00953675
	IPI00552618	IPI00552618	IPI00552618	IPI00877852
	IPI00943314	IPI00943314	IPI00943314	IPI00293723
	IPI00872370	IPI00872370	IPI00872370	IPI00375615
	IPI00418240	IPI00418240	IPI00418240	IPI00375616
	IPI00910364	IPI00910364	IPI00910364	IPI00013002
	IPI00645083	IPI00645083	IPI00645083	IPI00335560
	IPI00915873	IPI00915873	IPI00915873	IPI00335561
	IPI00917996	IPI00917996	IPI00917996	IPI00926538
	IPI00004440	IPI00004440	IPI00004440	IPI00926390
	IPI00917612	IPI00917612	IPI00917612	IPI00946556
	IPI00916029	IPI00916029	IPI00916029	IPI00926118
	IPI00917188	IPI00917188	IPI00917188	IPI00925005
	IPI00916379	IPI00916379	IPI00916379	IPI00376953
	IPI00917520	IPI00917520	IPI00917520	IPI00376952
	IPI00791308	IPI00791308	IPI00791308	IPI00944951
	IPI00291410	IPI00291410	IPI00291410	IPI00028579
	IPI00444116	IPI00444116	IPI00444116	IPI00924712
	IPI00953019	IPI00953019	IPI00953019	IPI00022445
	IPI00029717	IPI00029717	IPI00029717	IPI00303317
	IPI00021885	IPI00021885	IPI00021885	IPI00885200
	IPI00871469	IPI00871469	IPI00871469	IPI00658202
	IPI00033560	IPI00033560	IPI00033560	IPI00916622
	IPI00107759	IPI00107759	IPI00107759	IPI00917873
	IPI00217021	IPI00217021	IPI00217021	IPI00789821
	IPI00791155	IPI00791155	IPI00791155	IPI00853291
	IPI00001328	IPI00001328	IPI00001328	IPI00788754
	IPI00879801	IPI00879801	IPI00879801	IPI00879357
	IPI00879246	IPI00879246	IPI00879246	IPI00879347
	IPI00879498	IPI00879498	IPI00879498	IPI00942276
	IPI00385234	IPI00385234	IPI00385234	IPI00847169
	IPI00642739	IPI00642739	IPI00642739	IPI00885128
	IPI00032292	IPI00032292	IPI00032292	IPI00894116
	IPI00552089	IPI00552089	IPI00552089	IPI00657936
	IPI00910845	IPI00910845	IPI00910845	IPI00235632
	IPI00552339	IPI00552339	IPI00552339	IPI00166126
	IPI00639839	IPI00639839	IPI00639839	IPI00790226
	IPI00005270	IPI00005270	IPI00005270	IPI00925257
	IPI00328765	IPI00328765	IPI00328765	IPI00797477
	IPI00643109	IPI00643109	IPI00643109	IPI00032227
	IPI00953123	IPI00953123	IPI00953123	IPI00796688
	IPI00643693	IPI00643693	IPI00643693	IPI00472249
	IPI00871729	IPI00871729	IPI00871729	IPI00917684
	IPI00477950	IPI00477950	IPI00477950	IPI00902906
	IPI00940293	IPI00940293	IPI00940293	IPI00879691
	IPI00306322	IPI00306322	IPI00306322	IPI00880148
	IPI00936857	IPI00936857	IPI00936857	IPI00306339
	IPI00643244	IPI00643244	IPI00643244	IPI00921882
	IPI00478330	IPI00478330	IPI00478330	IPI00644354
	IPI00299404	IPI00299404	IPI00299404	IPI00644454
	IPI00298828	IPI00298828	IPI00298828	IPI00412910
	IPI00555937	IPI00555937	IPI00555937	IPI00903189
	IPI00010381	IPI00010381	IPI00010381	IPI00791973
	IPI00218928	IPI00218928	IPI00218928	IPI00025365
	IPI00031549	IPI00031549	IPI00031549	IPI00220210
	IPI00893071	IPI00893071	IPI00893071	IPI00410367
	IPI00009294	IPI00009294	IPI00009294	IPI00293746
	IPI00893193	IPI00893193	IPI00893193	IPI00646155
	IPI00893268	IPI00893268	IPI00893268	IPI00642240
	IPI00888695	IPI00888695	IPI00888695	IPI00446669
	IPI00215810	IPI00215810	IPI00215810	IPI00442338
	IPI00795900	IPI00795900	IPI00795900	IPI00939739
	IPI00513975	IPI00513975	IPI00513975	IPI00874035
	IPI00043810	IPI00043810	IPI00043810	IPI00298650
	IPI00515098	IPI00515098	IPI00515098	IPI00935306
	IPI00946440	IPI00946440	IPI00946440	IPI00181079
	IPI00791030	IPI00791030	IPI00791030	IPI00215628
	IPI00943098	IPI00943098	IPI00943098	IPI00215629
	IPI00643506	IPI00643506	IPI00643506	IPI00215630
	IPI00893812	IPI00893812	IPI00893812	IPI00215631
	IPI00945228	IPI00945228	IPI00945228	IPI00657897
	IPI00514968	IPI00514968	IPI00514968	IPI00878915
	IPI00942221	IPI00942221	IPI00942221	IPI00922544
	IPI00946416	IPI00946416	IPI00946416	IPI00657755
	IPI00303963	IPI00303963	IPI00303963	IPI00005806
	IPI00514172	IPI00514172	IPI00514172	IPI00879078
	IPI00945726	IPI00945726	IPI00945726	IPI00852882
	IPI00916995	IPI00916995	IPI00916995	IPI00925432
	IPI00945911	IPI00945911	IPI00945911	IPI00902931
	IPI00645500	IPI00645500	IPI00645500	IPI00893202
	IPI00910028	IPI00910028	IPI00910028	IPI00853616
	IPI00878131	IPI00878131	IPI00878131	IPI00030166
	IPI00294004	IPI00294004	IPI00294004	IPI00946449
	IPI00879470	IPI00879470	IPI00879470	IPI00852683
	IPI00879815	IPI00879815	IPI00879815	IPI00895813
	IPI00795619	IPI00795619	IPI00795619	IPI00299760
	IPI00794924	IPI00794924	IPI00794924	IPI00657867
	IPI00930047	IPI00930047	IPI00930047	IPI00894453
	IPI00009028	IPI00009028	IPI00009028	IPI00658129
	IPI00792115	IPI00792115	IPI00792115	IPI00852755
	IPI00022460	IPI00022460	IPI00022460	IPI00878525
	IPI00791451	IPI00791451	IPI00791451	IPI00892667
	IPI00290239	IPI00290239	IPI00290239	IPI00472104
	IPI00172500	IPI00172500	IPI00172500	IPI00455739
	IPI00172426	IPI00172426	IPI00172426	IPI00219477
	IPI00172501	IPI00172501	IPI00172501	IPI00910436
	IPI00292156	IPI00292156	IPI00292156	IPI00940990
	IPI00795047	IPI00795047	IPI00795047	IPI00924973
	IPI00479420	IPI00479420	IPI00479420	IPI00299307
	IPI00170509	IPI00170509	IPI00170509	IPI00924706
	IPI00797221	IPI00797221	IPI00797221	IPI00924502
	IPI00788737	IPI00788737	IPI00788737	IPI00927750
	IPI00219018	IPI00219018	IPI00219018	IPI00925177
	IPI00795622	IPI00795622	IPI00795622	IPI00644989
	IPI00795257	IPI00795257	IPI00795257	IPI00942048
	IPI00793922	IPI00793922	IPI00793922	IPI00877584
	IPI00789134	IPI00789134	IPI00789134	IPI00872354
	IPI00556415	IPI00556415	IPI00556415	IPI00879797
	IPI00216138	IPI00216138	IPI00216138	IPI00939540
	IPI00386638	IPI00386638	IPI00386638	IPI00954484
	IPI00887595	IPI00887595	IPI00887595	IPI00376979
	IPI00413374	IPI00413374	IPI00413374	IPI00395687
	IPI00400986	IPI00400986	IPI00400986	IPI00937005
	IPI00887108	IPI00887108	IPI00887108	IPI00294006
	IPI00953377	IPI00953377	IPI00953377	IPI00337617
	IPI00028006	IPI00028006	IPI00028006	IPI00215999
	IPI00844375	IPI00844375	IPI00844375	IPI00942449
	IPI00219303	IPI00219303	IPI00219303	IPI00334381
	IPI00514285	IPI00514285	IPI00514285	IPI00071189
	IPI00513767	IPI00513767	IPI00513767	IPI00071188
	IPI00644952	IPI00644952	IPI00644952	IPI00641338
	IPI00514208	IPI00514208	IPI00514208	IPI00070809
	IPI00013179	IPI00013179	IPI00013179	IPI00556426
	IPI00479309	IPI00479309	IPI00479309	IPI00887666
	IPI00925191	IPI00925191	IPI00925191	IPI00816795
	IPI00783931	IPI00783931	IPI00783931	IPI00953966
	IPI00414694	IPI00414694	IPI00414694	IPI00071185
	IPI00796842	IPI00796842	IPI00796842	IPI00024414
	IPI00022822	IPI00022822	IPI00022822	IPI00942877
	IPI00033466	IPI00033466	IPI00033466	IPI00937307
	IPI00941660	IPI00941660	IPI00941660	IPI00099746
	IPI00807609	IPI00807609	IPI00807609	IPI00759690
	IPI00927386	IPI00927386	IPI00927386	IPI00642438
	IPI00926948	IPI00926948	IPI00926948	IPI00376980
	IPI00297284	IPI00297284	IPI00297284	IPI00736011
	IPI00927165	IPI00927165	IPI00927165	IPI00219508
	IPI00290456	IPI00290456	IPI00290456	IPI00376983
	IPI00743302	IPI00743302	IPI00743302	IPI00456429
	IPI00793646	IPI00793646	IPI00793646	IPI00908746
	IPI00796480	IPI00796480	IPI00796480	IPI00795701
	IPI00240503	IPI00240503	IPI00240503	IPI00794856
	IPI00798387	IPI00798387	IPI00798387	IPI00792611
	IPI00328609	IPI00328609	IPI00328609	IPI00829780
	IPI00398301	IPI00398301	IPI00398301	IPI00375286
	IPI00011732	IPI00011732	IPI00011732	IPI00477620
	IPI00947379	IPI00947379	IPI00947379	IPI00411635
	IPI00022394	IPI00022394	IPI00022394	IPI00465084
	IPI00299155	IPI00299155	IPI00299155	IPI00641047
	IPI00792218	IPI00792218	IPI00792218	IPI00647556
	IPI00791083	IPI00791083	IPI00791083	IPI00513782
	IPI00789638	IPI00789638	IPI00789638	IPI00377087
	IPI00795606	IPI00795606	IPI00795606	IPI00793184
	IPI00894171	IPI00894171	IPI00894171	IPI00013164
	IPI00939943	IPI00939943	IPI00939943	IPI00796622
	IPI00218639	IPI00218639	IPI00218639	IPI00554640
	IPI00939561	IPI00939561	IPI00939561	IPI00171594
	IPI00940904	IPI00940904	IPI00940904	IPI00816599
	IPI00946793	IPI00946793	IPI00946793	IPI00894250
	IPI00946340	IPI00946340	IPI00946340	IPI00894478
	IPI00893590	IPI00893590	IPI00893590	IPI00894229
	IPI00942169	IPI00942169	IPI00942169	IPI00009828
	IPI00893707	IPI00893707	IPI00893707	IPI00025753
	IPI00941929	IPI00941929	IPI00941929	IPI00020355
	IPI00939994	IPI00939994	IPI00939994	IPI00216291
	IPI00941345	IPI00941345	IPI00941345	IPI00645487
	IPI00942187	IPI00942187	IPI00942187	IPI00640734
	IPI00742838	IPI00742838	IPI00742838	IPI00945672
	IPI00941536	IPI00941536	IPI00941536	IPI00945353
	IPI00940723	IPI00940723	IPI00940723	IPI00642244
	IPI00952757	IPI00952757	IPI00952757	IPI00642584
	IPI00942818	IPI00942818	IPI00942818	IPI00784543
	IPI00942649	IPI00942649	IPI00942649	IPI00791432
	IPI00941881	IPI00941881	IPI00941881	IPI00789318
	IPI00383520	IPI00383520	IPI00383520	IPI00554711
	IPI00853525	IPI00853525	IPI00853525	IPI00788705
	IPI00937863	IPI00937863	IPI00937863	IPI00790671
	IPI00936533	IPI00936533	IPI00936533	IPI00549919
	IPI00021841	IPI00021841	IPI00021841	IPI00419273
	IPI00001790	IPI00001790	IPI00001790	IPI00935649
	IPI00885074	IPI00885074	IPI00885074	IPI00219772
	IPI00031605	IPI00031605	IPI00031605	IPI00759806
	IPI00021812	IPI00021812	IPI00021812	IPI00893864
	IPI00555610	IPI00555610	IPI00555610	IPI00942200
	IPI00916980	IPI00916980	IPI00916980	IPI00419345
	IPI00218732	IPI00218732	IPI00218732	IPI00410300
	IPI00014808	IPI00014808	IPI00014808	IPI00642206
	IPI00022420	IPI00022420	IPI00022420	IPI00472654
	IPI00844536	IPI00844536	IPI00844536	IPI00418983
	IPI00480192	IPI00480192	IPI00480192	IPI00414182
	IPI00894496	IPI00894496	IPI00894496	IPI00515092
	IPI00892557	IPI00892557	IPI00892557	IPI00006717
	IPI00894239	IPI00894239	IPI00894239	IPI00921301
	IPI00922935	IPI00922935	IPI00922935	IPI00914839
	IPI00893517	IPI00893517	IPI00893517	IPI00925469
	IPI00894009	IPI00894009	IPI00894009	IPI00004550
	IPI00894125	IPI00894125	IPI00894125	IPI00935692
	IPI00029658	IPI00029658	IPI00029658	IPI00419585
	IPI00908496	IPI00908496	IPI00908496	IPI00925747
	IPI00893884	IPI00893884	IPI00893884	IPI00925411
	IPI00894374	IPI00894374	IPI00894374	IPI00879182
	IPI00220815	IPI00220815	IPI00220815	IPI00939576
	IPI00893769	IPI00893769	IPI00893769	IPI00924426
	IPI00220814	IPI00220814	IPI00220814	IPI00924657
	IPI00220813	IPI00220813	IPI00220813	IPI00924980
	IPI00019581	IPI00019581	IPI00019581	IPI00927924
	IPI00816687	IPI00816687	IPI00816687	IPI00927259
	IPI00878769	IPI00878769	IPI00878769	IPI00794030
	IPI00298497	IPI00298497	IPI00298497	IPI00925181
	IPI00643437	IPI00643437	IPI00643437	IPI00022446
	IPI00555752	IPI00555752	IPI00555752	IPI00022295
	IPI00025862	IPI00025862	IPI00025862	IPI00942414
	IPI00909469	IPI00909469	IPI00909469	IPI00515041
	IPI00026174	IPI00026174	IPI00026174	IPI00218999
	IPI00877703	IPI00877703	IPI00877703	IPI00797681
	IPI00877625	IPI00877625	IPI00877625	IPI00433029
	IPI00411626	IPI00411626	IPI00411626	IPI00941100
	IPI00021891	IPI00021891	IPI00021891	IPI00001610
	IPI00877792	IPI00877792	IPI00877792	IPI00853336
	IPI00219713	IPI00219713	IPI00219713	IPI00852675
	IPI00021727	IPI00021727	IPI00021727	IPI00793994
	IPI00880200	IPI00880200	IPI00880200	IPI00293665
	IPI00872510	IPI00872510	IPI00872510	IPI00893942
	IPI00855766	IPI00855766	IPI00855766	IPI00893524
	IPI00852865	IPI00852865	IPI00852865	IPI00894206
	IPI00478217	IPI00478217	IPI00478217	IPI00894096
	IPI00442348	IPI00442348	IPI00442348	IPI00893796
	IPI00470730	IPI00470730	IPI00470730	IPI00183938
	IPI00470731	IPI00470731	IPI00470731	IPI00795867
	IPI00789973	IPI00789973	IPI00789973	IPI00790293
	IPI00647309	IPI00647309	IPI00647309	IPI00797131
	IPI00465228	IPI00465228	IPI00465228	IPI00012870
	IPI00011989	IPI00011989	IPI00011989	IPI00798192
	IPI00013915	IPI00013915	IPI00013915	IPI00784816
	IPI00335571	IPI00335571	IPI00335571	IPI00797722
	IPI00646891	IPI00646891	IPI00646891	IPI00788928
	IPI00290315	IPI00290315	IPI00290315	IPI00794313
	IPI00383975	IPI00383975	IPI00383975	IPI00440705
	IPI00879984	IPI00879984	IPI00879984	IPI00443478
	IPI00879718	IPI00879718	IPI00879718	IPI00383815
	IPI00879551	IPI00879551	IPI00879551	IPI00909238
	IPI00654888	IPI00654888	IPI00654888	IPI00025363
	IPI00947235	IPI00947235	IPI00947235	IPI00219025
	IPI00178926	IPI00178926	IPI00178926	IPI00902610
	IPI00026183	IPI00026183	IPI00026183	IPI00055606
	IPI00879456	IPI00879456	IPI00879456	IPI00922545
	IPI00879368	IPI00879368	IPI00879368	IPI00922730
	IPI00878953	IPI00878953	IPI00878953	IPI00641404
	IPI00021842	IPI00021842	IPI00021842	IPI00639828
	IPI00025426	IPI00025426	IPI00025426	IPI00930706
	IPI00922117	IPI00922117	IPI00922117	IPI00644118
	IPI00884981	IPI00884981	IPI00884981	IPI00029028
	IPI00657670	IPI00657670	IPI00657670	IPI00645286
	IPI00021857	IPI00021857	IPI00021857	IPI00644668
	IPI00657715	IPI00657715	IPI00657715	IPI00647207
	IPI00299554	IPI00299554	IPI00299554	IPI00643324
	IPI00940793	IPI00940793	IPI00940793	IPI00797068
	IPI00718879	IPI00718879	IPI00718879	IPI00335760
	IPI00010362	IPI00010362	IPI00010362	IPI00009805
	IPI00910428	IPI00910428	IPI00910428	IPI00896446
	IPI00830076	IPI00830076	IPI00830076	IPI00298883
	IPI00032876	IPI00032876	IPI00032876	IPI00651721
	IPI00930404	IPI00930404	IPI00930404	IPI00549517
	IPI00304808	IPI00304808	IPI00304808	IPI00215879
	IPI00925358	IPI00925358	IPI00925358	IPI00018203
	IPI00926261	IPI00926261	IPI00926261	IPI00012345
	IPI00556155	IPI00556155	IPI00556155	IPI00878282
	IPI00902471	IPI00902471	IPI00902471	IPI00878517
	IPI00925766	IPI00925766	IPI00925766	IPI00953582
	IPI00924814	IPI00924814	IPI00924814	IPI00216773
	IPI00903293	IPI00903293	IPI00903293	IPI00908876
	IPI00018305	IPI00018305	IPI00018305	IPI00942650
	IPI00444386	IPI00444386	IPI00444386	IPI00894181
	IPI00169413	IPI00169413	IPI00169413	IPI00784490
	IPI00658155	IPI00658155	IPI00658155	IPI00902868
	IPI00845406	IPI00845406	IPI00845406	IPI00952858
	IPI00784201	IPI00784201	IPI00784201	IPI00894554
	IPI00018149	IPI00018149	IPI00018149	IPI00845482
	IPI00794668	IPI00794668	IPI00794668	IPI00941562
	IPI00294615	IPI00294615	IPI00294615	IPI00383951
	IPI00382428	IPI00382428	IPI00382428	IPI00894133
	IPI00022062	IPI00022062	IPI00022062	IPI00853573
	IPI00022395	IPI00022395	IPI00022395	IPI00853225
	IPI00005721	IPI00005721	IPI00005721	IPI00940065
	IPI00945755	IPI00945755	IPI00945755
	IPI00292530	IPI00292530	IPI00292530
	IPI00878397	IPI00878397	IPI00878397
	IPI00945924	IPI00945924	IPI00945924
	IPI00383338	IPI00383338	IPI00383338
	IPI00953675	IPI00953675	IPI00953675
	IPI00877852	IPI00877852	IPI00877852
	IPI00293723	IPI00293723	IPI00293723
	IPI00375615	IPI00375615	IPI00375615
	IPI00375616	IPI00375616	IPI00375616
	IPI00013002	IPI00013002	IPI00013002
	IPI00335560	IPI00335560	IPI00335560
	IPI00335561	IPI00335561	IPI00335561
	IPI00022426	IPI00022426	IPI00022426
	IPI00926538	IPI00926538	IPI00926538
	IPI00926390	IPI00926390	IPI00926390
	IPI00946556	IPI00946556	IPI00946556
	IPI00926118	IPI00926118	IPI00926118
	IPI00925005	IPI00925005	IPI00925005
	IPI00376953	IPI00376953	IPI00376953
	IPI00376952	IPI00376952	IPI00376952
	IPI00944951	IPI00944951	IPI00944951
	IPI00028579	IPI00028579	IPI00028579
	IPI00924712	IPI00924712	IPI00924712
	IPI00009865	IPI00009865	IPI00009865
	IPI00022445	IPI00022445	IPI00022445
	IPI00303317	IPI00303317	IPI00303317
	IPI00885200	IPI00885200	IPI00885200
	IPI00290085	IPI00290085	IPI00290085
	IPI00658202	IPI00658202	IPI00658202
	IPI00916622	IPI00916622	IPI00916622
	IPI00917873	IPI00917873	IPI00917873
	IPI00789821	IPI00789821	IPI00789821
	IPI00853291	IPI00853291	IPI00853291
	IPI00788754	IPI00788754	IPI00788754
	IPI00879357	IPI00879357	IPI00879357
	IPI00879347	IPI00879347	IPI00879347
	IPI00024046	IPI00024046	IPI00024046
	IPI00942276	IPI00942276	IPI00942276
	IPI00008554	IPI00008554	IPI00008554
	IPI00847169	IPI00847169	IPI00847169
	IPI00885128	IPI00885128	IPI00885128
	IPI00894116	IPI00894116	IPI00894116
	IPI00657936	IPI00657936	IPI00657936
	IPI00235632	IPI00235632	IPI00235632
	IPI00166126	IPI00166126	IPI00166126
	IPI00790226	IPI00790226	IPI00790226
	IPI00871792	IPI00871792	IPI00871792
	IPI00925257	IPI00925257	IPI00925257
	IPI00748312	IPI00748312	IPI00748312
	IPI00797477	IPI00797477	IPI00797477
	IPI00032227	IPI00032227	IPI00032227
	IPI00796688	IPI00796688	IPI00796688
	IPI00472249	IPI00472249	IPI00472249
	IPI00334667	IPI00334667	IPI00334667
	IPI00334666	IPI00334666	IPI00334666
	IPI00917684	IPI00917684	IPI00917684
	IPI00902906	IPI00902906	IPI00902906
	IPI00879691	IPI00879691	IPI00879691
	IPI00219219	IPI00219219	IPI00219219
	IPI00880148	IPI00880148	IPI00880148
	IPI00306339	IPI00306339	IPI00306339
	IPI00021000	IPI00021000	IPI00021000
	IPI00385896	IPI00385896	IPI00385896
	IPI00218875	IPI00218875	IPI00218875
	IPI00218874	IPI00218874	IPI00218874
	IPI00921882	IPI00921882	IPI00921882
	IPI00644354	IPI00644354	IPI00644354
	IPI00644454	IPI00644454	IPI00644454
	IPI00412910	IPI00412910	IPI00412910
	IPI00903189	IPI00903189	IPI00903189
	IPI00103597	IPI00103597	IPI00103597
	IPI00791973	IPI00791973	IPI00791973
	IPI00025365	IPI00025365	IPI00025365
	IPI00220210	IPI00220210	IPI00220210
	IPI00410367	IPI00410367	IPI00410367
	IPI00056478	IPI00056478	IPI00056478
	IPI00186736	IPI00186736	IPI00186736
	IPI00293746	IPI00293746	IPI00293746
	IPI00646155	IPI00646155	IPI00646155
	IPI00642240	IPI00642240	IPI00642240
	IPI00446669	IPI00446669	IPI00446669
	IPI00152847	IPI00152847	IPI00152847
	IPI00442338	IPI00442338	IPI00442338
	IPI00939739	IPI00939739	IPI00939739
	IPI00874035	IPI00874035	IPI00874035
	IPI00298650	IPI00298650	IPI00298650
	IPI00935306	IPI00935306	IPI00935306
	IPI00181079	IPI00181079	IPI00181079
	IPI00215628	IPI00215628	IPI00215628
	IPI00215629	IPI00215629	IPI00215629
	IPI00215630	IPI00215630	IPI00215630
	IPI00215631	IPI00215631	IPI00215631
	IPI00009802	IPI00009802	IPI00009802
	IPI00657897	IPI00657897	IPI00657897
	IPI00878915	IPI00878915	IPI00878915
	IPI00922544	IPI00922544	IPI00922544
	IPI00657755	IPI00657755	IPI00657755
	IPI00005806	IPI00005806	IPI00005806
	IPI00879078	IPI00879078	IPI00879078
	IPI00852882	IPI00852882	IPI00852882
	IPI00925432	IPI00925432	IPI00925432
	IPI00902931	IPI00902931	IPI00902931
	IPI00893202	IPI00893202	IPI00893202
	IPI00853616	IPI00853616	IPI00853616
	IPI00030166	IPI00030166	IPI00030166
	IPI00946449	IPI00946449	IPI00946449
	IPI00852683	IPI00852683	IPI00852683
	IPI00895813	IPI00895813	IPI00895813
	IPI00299760	IPI00299760	IPI00299760
	IPI00657867	IPI00657867	IPI00657867
	IPI00894453	IPI00894453	IPI00894453
	IPI00658129	IPI00658129	IPI00658129
	IPI00852755	IPI00852755	IPI00852755
	IPI00878525	IPI00878525	IPI00878525
	IPI00006154	IPI00006154	IPI00006154
	IPI00892667	IPI00892667	IPI00892667
	IPI00472104	IPI00472104	IPI00472104
	IPI00455739	IPI00455739	IPI00455739
	IPI00219477	IPI00219477	IPI00219477
	IPI00026216	IPI00026216	IPI00026216
	IPI00910436	IPI00910436	IPI00910436
	IPI00940990	IPI00940990	IPI00940990
	IPI00002714	IPI00002714	IPI00002714
	IPI00386812	IPI00386812	IPI00386812
	IPI00924973	IPI00924973	IPI00924973
	IPI00299307	IPI00299307	IPI00299307
	IPI00924706	IPI00924706	IPI00924706
	IPI00924502	IPI00924502	IPI00924502
	IPI00927750	IPI00927750	IPI00927750
	IPI00925177	IPI00925177	IPI00925177
	IPI00290283	IPI00290283	IPI00290283
	IPI00216882	IPI00216882	IPI00216882
	IPI00644989	IPI00644989	IPI00644989
	IPI00299571	IPI00299571	IPI00299571
	IPI00942048	IPI00942048	IPI00942048
	IPI00877584	IPI00877584	IPI00877584
	IPI00872354	IPI00872354	IPI00872354
	IPI00879797	IPI00879797	IPI00879797
	IPI00939540	IPI00939540	IPI00939540
	IPI00954484	IPI00954484	IPI00954484
	IPI00376979	IPI00376979	IPI00376979
	IPI00395687	IPI00395687	IPI00395687
	IPI00937005	IPI00937005	IPI00937005
	IPI00294006	IPI00294006	IPI00294006
	IPI00337617	IPI00337617	IPI00337617
	IPI00215999	IPI00215999	IPI00215999
	IPI00942449	IPI00942449	IPI00942449
	IPI00334381	IPI00334381	IPI00334381
	IPI00071189	IPI00071189	IPI00071189
	IPI00071188	IPI00071188	IPI00071188
	IPI00641338	IPI00641338	IPI00641338
	IPI00070809	IPI00070809	IPI00070809
	IPI00556426	IPI00556426	IPI00556426
	IPI00887666	IPI00887666	IPI00887666
	IPI00816795	IPI00816795	IPI00816795
	IPI00953966	IPI00953966	IPI00953966
	IPI00071185	IPI00071185	IPI00071185
	IPI00024414	IPI00024414	IPI00024414
	IPI00942877	IPI00942877	IPI00942877
	IPI00937307	IPI00937307	IPI00937307
	IPI00099746	IPI00099746	IPI00099746
	IPI00759690	IPI00759690	IPI00759690
	IPI00642438	IPI00642438	IPI00642438
	IPI00376980	IPI00376980	IPI00376980
	IPI00736011	IPI00736011	IPI00736011
	IPI00219508	IPI00219508	IPI00219508
	IPI00376983	IPI00376983	IPI00376983
	IPI00456429	IPI00456429	IPI00456429
	IPI00908746	IPI00908746	IPI00908746
	IPI00219446	IPI00219446	IPI00219446
	IPI00795701	IPI00795701	IPI00795701
	IPI00794856	IPI00794856	IPI00794856
	IPI00792611	IPI00792611	IPI00792611
	IPI00829780	IPI00829780	IPI00829780
	IPI00375286	IPI00375286	IPI00375286
	IPI00477620	IPI00477620	IPI00477620
	IPI00411635	IPI00411635	IPI00411635
	IPI00465084	IPI00465084	IPI00465084
	IPI00646773	IPI00646773	IPI00646773
	IPI00026314	IPI00026314	IPI00026314
	IPI00641047	IPI00641047	IPI00641047
	IPI00647556	IPI00647556	IPI00647556
	IPI00513782	IPI00513782	IPI00513782
	IPI00377087	IPI00377087	IPI00377087
	IPI00793184	IPI00793184	IPI00793184
	IPI00013164	IPI00013164	IPI00013164
	IPI00796622	IPI00796622	IPI00796622
	IPI00554640	IPI00554640	IPI00554640
	IPI00171594	IPI00171594	IPI00171594
	IPI00816599	IPI00816599	IPI00816599
	IPI00894250	IPI00894250	IPI00894250
	IPI00894478	IPI00894478	IPI00894478
	IPI00894229	IPI00894229	IPI00894229
	IPI00335946	IPI00335946	IPI00335946
	IPI00009828	IPI00009828	IPI00009828
	IPI00025753	IPI00025753	IPI00025753
	IPI00020355	IPI00020355	IPI00020355
	IPI00216291	IPI00216291	IPI00216291
	IPI00645487	IPI00645487	IPI00645487
	IPI00640734	IPI00640734	IPI00640734
	IPI00945672	IPI00945672	IPI00945672
	IPI00945353	IPI00945353	IPI00945353
	IPI00642244	IPI00642244	IPI00642244
	IPI00642584	IPI00642584	IPI00642584
	IPI00784543	IPI00784543	IPI00784543
	IPI00791432	IPI00791432	IPI00791432
	IPI00789318	IPI00789318	IPI00789318
	IPI00554711	IPI00554711	IPI00554711
	IPI00788705	IPI00788705	IPI00788705
	IPI00790671	IPI00790671	IPI00790671
	IPI00549919	IPI00549919	IPI00549919
	IPI00419273	IPI00419273	IPI00419273
	IPI00935649	IPI00935649	IPI00935649
	IPI00219772	IPI00219772	IPI00219772
	IPI00759806	IPI00759806	IPI00759806
	IPI00465248	IPI00465248	IPI00465248
	IPI00893864	IPI00893864	IPI00893864
	IPI00942200	IPI00942200	IPI00942200
	IPI00419345	IPI00419345	IPI00419345
	IPI00410300	IPI00410300	IPI00410300
	IPI00642206	IPI00642206	IPI00642206
	IPI00472654	IPI00472654	IPI00472654
	IPI00418983	IPI00418983	IPI00418983
	IPI00414182	IPI00414182	IPI00414182
	IPI00515092	IPI00515092	IPI00515092
	IPI00025465	IPI00025465	IPI00025465
	IPI00006717	IPI00006717	IPI00006717
	IPI00442073	IPI00442073	IPI00442073
	IPI00921301	IPI00921301	IPI00921301
	IPI00914839	IPI00914839	IPI00914839
	IPI00925469	IPI00925469	IPI00925469
	IPI00001753	IPI00001753	IPI00001753
	IPI00004550	IPI00004550	IPI00004550
	IPI00935692	IPI00935692	IPI00935692
	IPI00419585	IPI00419585	IPI00419585
	IPI00925747	IPI00925747	IPI00925747
	IPI00925411	IPI00925411	IPI00925411
	IPI00879182	IPI00879182	IPI00879182
	IPI00939576	IPI00939576	IPI00939576
	IPI00924426	IPI00924426	IPI00924426
	IPI00924657	IPI00924657	IPI00924657
	IPI00924980	IPI00924980	IPI00924980
	IPI00927924	IPI00927924	IPI00927924
	IPI00927259	IPI00927259	IPI00927259
	IPI00783390	IPI00783390	IPI00783390
	IPI00794030	IPI00794030	IPI00794030
	IPI00299059	IPI00299059	IPI00299059
	IPI00925181	IPI00925181	IPI00925181
	IPI00022446	IPI00022446	IPI00022446
	IPI00022295	IPI00022295	IPI00022295
	IPI00942414	IPI00942414	IPI00942414
	IPI00515041	IPI00515041	IPI00515041
	IPI00218999	IPI00218999	IPI00218999
	IPI00029739	IPI00029739	IPI00029739
	IPI00797681	IPI00797681	IPI00797681
	IPI00433029	IPI00433029	IPI00433029
	IPI00941100	IPI00941100	IPI00941100
	IPI00001610	IPI00001610	IPI00001610
	IPI00853336	IPI00853336	IPI00853336
	IPI00852675	IPI00852675	IPI00852675
	IPI00793994	IPI00793994	IPI00793994
	IPI00293665	IPI00293665	IPI00293665
	IPI00893942	IPI00893942	IPI00893942
	IPI00893524	IPI00893524	IPI00893524
	IPI00894206	IPI00894206	IPI00894206
	IPI00894096	IPI00894096	IPI00894096
	IPI00893796	IPI00893796	IPI00893796
	IPI00183938	IPI00183938	IPI00183938
	IPI00795867	IPI00795867	IPI00795867
	IPI00790293	IPI00790293	IPI00790293
	IPI00797131	IPI00797131	IPI00797131
	IPI00012870	IPI00012870	IPI00012870
	IPI00798192	IPI00798192	IPI00798192
	IPI00784816	IPI00784816	IPI00784816
	IPI00797722	IPI00797722	IPI00797722
	IPI00788928	IPI00788928	IPI00788928
	IPI00794313	IPI00794313	IPI00794313
	IPI00440705	IPI00440705	IPI00440705
	IPI00443478	IPI00443478	IPI00443478
	IPI00383815	IPI00383815	IPI00383815
	IPI00909238	IPI00909238	IPI00909238
	IPI00025363	IPI00025363	IPI00025363
	IPI00029260	IPI00029260	IPI00029260
	IPI00219025	IPI00219025	IPI00219025
	IPI00902610	IPI00902610	IPI00902610
	IPI00055606	IPI00055606	IPI00055606
	IPI00922545	IPI00922545	IPI00922545
	IPI00922730	IPI00922730	IPI00922730
	IPI00641404	IPI00641404	IPI00641404
	IPI00639828	IPI00639828	IPI00639828
	IPI00930706	IPI00930706	IPI00930706
	IPI00644118	IPI00644118	IPI00644118
	IPI00029028	IPI00029028	IPI00029028
	IPI00645286	IPI00645286	IPI00645286
	IPI00644668	IPI00644668	IPI00644668
	IPI00014398	IPI00014398	IPI00014398
	IPI00647207	IPI00647207	IPI00647207
	IPI00643324	IPI00643324	IPI00643324
	IPI00797068	IPI00797068	IPI00797068
	IPI00335760	IPI00335760	IPI00335760
	IPI00009805	IPI00009805	IPI00009805
	IPI00305380	IPI00305380	IPI00305380
	IPI00896446	IPI00896446	IPI00896446
	IPI00298883	IPI00298883	IPI00298883
	IPI00651721	IPI00651721	IPI00651721
	IPI00549517	IPI00549517	IPI00549517
	IPI00215879	IPI00215879	IPI00215879
	IPI00018203	IPI00018203	IPI00018203
	IPI00012345	IPI00012345	IPI00012345
	IPI00384697	IPI00384697	IPI00384697
	IPI00878282	IPI00878282	IPI00878282
	IPI00745872	IPI00745872	IPI00745872
	IPI00878517	IPI00878517	IPI00878517
	IPI00022434	IPI00022434	IPI00022434
	IPI00953582	IPI00953582	IPI00953582
	IPI00216773	IPI00216773	IPI00216773
	IPI00908876	IPI00908876	IPI00908876
	IPI00942650	IPI00942650	IPI00942650
	IPI00894181	IPI00894181	IPI00894181
	IPI00784490	IPI00784490	IPI00784490
	IPI00902868	IPI00902868	IPI00902868
	IPI00952858	IPI00952858	IPI00952858
	IPI00894554	IPI00894554	IPI00894554
	IPI00845482	IPI00845482	IPI00845482
	IPI00941562	IPI00941562	IPI00941562
	IPI00383951	IPI00383951	IPI00383951
	IPI00894133	IPI00894133	IPI00894133
	IPI00215977	IPI00215977	IPI00215977
	IPI00853573	IPI00853573	IPI00853573
	IPI00853225	IPI00853225	IPI00853225
	IPI00940065	IPI00940065	IPI00940065
	IPI00001611	IPI00001611	IPI00001611
	IPI00001508	IPI00001508	IPI00001508
		IPI00000051	IPI00000051
		IPI00000130	IPI00000760
		IPI00000760	IPI00000828
		IPI00000828	IPI00000874
		IPI00000874	IPI00001506
		IPI00001506	IPI00003363
		IPI00001611	IPI00003527
		IPI00002280	IPI00003971
		IPI00002714	IPI00004288
		IPI00003363	IPI00006969
		IPI00003527	IPI00007682
		IPI00003971	IPI00007792
		IPI00004288	IPI00008603
		IPI00006114	IPI00009619
		IPI00006146	IPI00010148
		IPI00006601	IPI00011229
		IPI00006969	IPI00011593
		IPI00007682	IPI00013303
		IPI00007792	IPI00014572
		IPI00007797	IPI00014934
		IPI00007921	IPI00015286
		IPI00008603	IPI00015881
		IPI00008944	IPI00015945
		IPI00009362	IPI00016832
		IPI00009619	IPI00018342
		IPI00009997	IPI00018350
		IPI00010148	IPI00019755
		IPI00011229	IPI00020986
		IPI00011593	IPI00022649
		IPI00012011	IPI00022967
		IPI00013179	IPI00022977
		IPI00013303	IPI00024284
		IPI00014398	IPI00024970
		IPI00014572	IPI00026337
		IPI00014934	IPI00027350
		IPI00015286	IPI00027497
		IPI00015881	IPI00027827
		IPI00015945	IPI00028911
		IPI00016832	IPI00029131
		IPI00016915	IPI00030363
		IPI00017601	IPI00032258
		IPI00018342	IPI00044369
		IPI00018350	IPI00061507
		IPI00019038	IPI00069058
		IPI00019399	IPI00146329
		IPI00019568	IPI00152335
		IPI00019755	IPI00163563
		IPI00020012	IPI00164352
		IPI00020986	IPI00164528
		IPI00021000	IPI00169383
		IPI00021440	IPI00171798
		IPI00021841	IPI00177728
		IPI00021842	IPI00179046
		IPI00021854	IPI00179589
		IPI00021857	IPI00180384
		IPI00022417	IPI00180675
		IPI00022418	IPI00216171
		IPI00022420	IPI00216475
		IPI00022432	IPI00217357
		IPI00022463	IPI00218414
		IPI00022488	IPI00218733
		IPI00022649	IPI00219029
		IPI00022967	IPI00219129
		IPI00022977	IPI00219757
		IPI00023845	IPI00219953
		IPI00024046	IPI00220342
		IPI00024284	IPI00220642
		IPI00024587	IPI00221041
		IPI00024915	IPI00239077
		IPI00024970	IPI00257508
		IPI00025465	IPI00290368
		IPI00026174	IPI00291005
[truncated: 1,214 more rows]
