# Supplementary material for: Proteomic analysis of cerebrospinal fluid from children with central nervous system tumors identifies candidate proteins relating to tumor metastatic spread
Source: Oncotarget. 2017 May 3;8(28):46177–90. doi: 10.18632/oncotarget.17579 (PMC5542258; doi:10.18632/oncotarget.17579)
Supplement: Supplementary file 6 [file oncotarget-08-46177-s006.xlsx]

## Sheet: Foglio1
Supplementary Data 5: After the conversion from IPI identifiers to UniProt accession numbers we compared through PANTHER system Uniprot annotations included in Biosino database (column A) with those identified by us (Column B): 793 and 487 annotations, respectively (total annotations in column C, unique in column D). 212 uniprot accession number overlapped; 275 out of 487 annotations (56%) did no…
Biosino	This Study	Sum	Unique
P09936	Q96S15	P09936	Q96S15
Q8WWX9	Q9NQ79	Q8WWX9	Q9NQ79
P26992	P07195	P26992	P07195
Q9NQ79	P34096	Q9NQ79	P34096
P07195	Q99946	P07195	Q99946
P34096	Q9UEE9	P34096	Q9UEE9
P24592	P24592	P24592	P24592
Q96GW7	P07910	Q96GW7	P07910
Q14C87	Q96GW7	Q14C87	Q96GW7
Q9Y281	O75157	Q9Y281	O75157
O75116	Q9Y281	O75116	Q9Y281
P54289	Q9Y6R7	P54289	Q9Y6R7
P24752	Q6ZSJ9	P24752	Q6ZSJ9
Q9Y6R7	Q8N4S0	Q9Y6R7	Q8N4S0
Q16653	O75636	Q16653	O75636
Q14766	Q9NQX5	Q14766	Q9NQX5
Q8WUJ3	P01023	Q8WUJ3	P01023
P00441	Q8N1N4	P00441	Q8N1N4
Q99727	Q9Y6V0	Q99727	Q9Y6V0
Q14112	Q9HCU4	Q14112	Q9HCU4
Q9HC56	P61916	Q9HC56	P61916
Q96KP4	P36955	Q96KP4	P36955
Q9UD71	Q13480	Q9UD71	Q13480
O43405	Q15149	O43405	Q15149
P10586	P21333	P10586	P21333
Q8NCL4	Q14520	Q8NCL4	Q14520
O00560	Q13103	O00560	Q13103
Q9UHC6	O60706	Q9UHC6	O60706
Q8TDQ0	P49848	Q8TDQ0	P49848
Q9Y295	P00747	Q9Y295	P00747
O94973	P61769	O94973	P61769
Q9NQX5	Q92673	Q9NQX5	Q92673
Q9Y287	Q6PEY2	Q9Y287	Q6PEY2
Q8N6C5	O94772	Q8N6C5	O94772
Q9BX67	P06732	Q9BX67	P06732
P22748	Q8WZ42	P22748	Q8WZ42
Q02246	P24593	Q02246	P24593
P01023	Q02040	P01023	Q02040
P14314	P01891	P14314	P01891
P09622	Q8TF08	P09622	Q8TF08
P01210	Q6UW63	P01210	Q6UW63
Q9HCU4	Q99728	Q9HCU4	Q99728
P61916	P12259	P61916	P12259
Q13202	P69905	Q13202	P69905
P61981	P07996	P61981	P07996
P36955	O15014	P36955	O15014
P33992	O15511	P33992	O15511
P28838	P22352	P28838	P22352
P21333	P02751	P21333	P02751
P23470	Q9P278	P23470	Q9P278
Q9UBG0	P35542	Q9UBG0	P35542
O00567	Q9HCJ0	O00567	Q9HCJ0
Q9BUN1	P10451	Q9BUN1	P10451
P13797	Q13751	P13797	Q13751
P00747	P18065	P00747	P18065
P61769	P00450	P61769	P00450
P17174	Q6RFH5	P17174	Q6RFH5
P38606	P01009	P38606	P01009
Q92673	P23471	Q92673	P23471
O94772	Q9UBP4	O94772	Q9UBP4
Q03167	Q9H2X0	Q03167	Q9H2X0
Q8IV08	P27918	Q8IV08	P27918
Q05639	Q6P3X3	Q05639	Q6P3X3
Q99574	Q01546	Q99574	Q01546
Q8NFZ8	P02675	Q8NFZ8	P02675
P24593	Q9BU76	P24593	Q9BU76
P15408	P00742	P15408	P00742
P35052	P06307	P35052	P06307
O15523	Q8N350	O15523	Q8N350
P33908	Q96QP1	P33908	Q96QP1
Q6UVK1	Q15904	Q6UVK1	Q15904
Q9H788	P55786	Q9H788	P55786
Q53EL9	P00746	Q53EL9	P00746
Q9ULI3	P14136	Q9ULI3	P14136
O60883	P04114	O60883	P04114
P23515	P04217	P23515	P04217
Q6EMK4	P03951	Q6EMK4	P03951
Q9Y5Y7	Q8WXW3	Q9Y5Y7	Q8WXW3
P12259	P27105	P12259	P27105
P69905	P53621	P69905	P53621
P78417	Q4G0Z9	P78417	Q4G0Z9
Q7Z553	P50281	Q7Z553	P50281
Q96QU8	Q8N7Z2	Q96QU8	Q8N7Z2
P07585	Q5QJE6	P07585	Q5QJE6
P22352	O15078	P22352	O15078
P02751	P01011	P02751	P01011
Q9Y646	P02750	Q9Y646	P02750
Q24JP5	Q71U36	Q24JP5	Q71U36
Q99983	Q9Y587	Q99983	Q9Y587
Q13308	P15502	Q13308	P15502
P31150	P13645	P31150	P13645
P35542	Q8TAG5	P35542	Q8TAG5
P10451	Q9NRR1	P10451	Q9NRR1
P01871	P02656	P01871	P02656
Q5R372	P01308	Q5R372	P01308
Q16658	P60709	Q16658	P60709
P00568	P63261	P00568	P63261
Q92896	Q9BTE7	Q92896	Q9BTE7
P0C0L4	P07225	P0C0L4	P07225
P18065	O95158	P18065	O95158
Q16620	Q9NYF0	Q16620	Q9NYF0
P00450	P13647	P00450	P13647
P07900	P08493	P07900	P08493
P62318	P30044	P62318	P30044
Q9Y4C0	P05546	Q9Y4C0	P05546
P36873	P22105	P36873	P22105
Q8IZA0	P39060	Q8IZA0	P39060
Q9UN70	Q96GN5	Q9UN70	Q96GN5
Q9UHL4	Q15582	Q9UHL4	Q15582
Q14667	P60981	Q14667	P60981
O95390	P25311	O95390	P25311
P02794	Q9Y2K7	P02794	Q9Y2K7
P00918	P02743	P00918	P02743
P13473	P01031	P13473	P01031
P01009	P02787	P01009	P02787
P23471	P04278	P23471	P04278
Q9UMX5	Q8WUB8	Q9UMX5	Q8WUB8
Q8IYJ0	Q13190	Q8IYJ0	Q13190
P52803	Q9UPN4	P52803	Q9UPN4
Q9UBP4	P00738	Q9UBP4	P00738
Q9H2X0	P82930	Q9H2X0	P82930
P46782	Q9BQ16	P46782	Q9BQ16
Q6UXB8	P61978	Q6UXB8	P61978
Q14894	Q9Y4G6	Q14894	Q9Y4G6
P02675	O43505	P02675	O43505
P16949	Q14574	P16949	Q14574
P52272	P68363	P52272	P68363
P16070	Q9BRK5	P16070	Q9BRK5
P00742	O43264	P00742	O43264
Q16799	P05156	Q16799	P05156
Q5TF21	P08779	Q5TF21	P08779
Q14515	Q7RTM1	Q14515	Q7RTM1
P06307	P02775	P06307	P02775
Q9BXS4	P05155	Q9BXS4	P05155
Q9NS85	Q2M2I5	Q9NS85	Q2M2I5
Q16363	Q04695	Q16363	Q04695
Q15904	P35754	Q15904	P35754
P04216	Q07866	P04216	Q07866
Q92765	Q08629	Q92765	Q08629
Q13510	Q8N3H0	Q13510	Q8N3H0
Q58FF7	P04156	Q58FF7	P04156
P26368	P04085	P26368	P04085
P55786	O94966	P55786	O94966
P00746	P23560	P00746	P23560
P29279	Q9P2S2	P29279	Q9P2S2
Q8ND90	O76041	Q8ND90	O76041
P04114	P02749	P04114	P02749
Q9Y6N7	Q15084	Q9Y6N7	Q15084
Q15262	Q969K4	Q15262	Q969K4
Q92743	O95544	Q92743	O95544
P04217	Q9BZG9	P04217	Q9BZG9
P15882	Q8WZ19	P15882	Q8WZ19
P27105	P08670	P27105	P08670
P04066	P08571	P04066	P08571
P40926	Q9H8L6	P40926	Q9H8L6
P10636	P10909	P10636	P10909
O95478	P61201	O95478	P61201
P49321	Q5T9S5	P49321	Q5T9S5
P06865	Q9C029	P06865	Q9C029
Q9Y2I2	Q12860	Q9Y2I2	Q12860
P16083	P02652	P16083	P02652
Q9P232	P41219	Q9P232	P41219
Q06418	Q96MC4	Q06418	Q96MC4
P01011	Q05586	P01011	Q05586
Q9UKV3	Q8NE71	Q9UKV3	Q8NE71
P02750	Q9NSD7	P02750	Q9NSD7
Q71U36	Q96JF0	Q71U36	Q96JF0
Q5FWE3	P61278	Q5FWE3	P61278
P45877	P02765	P45877	P02765
O75509	O00451	O75509	O00451
Q92922	Q9NZT1	Q92922	Q9NZT1
Q14185	P62937	Q14185	P62937
Q96AP7	Q9H4A3	Q96AP7	Q9H4A3
P40189	B1AJZ9	P40189	B1AJZ9
O15031	P09871	O15031	P09871
P13645	P29622	P13645	P29622
O60925	P03973	O60925	P03973
Q8TAG5	P29762	Q8TAG5	P29762
Q13424	Q96M86	Q13424	Q96M86
P01860	P60022	P01860	P60022
Q5VUB5	Q9Y490	Q5VUB5	Q9Y490
Q9UQ84	P63267	Q9UQ84	P63267
Q9H8J5	P04259	Q9H8J5	P04259
Q8N2S1	P01591	Q8N2S1	P01591
P09486	P00740	P09486	P00740
Q99715	Q9H175	Q99715	Q9H175
Q96CX2	O15240	Q96CX2	O15240
Q9NRR1	P02533	Q9NRR1	P02533
P11142	P43652	P11142	P43652
P02656	P15169	P02656	P15169
P01308	Q13619	P01308	Q13619
P49641	Q6UX73	P49641	Q6UX73
P19113	P01042	P19113	P01042
P63261	P61626	P63261	P61626
P60709	P61204	P60709	P61204
Q15047	P07360	Q15047	P07360
Q9NZ53	Q9NY97	Q9NZ53	Q9NY97
Q13501	P02654	Q13501	P02654
Q96KG7	Q93091	Q96KG7	Q93091
O95967	Q5T749	O95967	Q5T749
Q8IWA0	P04196	Q8IWA0	P04196
P12111	Q01995	P12111	Q01995
P08493	Q92583	P08493	Q92583
Q07507	P62979	Q07507	P62979
P30044	P22692	P30044	P22692
O00571	P17568	O00571	P17568
Q07954	Q96QA5	Q07954	Q96QA5
Q7Z7H5	P06727	Q7Z7H5	P06727
P05546	Q15102	P05546	Q15102
P39060	P08581	P39060	P08581
P05067	P55058	P05067	P55058
Q5GLZ8	Q71H61	Q5GLZ8	Q71H61
Q15582	Q76G19	Q15582	Q76G19
Q9NQ29	P01034	Q9NQ29	P01034
P60981	P03950	P60981	P03950
P25311	P04264	P25311	P04264
Q9P0K1	Q9P2W1	Q9P0K1	Q9P2W1
P02743	Q08397	P02743	Q08397
P01031	P05019	P01031	P05019
P02787	P51693	P02787	P51693
P04278	P19013	P04278	P19013
P05937	P02538	P05937	P02538
Q8IW52	Q9UQ88	Q8IW52	Q9UQ88
Q10471	P36222	Q10471	P36222
O94856	P69892	O94856	P69892
P48058	P61011	P48058	P61011
Q9NPD7	P02452	Q9NPD7	P02452
P00738	P55290	P00738	P55290
Q6ZU52	P78556	Q6ZU52	P78556
P05109	P35908	P05109	P35908
P05556	P13646	P05556	P13646
Q9BQ16	P48740	Q9BQ16	P48740
Q9C0C9	Q92185	Q9C0C9	Q92185
P56545	Q16568	P56545	Q16568
P42224	Q13822	P42224	Q13822
P58546	P55774	P58546	P55774
O43505	Q92823	O43505	Q92823
Q14574	P02753	Q14574	P02753
P78509	P27169	P78509	P27169
P22792	Q9NRN5	P22792	Q9NRN5
Q9BRK5	Q08554	Q9BRK5	Q08554
P59510	P23246	P59510	P23246
Q9H4W6	P36578	Q9H4W6	P36578
P05156	P13521	P05156	P13521
Q99460	O15335	Q99460	O15335
Q96C36	P02100	Q96C36	P02100
P08779	Q9UMF0	P08779	Q9UMF0
P02792	Q7Z5N4	P02792	Q7Z5N4
P23468	P08697	P23468	P08697
P30085	O14791	P30085	O14791
Q86UN3	Q01469	Q86UN3	Q01469
Q92954	P02778	Q92954	P02778
Q6UX71	P10720	Q6UX71	P10720
P01876	P02748	P01876	P02748
Q13415	Q9NYQ6	Q13415	Q9NYQ6
Q9H2E6	Q9BVC5	Q9H2E6	Q9BVC5
P10599	Q7Z333	P10599	Q7Z333
P05155	Q9Y240	P05155	Q9Y240
Q96S96	Q14767	Q96S96	Q14767
Q9NUQ9	Q96EK7	Q9NUQ9	Q96EK7
O75326	P06396	O75326	P06396
Q9Y383	Q12907	Q9Y383	Q12907
Q08629	Q8TDL5	Q08629	Q8TDL5
Q12873	P49458	Q12873	P49458
P23284	Q9P241	P23284	Q9P241
P04156	P68366	P04156	P68366
P62942	P00751	P62942	P00751
P09211	P02776	P09211	P02776
Q9NPR2	P19021	Q9NPR2	P19021
Q13555	P19022	Q13555	P19022
P04085	Q7Z5A7	P04085	Q7Z5A7
P54756	Q96KN2	P54756	Q96KN2
Q9P2S2	O95071	Q9P2S2	O95071
O76041	Q13231	O76041	Q13231
P08107	O60812	P08107	O60812
O60245	Q15485	O60245	Q15485
Q8IWV2	P23528	Q8IWV2	P23528
P54764	Q9H0W5	P54764	Q9H0W5
P02749	P24043	P02749	P24043
Q8IWU5	P05408	Q8IWU5	P05408
P07942	Q92520	P07942	Q92520
Q5VV43	Q9UK55	Q5VV43	Q9UK55
P49184	Q12805	P49184	Q12805
Q6YP21	Q5C9Z4	Q6YP21	Q5C9Z4
Q06828	P03952	Q06828	P03952
Q6UW01	P48061	Q6UW01	P48061
Q15084	O14594	Q15084	O14594
Q8TER0	Q6FHJ7	Q8TER0	Q6FHJ7
Q5VYS8	P49721	Q5VYS8	P49721
Q6AHZ1	Q92876	Q6AHZ1	Q92876
Q9BZG9	P14618	Q9BZG9	P14618
P30050	P23142	P30050	P23142
P25774	P08603	P25774	P08603
P08670	Q8IUX7	P08670	Q8IUX7
Q9Y286	P11532	Q9Y286	P11532
P08571	P63000	P08571	P63000
Q9BRK3	Q8NF91	Q9BRK3	Q8NF91
Q99523	O00400	Q99523	O00400
O94919	P14138	O94919	P14138
O60447	P15515	O60447	P15515
P48539	Q6ZTZ1	P48539	Q6ZTZ1
P04271	P13747	P04271	P13747
Q9H8L6	O43866	Q9H8L6	O43866
Q86VZ4	P01344	Q86VZ4	P01344
P42658	O60716	P42658	O60716
O14514	Q7L0Y3	O14514	Q7L0Y3
P10909	Q9HCB6	P10909	Q9HCB6
P41271	P00338	P41271	P00338
Q8N967	Q8TF01	Q8N967	Q8TF01
Q9BTY2	P02741	Q9BTY2	P02741
Q08378	P47736	Q08378	P47736
Q12860	Q12841	Q12860	Q12841
P22102	Q14940	P22102	Q14940
P02652	P04004	P02652	P04004
Q8NCC3	Q9UBX5	Q8NCC3	Q9UBX5
P31946	P07998	P31946	P07998
O60330	P05452	O60330	P05452
P51884	P12109	P51884	P12109
Q96MC4	Q8WXD2	Q96MC4	Q8WXD2
Q96IU4	P07355	Q96IU4	P07355
P62158	O00391	P62158	O00391
P57087	P05165	P57087	P05165
P48745	Q99807	P48745	Q99807
Q96JF0	Q8N1A0	Q96JF0	Q8N1A0
P20827	P48668	P20827	P48668
P11362	P19827	P11362	P19827
P61278	P02671	P61278	P02671
P49773	P59665	P49773	P59665
P02765	P51816	P02765	P51816
P04275	Q8NGF8	P04275	Q8NGF8
O95185	P16035	O95185	P16035
O00451	Q7L0Q8	O00451	Q7L0Q8
P19320	P04180	P19320	P04180
Q9H6X2	Q5DID0	Q9H6X2	Q5DID0
P10253	Q7LBE3	P10253	Q7LBE3
P35442	P07357	P35442	P07357
O60234	Q9BQE3	O60234	Q9BQE3
P02788	P02774	P02788	P02774
P52565	P62987	P52565	P62987
P20929	P17661	P20929	P17661
P78324	P41222	P78324	P41222
O60888	Q9UKX3	O60888	Q9UKX3
P25786	Q13733	P25786	Q13733
P09871	Q2UY09	P09871	Q2UY09
P29622	P15924	P29622	P15924
Q92911	Q7Z3Y8	Q92911	Q7Z3Y8
Q9UQB3	Q96IY4	Q9UQB3	Q96IY4
P81605	A8K855	P81605	A8K855
P29762	P19823	P29762	P19823
Q9BQT9	O00762	Q9BQT9	O00762
P55283	P25789	P55283	P25789
O43556	P04406	O43556	P04406
O15394	Q9UHG2	O15394	Q9UHG2
Q9Y490	P02760	Q9Y490	P02760
O75173	Q641Q3	O75173	Q641Q3
Q6P1M9	Q9Y623	Q6P1M9	Q9Y623
Q08431	P01033	Q08431	P01033
Q8TCZ2	Q8IVL0	Q8TCZ2	Q8IVL0
Q9GZV4	P21291	Q9GZV4	P21291
P21246	Q01523	P21246	Q01523
Q9UHK6	Q14624	Q9UHK6	Q14624
P05230	O14764	P05230	O14764
P20933	Q92610	P20933	Q92610
Q14508	P02461	Q14508	P02461
Q9NSD5	P51841	Q9NSD5	P51841
Q15782	Q99969	Q15782	Q99969
P01591	O60760	P01591	O60760
O76070	Q9UKB5	O76070	Q9UKB5
Q8TDE3	P10643	Q8TDE3	P10643
Q9UI40	P10645	Q9UI40	P10645
Q9NYQ8	P30086	Q9NYQ8	P30086
Q86U17	P02790	Q86U17	P02790
P78527	P17900	P78527	P17900
Q13449	Q969P0	Q13449	Q969P0
P49747	P35527	P49747	P35527
Q69YI7	P17936	Q69YI7	P17936
Q08380	Q9Y4B5	Q08380	Q9Y4B5
A6NI47	Q9UP79	A6NI47	Q9UP79
P09603	P18428	P09603	P18428
P43652	Q96JM3	P43652	Q96JM3
P15169	Q16270	P15169	Q16270
P35237	Q01740	P35237	Q01740
P07339	Q5T848	P07339	Q5T848
Q6UX73	P01024	Q6UX73	P01024
P01042	Q13790	P01042	Q13790
Q9UKU9	P55795	Q9UKU9	P55795
P61626	P09382	P61626	P09382
O43491	P16870	O43491	P16870
Q8NCY6	P02649	Q8NCY6	P02649
P07360	O00533	P07360	O00533
Q9NY97	P20774	Q9NY97	P20774
P02654	P06733	P02654	P06733
O75400	P01213	O75400	P01213
Q5VU97	P04003	Q5VU97	P04003
O15466	Q13642	O15466	Q13642
P00558	P31751	P00558	P31751
Q02809	Q9NRC1	Q02809	Q9NRC1
Q93091	P22914	Q93091	P22914
P04196	Q8N766	P04196	Q8N766
Q96FE5	Q86UX7	Q96FE5	Q86UX7
Q01995	P60174	Q01995	P60174
Q08188	Q09666	Q08188	Q09666
P50395	O00339	P50395	O00339
O00241	P06870	O00241	P06870
P62979	P00748	P62979	P00748
P22692	O14713	P22692	O14713
Q9UBX7	P02730	Q9UBX7	P02730
Q8NHJ6	Q6P9B9	Q8NHJ6	Q6P9B9
P06727	P14923	P06727	P14923
Q8IX12	P80108	Q8IX12	P80108
P55058	O15467	P55058	O15467
P05814	P20851	P05814	P20851
P09104	O94985	P09104	O94985
P01034	Q9HCK4	P01034	Q9HCK4
P03950	Q2PPJ7	P03950	Q2PPJ7
P10745	Q96L73	P10745	Q96L73
Q92563	Q96RR4	Q92563	Q96RR4
P04264	P00739	P04264	P00739
Q9UQ52	P01019	Q9UQ52	P01019
Q86Y82	Q9Y2J0	Q86Y82	Q9Y2J0
Q8NFY4	P05090	Q8NFY4	P05090
Q9BZR6	P80303	Q9BZR6	P80303
Q9H6Z4	Q96PD5	Q9H6Z4	Q96PD5
Q9UF11	P23582	Q9UF11	P23582
Q9H741	Q3SY84	Q9H741	Q3SY84
O95502	Q9NZV1	O95502	Q9NZV1
P51693	Q99435	P51693	Q99435
P29966	P30041	P29966	P30041
Q6UXK5	Q15818	Q6UXK5	Q15818
P36222	Q15256	P36222	Q15256
P07093	Q5T5N4	P07093	Q5T5N4
Q8IZP7	P02647	Q8IZP7	P02647
P02452	P02766	P02452	P02766
P55290	P06681	P55290	P06681
P35908	P13497	P35908	P13497
Q9Y279	P13611	Q9Y279	P13611
P13646	P02679	P13646	P02679
P48740	P00734	P48740	P00734
Q16769	P55072	Q16769	P55072
Q8N4U5	Q16849	Q8N4U5	Q16849
P08294	O95696	P08294	O95696
O94776	O95445	O94776	O95445
Q16568	P21127	Q16568	P21127
Q9HAR2	Q13813	Q9HAR2	Q13813
Q13822	Q15058	Q13822	Q15058
Q9NVE5	Q9NZQ7	Q9NVE5	Q9NZQ7
Q92823	P08519	Q92823	P08519
P02753	Q8WX77	P02753	Q8WX77
Q9GZM5	Q9NYX4	Q9GZM5	Q9NYX4
Q9H2A7	P04083	Q9H2A7	P04083
P27169	P12035	P27169	P12035
P07858	O95376	P07858	O95376
P47756	O95678	P47756	O95678
P01859	Q8TEU8	P01859	Q8TEU8
P11047	P26572	P11047	P26572
Q9NRN5	P01008	Q9NRN5	P01008
Q8IZS8	P08572	Q8IZS8	P08572
Q9UKM7	Q8N157	Q9UKM7	Q8N157
Q14568	P27361	Q14568	P27361
P36578	P02768	P36578	P02768
Q9P121	P13671	Q9P121	P13671
P13521	P04075	P13521	P04075
O75368	P05060	O75368	P05060
P10721	Q16674	P10721	Q16674
O15335	O15354	O15335	O15354
Q14847	P20742	Q14847	P20742
P55285	Q8WY21	P55285	Q8WY21
Q9UMF0	Q02413	Q9UMF0	Q02413
Q86UX2	Q96FE7	Q86UX2	Q96FE7
P32322	Q15063	P32322	Q15063
O60281	P07737	O60281	P07737
Q86VB7	Q15113	Q86VB7	Q15113
Q04756	P07602	Q04756	P07602
P08697	Q8NES3	P08697	Q8NES3
Q96BZ4	P08123	Q96BZ4	P08123
O14791	O60487	O14791	O60487
Q16555	P13591	Q16555	P13591
P26038	Q9C0D2	P26038	Q9C0D2
P62158	P83881	P62158	P83881
P07477	Q9ULJ8	P07477	Q9ULJ8
Q01469	Q9Y3X0	Q01469	Q9Y3X0
Q9H0W9	Q92932	Q9H0W9	Q92932
Q9ULB1	Q8NEN0	Q9ULB1	Q8NEN0
A6NLU5	Q9UPU3	A6NLU5	Q9UPU3
Q9BXG8	P41970	Q9BXG8	P41970
P52888	Q9H1C7	P52888	Q9H1C7
P01857	P05154	P01857	P05154
P47972		P47972	P09936
Q9BYH1		Q9BYH1	Q8WWX9
P41217		P41217	P26992
O60242		O60242	Q14C87
P63010		P63010	O75116
Q7Z7M0		Q7Z7M0	P54289
Q6YHK3		Q6YHK3	P24752
Q9NZP8		Q9NZP8	Q16653
P22392		P22392	Q14766
Q02487		Q02487	Q8WUJ3
P62158		P62158	P00441
Q8N475		Q8N475	Q99727
Q9Y240		Q9Y240	Q14112
Q14767		Q14767	Q9HC56
P60983		P60983	Q96KP4
P60228		P60228	Q9UD71
Q14165		Q14165	O43405
Q96EK7		Q96EK7	P10586
P06396		P06396	Q8NCL4
Q12907		Q12907	O00560
P15144		P15144	Q9UHC6
P35858		P35858	Q8TDQ0
Q9H299		Q9H299	Q9Y295
P15291		P15291	O94973
O94769		O94769	Q9Y287
Q5VSL9		Q5VSL9	Q8N6C5
Q8WXX0		Q8WXX0	Q9BX67
P06744		P06744	P22748
Q96JE9		Q96JE9	Q02246
Q96PQ0		Q96PQ0	P14314
O14672		O14672	P09622
P19021		P19021	P01210
Q16706		Q16706	Q13202
P69905		P69905	P61981
Q7RTR0		Q7RTR0	P33992
P43234		P43234	P28838
P18669		P18669	P23470
Q6NW40		Q6NW40	Q9UBG0
P31930		P31930	O00567
P80188		P80188	Q9BUN1
P35555		P35555	P13797
O94910		O94910	P17174
P14543		P14543	P38606
O00757		O00757	Q03167
P37802		P37802	Q8IV08
P58417		P58417	Q05639
P12277		P12277	Q99574
O95206		O95206	Q8NFZ8
Q12805		Q12805	P15408
Q01459		Q01459	P35052
P03952		P03952	O15523
Q9BW30		Q9BW30	P33908
O60613		O60613	Q6UVK1
P08107		P08107	Q9H788
P09668		P09668	Q53EL9
O14594		O14594	Q9ULI3
Q96CC6		Q96CC6	O60883
Q6FHJ7		Q6FHJ7	P23515
Q12906		Q12906	Q6EMK4
Q92876		Q92876	Q9Y5Y7
P08758		P08758	P78417
P21802		P21802	Q7Z553
P35080		P35080	Q96QU8
P35443		P35443	P07585
P08603		P08603	Q9Y646
P23142		P23142	Q24JP5
Q8IUX7		Q8IUX7	Q99983
P09972		P09972	Q13308
Q9H1U4		Q9H1U4	P31150
Q9NT99		Q9NT99	P01871
Q8NFZ4		Q8NFZ4	Q5R372
Q5JZY3		Q5JZY3	Q16658
P43251		P43251	P00568
P13598		P13598	Q92896
Q14019		Q14019	P0C0L4
Q14126		Q14126	Q16620
Q9H583		Q9H583	P07900
Q96ID5		Q96ID5	P62318
O14498		O14498	Q9Y4C0
P78539		P78539	P36873
Q9Y617		Q9Y617	Q8IZA0
P16519		P16519	Q9UN70
O43291		O43291	Q9UHL4
P01344		P01344	Q14667
Q8NFP4		Q8NFP4	O95390
Q9UM22		Q9UM22	P02794
O95255		O95255	P00918
Q7L0Y3		Q7L0Y3	P13473
P61221		P61221	Q9UMX5
P02741		P02741	Q8IYJ0
Q12841		Q12841	P52803
P60520		P60520	P46782
Q9NTU7		Q9NTU7	Q6UXB8
P04004		P04004	Q14894
Q9UBX5		Q9UBX5	P16949
P62136		P62136	P52272
P52799		P52799	P16070
P33897		P33897	Q16799
Q8NBJ4		Q8NBJ4	Q5TF21
P04150		P04150	Q14515
P99999		P99999	Q9BXS4
P05452		P05452	Q9NS85
Q9NSB2		Q9NSB2	Q16363
P51888		P51888	P04216
P12109		P12109	Q92765
Q8WXD2		Q8WXD2	Q13510
O95897		O95897	Q58FF7
O00391		O00391	P26368
Q05707		Q05707	P29279
Q8NAG6		Q8NAG6	Q8ND90
P98160		P98160	Q9Y6N7
P13987		P13987	Q15262
P19827		P19827	Q92743
P62258		P62258	P15882
Q13557		Q13557	P04066
P01303		P01303	P40926
Q8NCW5		Q8NCW5	P10636
O60462		O60462	O95478
P05543		P05543	P49321
P16035		P16035	P06865
P19835		P19835	Q9Y2I2
Q15223		Q15223	P16083
P04180		P04180	Q9P232
P13631		P13631	Q06418
Q06481		Q06481	Q9UKV3
Q9BQE3		Q9BQE3	Q5FWE3
P08195		P08195	P45877
Q8N3J6		Q8N3J6	O75509
O60241		O60241	Q92922
P41222		P41222	Q14185
P62736		P62736	Q96AP7
Q9NR34		Q9NR34	P40189
Q92538		Q92538	O15031
Q9Y4L1		Q9Y4L1	O60925
Q96IY4		Q96IY4	Q13424
Q15303		Q15303	P01860
P19823		P19823	Q5VUB5
Q9GZP4		Q9GZP4	Q9UQ84
P98155		P98155	Q9H8J5
P07237		P07237	Q8N2S1
Q13740		Q13740	P09486
P04406		P04406	Q99715
Q9UHG2		Q9UHG2	Q96CX2
O94768		O94768	P11142
P01033		P01033	P49641
Q99497		Q99497	P19113
Q9C0A0		Q9C0A0	Q15047
Q14624		Q14624	Q9NZ53
Q9HC38		Q9HC38	Q13501
Q13508		Q13508	Q96KG7
P30530		P30530	O95967
P30740		P30740	Q8IWA0
Q7Z739		Q7Z739	P12111
O14773		O14773	Q07507
Q8WVQ1		Q8WVQ1	O00571
Q99969		Q99969	Q07954
P11021		P11021	Q7Z7H5
Q8NFT8		Q8NFT8	P05067
P47897		P47897	Q5GLZ8
P20062		P20062	Q9NQ29
P10643		P10643	Q9P0K1
P17900		P17900	P05937
P14091		P14091	Q8IW52
Q969P0		Q969P0	Q10471
P35527		P35527	O94856
Q9NZ08		Q9NZ08	P48058
Q86Y38		Q86Y38	Q9NPD7
P18428		P18428	Q6ZU52
Q16270		Q16270	P05109
P15531		P15531	P05556
P20472		P20472	Q9C0C9
Q9BY67		Q9BY67	P56545
P01024		P01024	P42224
Q08211		Q08211	P58546
P09382		P09382	P78509
P06850		P06850	P22792
P16870		P16870	P59510
P12955		P12955	Q9H4W6
P02649		P02649	Q99460
P49327		P49327	Q96C36
O00533		O00533	P02792
Q7Z3B1		Q7Z3B1	P23468
Q96PX8		Q96PX8	P30085
P20774		P20774	Q86UN3
Q8IXZ2		Q8IXZ2	Q92954
P06733		P06733	Q6UX71
Q9UQM7		Q9UQM7	P01876
Q13642		Q13642	Q13415
Q9Y5Y6		Q9Y5Y6	Q9H2E6
P01877		P01877	P10599
P60174		P60174	Q96S96
O00339		O00339	Q9NUQ9
Q9UNW1		Q9UNW1	O75326
P00748		P00748	Q9Y383
Q06033		Q06033	Q12873
Q9NX62		Q9NX62	P23284
P43121		P43121	P62942
Q9NS98		Q9NS98	P09211
P61247		P61247	Q9NPR2
P80108		P80108	Q13555
O14786		O14786	P54756
A6NGN9		A6NGN9	Q9UJJ9
Q9NPH2		Q9NPH2	P08107
O94985		O94985	O60245
P35613		P35613	Q8IWV2
P48643		P48643	P54764
P22897		P22897	Q8IWU5
Q12788		Q12788	P07942
P07814		P07814	Q5VV43
O00462		O00462	P49184
P11717		P11717	Q6YP21
O95196		O95196	Q06828
Q9HCK4		Q9HCK4	Q6UW01
P00492		P00492	Q8TER0
Q9Y5F7		Q9Y5F7	Q5VYS8
P00739		P00739	Q6AHZ1
Q9Y5F6		Q9Y5F6	P30050
Q9BWD1		Q9BWD1	P25774
Q6ZMI3		Q6ZMI3	Q9Y286
P09417		P09417	Q9BRK3
O00468		O00468	Q99523
Q14517		Q14517	O94919
Q15233		Q15233	O60447
P48736		P48736	P48539
P05090		P05090	P04271
P00709		P00709	Q86VZ4
P50914		P50914	P42658
Q96PD5		Q96PD5	O14514
P23582		P23582	P41271
Q3SY84		Q3SY84	Q8N967
P00505		P00505	Q9BTY2
P54802		P54802	Q08378
Q15818		Q15818	P22102
P07711		P07711	Q8NCC3
P02647		P02647	P31946
Q96B86		Q96B86	O60330
P32119		P32119	P51884
Q7Z403		Q7Z403	Q96IU4
O75144		O75144	P62158
P02766		P02766	P57087
P55011		P55011	P48745
P06681		P06681	P20827
Q8IXI1		Q8IXI1	P11362
P02679		P02679	P49773
Q8N126		Q8N126	P04275
P15151		P15151	O95185
Q12769		Q12769	P19320
P13796		P13796	Q9H6X2
Q9UJA9		Q9UJA9	P10253
Q9UBR2		Q9UBR2	P35442
O14917		O14917	O60234
Q9HAK2		Q9HAK2	P02788
Q6UXD5		Q6UXD5	P52565
O95445		O95445	P20929
Q9UKU6		Q9UKU6	P78324
P02144		P02144	O60888
Q96AP0		Q96AP0	P25786
O14793		O14793	Q92911
Q02818		Q02818	Q9UQB3
P63104		P63104	P81605
Q8TEU8		Q8TEU8	Q9BQT9
Q14118		Q14118	P55283
P26572		P26572	O43556
P01008		P01008	O15394
P08572		P08572	O75173
O43827		O43827	Q6P1M9
P12830		P12830	Q08431
O60583		O60583	Q8TCZ2
P00533		P00533	Q9GZV4
O75711		O75711	P21246
P14209		P14209	Q9UHK6
P22061		P22061	P05230
Q8WZA1		Q8WZA1	P20933
P02768		P02768	Q14508
Q01518		Q01518	Q9NSD5
Q16288		Q16288	Q15782
Q14982		Q14982	O76070
Q9HAT2		Q9HAT2	Q8TDE3
P04075		P04075	Q9UI40
P05060		P05060	Q9NYQ8
Q16674		Q16674	Q86U17
Q03154		Q03154	P78527
O60568		O60568	Q13449
O43157		O43157	P49747
P39059		P39059	Q69YI7
O95428		O95428	Q08380
Q9UBQ6		Q9UBQ6	A6NI47
P06276		P06276	P09603
Q9UN36		Q9UN36	P35237
Q99784		Q99784	P07339
Q9H4D0		Q9H4D0	Q9UKU9
P32247		P32247	O43491
P07737		P07737	Q8NCY6
P08123		P08123	O75400
P28827		P28827	Q5VU97
O95490		O95490	O15466
P43146		P43146	P00558
P13591		P13591	Q02809
P16152		P16152	Q96FE5
P13637		P13637	Q08188
Q6ZRP7		Q6ZRP7	P50395
P00915		P00915	O00241
P27816		P27816	Q9UBX7
Q15828		Q15828	Q8NHJ6
O95865		O95865	Q8IX12
Q8WYK1		Q8WYK1	P05814
		Q96S15	P09104
		Q9NQ79	P52292
		P07195	P10745
		P34096	Q92563
		Q99946	Q9UQ52
		Q9UEE9	Q86Y82
		P24592	Q8NFY4
		P07910	Q9BZR6
		Q96GW7	Q9H6Z4
		O75157	Q9UF11
		Q9Y281	Q9H741
		Q9Y6R7	O95502
		Q6ZSJ9	P29966
		Q8N4S0	Q6UXK5
		O75636	P07093
		Q9NQX5	Q8IZP7
		P01023	Q9Y279
		Q8N1N4	Q16769
		Q9Y6V0	Q8N4U5
		Q9HCU4	P08294
		P61916	O94776
		P36955	Q9HAR2
		Q13480	Q9NVE5
		Q15149	Q9GZM5
		P21333	Q9H2A7
		Q14520	P07858
		Q13103	P47756
		O60706	P01859
		P49848	P11047
		P00747	Q8IZS8
		P61769	Q9UKM7
		Q92673	Q14568
		Q6PEY2	Q9P121
		O94772	O75368
		P06732	P10721
		Q8WZ42	Q14847
		P24593	P55285
		Q02040	Q86UX2
		P01891	P32322
		Q8TF08	O60281
		Q6UW63	Q86VB7
		Q99728	Q04756
		P12259	Q96BZ4
		P69905	Q16555
		P07996	P26038
		O15014	P07477
		O15511	Q9H0W9
		P22352	Q9ULB1
		P02751	A6NLU5
		Q9P278	Q9BXG8
		P35542	P52888
		Q9HCJ0	P01857
		P10451	P47972
		Q13751	Q9BYH1
		P18065	P41217
		P00450	P55083
		Q6RFH5	P07333
		P01009	Q969H8
		P23471	O75223
		Q9UBP4	Q92820
		Q9H2X0	O60242
		P27918	P63010
		Q6P3X3	Q7Z7M0
		Q01546	Q6YHK3
		P02675	Q9BWQ8
		Q9BU76	Q9NZP8
		P00742	P22392
		P06307	Q02487
		Q8N350	Q8N475
		Q96QP1	P60983
		Q15904	P60228
		P55786	Q14165
		P00746	P15144
		P14136	P35858
		P04114	Q9H299
		P04217	P15291
		P03951	Q86UD1
		Q8WXW3	O94769
		P27105	Q5VSL9
		P53621	Q8WXX0
		Q4G0Z9	P06744
		P50281	Q96JE9
		Q8N7Z2	O75882
		Q5QJE6	Q96PQ0
		O15078	O14672
		P01011	Q16706
		P02750	O60506
		Q71U36	Q7RTR0
		Q9Y587	P43234
		P15502	P27797
		P13645	P18669
		Q8TAG5	Q6NW40
		Q9NRR1	P31930
		P02656	P80188
		P01308	P35555
		P60709	O00584
		P63261	O94910
		Q9BTE7	P14543
		P07225	O00757
		O95158	P37802
		Q9NYF0	P58417
		P13647	P12277
		P08493	O95206
		P30044	Q01459
		P05546	Q9BW30
		P22105	O60613
		P39060	P09668
		Q96GN5	Q96CC6
		Q15582	Q12906
		P60981	O94760
		P25311	P22004
		Q9Y2K7	P08758
		P02743	P21802
		P01031	P35080
		P02787	P35443
		P04278	Q7Z7K6
		Q8WUB8	P09972
		Q13190	Q9H1U4
		Q9UPN4	P15311
		P00738	P08185
		P82930	Q9NT99
		Q9BQ16	Q8NFZ4
		P61978	Q5JZY3
		Q9Y4G6	P43251
		O43505	P13598
		Q14574	Q14019
		P68363	Q9UIG0
		Q9BRK5	Q14126
		O43264	Q9UGM5
		P05156	Q9H583
		P08779	Q96ID5
		Q7RTM1	O14498
		P02775	P78539
		P05155	Q9Y617
		Q2M2I5	P16519
		Q04695	O43291
		P35754	Q8NFP4
		Q07866	Q9UM22
		Q08629	O95255
		Q8N3H0	P61221
		P04156	Q96H35
		P04085	P55268
		O94966	P60520
		P23560	Q9NTU7
		Q9P2S2	P22304
		O76041	P62136
		P02749	P52799
		Q15084	Q08174
		Q969K4	P33897
		O95544	Q8NBJ4
		Q9BZG9	P04150
		Q8WZ19	P99999
		P08670	Q9NSB2
		P08571	P08253
		Q9H8L6	P51888
		P10909	O95897
		P61201	Q9UHI8
		Q5T9S5	O95841
		Q9C029	Q05707
		Q12860	Q8NAG6
		P02652	Q9P203
		P41219	P98160
		Q96MC4	P13987
		Q05586	P62258
		Q8NE71	O43390
		Q9NSD7	Q13557
		Q96JF0	P01303
		P61278	Q8NCW5
		P02765	O60462
		O00451	P05543
		Q9NZT1	P19835
		P62937	Q15223
		Q9H4A3	P13631
		B1AJZ9	P06312
		P09871	Q06481
		P29622	P08195
		P03973	Q8N3J6
		P29762	O60241
		Q96M86	P62736
		P60022	Q9NR34
		Q9Y490	Q92538
		P63267	Q99674
		P04259	Q9Y4L1
		P01591	Q15303
		P00740	Q9GZP4
		Q9H175	P98155
		O15240	P07237
		P02533	Q13740
		P43652	O94768
		P15169	Q9P258
		Q13619	Q99497
		Q6UX73	O14745
		P01042	Q9C0A0
		P61626	Q9HC38
		P61204	Q13508
		P07360	P30530
		Q9NY97	P30740
		P02654	Q7Z739
		Q93091	Q7Z3K6
		Q5T749	O14773
		P04196	Q8WVQ1
		Q01995	P11021
		Q92583	P01880
		P62979	Q9UBX1
		P22692	Q8NFT8
		P17568	P47897
		Q96QA5	Q9ULU4
		P06727	P20062
		Q15102	Q04917
		P08581	P14091
		P55058	Q9NZ08
		Q71H61	Q86Y38
		Q76G19	Q13228
		P01034	P15531
		P03950	Q86SF2
		P04264	P20472
		Q9P2W1	Q9BY67
		Q08397	Q08211
		P05019	P23435
		P51693	Q92859
		P19013	P06850
		P02538	Q9P2E7
		Q9UQ88	P12955
		P36222	P98095
		P69892	P49327
		P61011	O75493
		P02452	Q7Z3B1
		P55290	Q96PX8
		P78556	Q8IXZ2
		P35908	Q9UQM7
		P13646	Q9Y5Y6
		P48740	P01877
		Q92185	P63241
		Q16568	Q9UNW1
		Q13822	P14625
		P55774	Q06033
		Q92823	Q9NX62
		P02753	O00299
		P27169	P43121
		Q9NRN5	Q9NS98
		Q08554	P61247
		P23246	Q96SI9
		P36578	O14786
		P13521	A6NGN9
		O15335	Q99611
		P02100	P07108
		Q9UMF0	Q9NPH2
		Q7Z5N4	P35613
		P08697	P48643
		O14791	Q96NY7
		Q01469	P22897
		P02778	Q12788
		P10720	P07814
		P02748	O00462
		Q9NYQ6	P11717
		Q9BVC5	O95196
		Q7Z333	P52758
		Q9Y240	P00492
		Q14767	Q9Y5F7
		Q96EK7	Q9Y5F6
		P06396	Q9BWD1
		Q12907	P15121
		Q8TDL5	Q6ZMI3
		P49458	P60033
		Q9P241	P09417
		P68366	O00468
		P00751	Q14517
		P02776	Q15233
		P19021	P48736
		P19022	P32004
		Q7Z5A7	P00709
		Q96KN2	P50914
		O95071	Q92752
		Q13231	P00505
		O60812	P54802
		Q15485	P01833
		P23528	P07711
		Q9H0W5	Q96B86
		P24043	P32119
		P05408	P02686
		Q92520	Q7Z403
		Q9UK55	O75144
		Q12805	P55011
		Q5C9Z4	P04179
		P03952	Q8IXI1
		P48061	Q8N126
		O14594	P15151
		Q6FHJ7	Q12769
		P49721	P13796
		Q92876	Q9UJA9
		P14618	Q9UBR2
		P23142	O14917
		P08603	Q9HAK2
		Q8IUX7	Q6UXD5
		P11532	Q9UKU6
		P63000	P02144
		Q8NF91	Q96AP0
		O00400	P55291
		P14138	O14793
		P15515	Q02818
		Q6ZTZ1	P63104
		P13747	Q14118
		O43866	P05106
		P01344	O43827
		O60716	P12830
		Q7L0Y3	O60583
		Q9HCB6	P00533
		P00338	O75711
		Q8TF01	P14209
		P02741	P22061
		P47736	Q8WZA1
		Q12841	Q01518
		Q14940	Q16288
		P04004	Q14982
		Q9UBX5	Q9HAT2
		P07998	Q03154
		P05452	O60568
		P12109	O43157
		Q8WXD2	P39059
		P07355	O95428
		O00391	Q9UBQ6
		P05165	P06276
		Q99807	Q16610
		Q8N1A0	Q9UN36
		P48668	Q99784
		P19827	Q9NY47
		P02671	Q9H4D0
		P59665	P32247
		P51816	Q13332
		Q8NGF8	P28827
		P16035	O95490
		Q7L0Q8	P43146
		P04180	Q6MZW2
		Q5DID0	Q6IS14
		Q7LBE3	P16152
		P07357	Q69YG0
		Q9BQE3	P13637
		P02774	Q6ZRP7
		P62987	P00915
		P17661	Q06830
		P41222	P27816
		Q9UKX3	Q15828
		Q13733	O95865
		Q2UY09	Q8WYK1
		P15924
		Q7Z3Y8
		Q96IY4
		A8K855
		P19823
		O00762
		P25789
		P04406
		Q9UHG2
		P02760
		Q641Q3
		Q9Y623
		P01033
		Q8IVL0
		P21291
		Q01523
		Q14624
		O14764
		Q92610
		P02461
		P51841
		Q99969
		O60760
		Q9UKB5
		P10643
		P10645
		P30086
		P02790
		P17900
		Q969P0
		P35527
		P17936
		Q9Y4B5
		Q9UP79
		P18428
		Q96JM3
		Q16270
		Q01740
		Q5T848
		P01024
		Q13790
		P55795
		P09382
		P16870
		P02649
		O00533
		P20774
		P06733
		P01213
		P04003
		Q13642
		P31751
		Q9NRC1
		P22914
		Q8N766
		Q86UX7
		P60174
		Q09666
		O00339
		P06870
		P00748
		O14713
		P02730
		Q6P9B9
		P14923
		P80108
		O15467
		P20851
		O94985
		Q9HCK4
		Q2PPJ7
		Q96L73
		Q96RR4
		P00739
		P01019
		Q9Y2J0
		P05090
		P80303
		Q96PD5
		P23582
		Q3SY84
		Q9NZV1
		Q99435
		P30041
		Q15818
		Q15256
		Q5T5N4
		P02647
		P02766
		P06681
		P13497
		P13611
		P02679
		P00734
		P55072
		Q16849
		O95696
		O95445
		P21127
		Q13813
		Q15058
		Q9NZQ7
		P08519
		Q8WX77
		Q9NYX4
		P04083
		P12035
		O95376
		O95678
		Q8TEU8
		P26572
		P01008
		P08572
		Q8N157
		P27361
		P02768
		P13671
		P04075
		P05060
		Q16674
		O15354
		P20742
		Q8WY21
		Q02413
		Q96FE7
		Q15063
		P07737
		Q15113
		P07602
		Q8NES3
		P08123
		O60487
		P13591
		Q9C0D2
		P83881
		Q9ULJ8
		Q9Y3X0
		Q92932
		Q8NEN0
		Q9UPU3
		P41970
		Q9H1C7
		P05154
